# Supplementary material for: Proteomes and ubiquitylomes reveal the regulation mechanism of cold tolerance mediated by OsGRF4 in rice
Source: Front Plant Sci. 2025 Mar 21;16:1531399. doi: 10.3389/fpls.2025.1531399 (PMC11968423; doi:10.3389/fpls.2025.1531399)
Supplement: Supplementary file 2 [file Table1.xls]

## Sheet: Table S1
Table S1 Characteization and quantification of the total proteins.
Protein accession	Protein description	Gene name	Sequence coverage [%]	Mol. weight [kDa]	MS/MS Counts	Peptides	Unique peptides	MS/MS Count CK0_rep1	MS/MS Count CK0_rep2	MS/MS Count CK0_rep3	MS/MS Count CK24_rep1	MS/MS Count CK24_rep2	MS/MS Count CK24_rep3	MS/MS Count OX0_rep1	MS/MS Count OX0_rep2	MS/MS Count OX0_rep3	MS/MS Count OX24_rep1	MS/MS Count OX24_rep2	MS/MS Count OX24_rep3	Peptides CK0_rep1	Peptides CK0_rep2	Peptides CK0_rep3	Peptides CK24_rep1	Peptides CK24_rep2	Peptides CK24_rep3	Peptides OX0_rep1	Peptides OX0_rep2	Peptides OX0_rep3	Peptides OX24_rep1	Peptides OX24_rep2	Peptides OX24_rep3	Unique peptides CK0_rep1	Unique peptides CK0_rep2	Unique peptides CK0_rep3	Unique peptides CK24_rep1	Unique peptides CK24_rep2	Unique peptides CK24_rep3	Unique peptides OX0_rep1	Unique peptides OX0_rep2	Unique peptides OX0_rep3	Unique peptides OX24_rep1	Unique peptides OX24_rep2	Unique peptides OX24_rep3	LFQ intensity CK0_rep1	LFQ intensity CK0_rep2	LFQ intensity CK0_rep3	LFQ intensity CK24_rep1	LFQ intensity CK24_rep2	LFQ intensity CK24_rep3
A0A0N7KCM4	KH domain-containing protein At4g18375 isoform X1 [Oryza sativa Japonica Group]	Os01g0235800	33.5	49.887	64	9	9	5	7	6	8	5	8	4	3	5	3	4	6	9	9	9	9	9	9	8	7	9	6	7	7	9	9	9	9	9	9	8	7	9	6	7	7	154300	149670	166710	155150	145580	170240
A0A0N7KDA0	cytochrome P450 72A15 [Oryza sativa Japonica Group]	Os01g0602200	5.6	30.656	0	1	1	0	0	0	0	0	0	0	0	0	0	0	0	0	0	0	1	0	0	0	0	1	1	1	1	0	0	0	1	0	0	0	0	1	1	1	1	0	0	0	0	0	0
A0A0N7KDF9	myosin-13 [Oryza sativa Japonica Group]	Os01g0656600	6.6	80.789	6	3	3	1	1	1	1	1	0	0	0	0	0	0	1	2	3	3	2	2	2	3	2	2	2	2	2	2	3	3	2	2	2	3	2	2	2	2	2	0	27196	78231	52959	46949	0
A0A0N7KDI2	60S ribosomal protein L37a-1 isoform X1 [Aegilops tauschii subsp. tauschii]	Os01g0679700	33.3	5.187	13	1	1	0	1	1	1	0	2	1	1	1	2	1	2	1	1	1	1	1	1	1	1	1	1	1	1	1	1	1	1	1	1	1	1	1	1	1	1	0	0	0	0	0	0
A0A0N7KDJ4	zinc finger protein BRUTUS-like [Aegilops tauschii subsp. tauschii]	Os01g0689451	7.7	137.92	17	6	6	2	2	4	1	0	1	1	2	2	1	1	0	5	5	5	4	4	4	5	5	3	3	3	3	5	5	5	4	4	4	5	5	3	3	3	3	6475700	8062100	6245500	1303100	2512200	3027900
A0A0N7KDZ0	probable inactive receptor kinase At5g58300 [Oryza sativa Japonica Group]	Os01g0819100	3.9	39.7	2	1	1	0	0	0	0	1	0	0	0	0	0	0	1	0	0	0	0	1	0	0	0	0	0	0	1	0	0	0	0	1	0	0	0	0	0	0	1	0	0	0	0	0	0
A0A0N7KE95	vacuolar protein sorting-associated protein 53 A [Oryza sativa Japonica Group]	Os01g0906200	21.3	44.431	29	4	4	2	2	3	3	2	3	2	2	1	3	3	3	4	4	4	4	4	4	4	3	3	4	4	4	4	4	4	4	4	4	4	3	3	4	4	4	180010	174200	176650	162920	159450	176200
A0A0N7KEB1	stearoyl-[acyl-carrier-protein] 9-desaturase 2, chloroplastic [Oryza sativa Japonica Group]	Os01g0919900	32.8	45.32	62	9	8	5	4	4	4	5	3	5	7	8	5	5	7	8	8	9	8	8	8	8	9	9	8	9	8	7	7	8	7	7	7	8	8	8	8	8	8	229560	226050	228750	241870	242210	233540
A0A0N7KEK0	ATP-dependent helicase BRM [Oryza sativa Japonica Group]	Os02g0114000	8.7	63.999	6	3	3	0	1	0	0	0	1	2	0	1	0	0	1	2	3	1	1	3	3	3	2	2	1	3	2	2	3	1	1	3	3	3	2	2	1	3	2	0	121630	0	0	100280	77678
A0A0N7KEM6	structural maintenance of chromosomes protein 3 isoform X1 [Oryza sativa Japonica Group]	Os02g0133300	17.8	29.697	27	3	3	2	3	3	1	2	2	2	3	2	2	2	3	3	2	3	2	3	2	2	3	2	3	2	3	3	2	3	2	3	2	2	3	2	3	2	3	40241	40478	46045	40364	42475	43756
A0A0N7KEV3	outer envelope protein 80, chloroplastic [Oryza sativa Japonica Group]	Os02g0196300	30.8	68.161	91	12	12	6	9	5	7	6	8	8	6	9	10	10	7	9	10	10	9	12	11	11	10	11	11	11	10	9	10	10	9	12	11	11	10	11	11	11	10	549360	565970	547560	574350	558790	531970
A0A0N7KF97	transmembrane protein [Arabidopsis thaliana]	Os02g0469200	11.3	29.987	12	2	2	1	1	1	0	2	2	1	1	0	1	1	1	1	2	2	2	2	2	2	2	1	1	1	1	1	2	2	2	2	2	2	2	1	1	1	1	0	19003	43274	27770	33628	52565
A0A0N7KFE7	1,4-alpha-glucan-branching enzyme 2, chloroplastic/amyloplastic [Oryza sativa Japonica Group]	Os02g0528200	6.1	20.904	10	2	2	1	0	1	1	1	0	1	2	1	0	1	1	2	2	1	2	1	2	1	2	2	1	2	1	2	2	1	2	1	2	1	2	2	1	2	1	114130	121650	0	92504	0	95991
A0A0N7KFH5	Chloride channel protein (Fragment) OS=Oryza sativa subsp. japonica OX=39947 GN=Os02g0558100 PE=3 SV=1	Os02g0558100	14.9	34.933	13	3	3	0	1	1	2	2	1	1	1	2	0	2	0	2	3	2	2	3	2	3	2	3	2	2	2	2	3	2	2	3	2	3	2	3	2	2	2	31158	32202	35118	35440	18493	40948
A0A0N7KFI2	CLP protease regulatory subunit CLPX1, mitochondrial isoform X1 [Oryza sativa Japonica Group]	Os02g0564400	16.7	68.045	53	6	6	4	3	5	4	6	4	4	5	5	4	4	5	6	5	6	6	6	6	6	6	6	6	6	5	6	5	6	6	6	6	6	6	6	6	6	5	295100	288100	283690	267120	272220	262800
A0A0N7KFN2	serine/threonine-protein kinase STY17 [Oryza sativa Japonica Group]	Os02g0608500	30.1	47.804	59	7	7	5	4	7	5	7	4	4	5	2	5	6	5	7	7	7	7	7	7	6	7	6	7	7	7	7	7	7	7	7	7	6	7	6	7	7	7	144990	144820	143310	128260	127550	101480
A0A0N7KFT8	peroxisome biogenesis protein 19-1 [Oryza sativa Japonica Group]	Os02g0661000	18.8	28.326	34	4	4	3	4	2	3	2	3	2	3	3	5	3	1	4	4	3	4	4	4	3	3	4	4	4	3	4	4	3	4	4	4	3	3	4	4	4	3	103260	101300	109250	121290	126480	113320
A0A0N7KFW1	nucleoporin protein Ndc1-Nup [Medicago truncatula]	Os02g0684300	36.5	27.825	24	6	6	2	1	4	3	2	1	1	2	2	2	2	2	6	3	6	5	5	4	4	4	6	5	4	6	6	3	6	5	5	4	4	4	6	5	4	6	108380	98273	97256	107770	50796	63817
A0A0N7KG02	protein ASPARTIC PROTEASE IN GUARD CELL 1 [Oryza sativa Japonica Group]	Os02g0720900	33	44.587	83	7	7	5	6	6	9	6	4	10	10	8	6	7	6	5	7	7	7	6	6	7	6	6	6	7	6	5	7	7	7	6	6	7	6	6	6	7	6	667960	739520	528420	695880	669470	500460
A0A0N7KG10	---	Os02g0727833	25.3	8.3031	0	1	1	0	0	0	0	0	0	0	0	0	0	0	0	1	1	1	1	1	1	1	1	1	1	1	1	1	1	1	1	1	1	1	1	1	1	1	1	0	0	0	0	0	0
A0A0N7KG12	calcium sensing receptor, chloroplastic [Oryza sativa Japonica Group]	Os02g0729400	44.7	34.056	115	11	11	10	12	10	10	10	8	10	10	10	8	10	7	11	11	11	9	11	9	11	10	11	10	11	9	11	11	11	9	11	9	11	10	11	10	11	9	2471500	2519300	2556000	2442300	2431100	2257800
A0A0N7KG29	protease Do-like 9 [Oryza sativa Japonica Group]	Os02g0742500	48.1	8.6348	5	2	2	0	0	0	1	1	1	1	1	0	0	0	0	1	1	1	2	2	2	2	2	2	2	1	2	1	1	1	2	2	2	2	2	2	2	1	2	0	0	0	36119	16062	26242
A0A0N7KG85	probable alpha,alpha-trehalose-phosphate synthase [UDP-forming] 9 [Oryza sativa Japonica Group]	Os02g0790500	25.7	11.788	7	2	2	0	1	0	1	1	1	0	0	0	2	1	0	2	2	1	2	2	2	2	2	2	2	2	1	2	2	1	2	2	2	2	2	2	2	2	1	13417	47027	0	38326	78451	16296
A0A0N7KG92	phosphoinositide 3-kinase regulatory subunit 4 [Oryza sativa Japonica Group]	Os02g0796700	12.1	53.941	20	4	3	2	2	1	2	1	1	2	1	2	1	2	3	2	3	4	3	2	4	3	4	4	3	4	4	2	2	3	2	2	3	2	3	3	2	3	3	24175	23745	21250	23923	27335	26905
A0A0N7KGD8	probable cytosolic oligopeptidase A [Oryza sativa Japonica Group]	Os02g0830100	67.8	78.594	312	36	36	26	30	23	26	26	27	30	24	26	23	26	25	34	33	32	32	34	33	34	32	34	32	34	31	34	33	32	32	34	33	34	32	34	32	34	31	4767900	4984200	4627000	4400600	4212800	4336100
A0A0N7KGF7	phosphoglucan phosphatase DSP4, amyloplastic isoform X2 [Oryza sativa Japonica Group]	Os03g0107800	61.7	7.1527	31	3	3	3	2	1	3	2	2	3	3	3	3	3	3	3	3	3	3	3	3	3	3	3	3	3	3	3	3	3	3	3	3	3	3	3	3	3	3	174560	172970	183160	220720	212920	215980
A0A0N7KGI5	exosome complex exonuclease RRP44 homolog A [Oryza sativa Japonica Group]	Os03g0129200	18.6	48.916	21	4	4	3	0	2	1	2	1	1	2	1	2	4	2	4	3	3	3	2	3	2	3	4	3	4	3	4	3	3	3	2	3	2	3	4	3	4	3	25058	34217	50151	11234	58761	52874
A0A0N7KGJ1	probable acyl-activating enzyme 1, peroxisomal [Oryza sativa Japonica Group]	Os03g0133800	10.5	69.375	8	4	4	2	2	2	0	0	0	1	0	0	0	1	0	3	2	2	2	4	3	4	2	1	3	3	3	3	2	2	2	4	3	4	2	1	3	3	3	59284	127410	56379	19084	16344	12853
A0A0N7KGK1	cysteine--tRNA ligase, chloroplastic/mitochondrial [Oryza sativa Japonica Group]	Os03g0143300	20.4	15.591	7	2	2	1	2	0	0	1	0	0	1	0	0	1	1	1	2	1	2	1	0	0	1	1	0	1	1	1	2	1	2	1	0	0	1	1	0	1	1	0	0	0	21256	0	0
A0A0N7KGL4	plant/MEB5-like protein [Medicago truncatula]	Os03g0152800	23.8	55.943	6	7	1	0	0	0	1	0	1	0	1	0	1	1	1	7	5	7	7	5	6	4	5	6	6	7	5	1	1	1	1	0	1	0	1	0	1	1	1	0	0	0	0	0	0
A0A0N7KGX7	brefeldin A-inhibited guanine nucleotide-exchange protein 2 [Oryza sativa Japonica Group]	Os03g0246800	17.5	73.537	49	7	6	3	5	4	3	5	5	5	4	4	3	4	4	4	6	6	6	7	6	5	7	6	6	7	7	4	6	5	5	6	5	5	6	6	5	6	6	100160	105650	111380	110290	132030	124070
A0A0N7KH16	photosynthetic NDH subunit of lumenal location 1, chloroplastic [Oryza sativa Japonica Group]	Os03g0279950	15.1	18.694	28	3	3	3	2	2	2	3	2	2	3	2	3	2	2	3	3	3	3	3	3	3	3	3	3	3	3	3	3	3	3	3	3	3	3	3	3	3	3	294910	294040	313320	303840	290720	307800
A0A0N7KH34	ubiquitin-activating enzyme E1 3 [Oryza sativa Japonica Group]	Os03g0294900	12	124.17	0	8	0	0	0	0	0	0	0	0	0	0	0	0	0	7	7	7	6	7	7	7	8	7	7	6	7	0	0	0	0	0	0	0	0	0	0	0	0	0	0	0	0	0	0
A0A0N7KH54	NHL repeat-containing protein 2 isoform X6 [Oryza sativa Japonica Group]	Os03g0311300	40.2	32.168	59	6	6	6	4	6	5	4	5	6	4	4	5	4	6	6	6	5	6	6	6	6	6	6	6	5	6	6	6	5	6	6	6	6	6	6	6	5	6	433220	389930	397280	325100	296790	281240
A0A0N7KH82	---	Os03g0336700	1.2	75.907	0	1	1	0	0	0	0	0	0	0	0	0	0	0	0	1	1	1	1	1	1	1	1	1	1	1	1	1	1	1	1	1	1	1	1	1	1	1	1	0	0	0	0	0	0
A0A0N7KH90	LOW QUALITY PROTEIN: peroxisomal biogenesis factor 6-like [Setaria italica]	Os03g0344700	2.5	86.422	10	1	1	1	1	1	1	0	0	1	1	1	1	1	1	1	1	1	1	1	1	1	1	1	1	1	1	1	1	1	1	1	1	1	1	1	1	1	1	0	0	0	0	0	0
A0A0N7KHG4	erlin-2-B [Oryza sativa Japonica Group]	Os03g0421400	33.1	14.03	19	3	3	2	2	1	1	3	2	1	2	0	2	2	1	3	3	3	3	3	3	2	3	1	2	3	2	3	3	3	3	3	3	2	3	1	2	3	2	123230	135230	48838	79821	137600	149110
A0A0N7KHX3	protein CASP [Oryza sativa Japonica Group]	Os03g0710900	12.7	80.5	28	7	7	2	0	0	2	1	3	3	3	4	2	2	6	6	6	5	6	3	4	6	5	6	4	6	7	6	6	5	6	3	4	6	5	6	4	6	7	201960	135620	115500	137360	93435	161710
A0A0N7KI36	Peroxidase OS=Oryza sativa subsp. japonica OX=39947 GN=Os03g0762300 PE=3 SV=1	Os03g0762300	41.5	29.538	51	6	6	6	6	5	4	5	5	3	4	2	3	4	4	6	6	6	6	6	6	5	6	4	6	6	5	6	6	6	6	6	6	5	6	4	6	6	5	290460	249330	259290	182740	208950	232480
A0A0N7KI63	trafficking protein particle complex subunit 8 isoform X1 [Oryza sativa Japonica Group]	Os03g0786900	2.5	143.46	10	2	2	2	2	2	2	1	0	0	0	0	0	0	1	2	2	2	2	2	2	1	1	1	1	1	2	2	2	2	2	2	2	1	1	1	1	1	2	16383	16173	14631	22022	21544	21691
A0A0N7KI73	uncharacterized N-acetyltransferase p20 [Oryza sativa Japonica Group]	Os03g0794200	17.7	23.776	9	3	3	0	2	1	2	2	2	0	0	0	0	0	0	2	2	2	2	2	3	2	2	1	0	2	2	2	2	2	2	2	3	2	2	1	0	2	2	13075	41986	20576	62854	62687	18764
A0A0N7KIJ9	myosin-9 [Oryza sativa Japonica Group]	Os04g0155200	11.8	25.906	12	2	1	0	1	1	1	1	1	1	1	1	2	2	0	2	1	2	2	2	2	2	2	2	2	2	1	1	1	1	1	1	1	1	1	1	1	1	1	35387	0	35511	22575	40315	43042
A0A0N7KIK0	myosin-9 [Oryza sativa Japonica Group]	Os04g0156200	4.7	72.625	8	2	1	1	0	1	1	1	0	0	1	1	0	1	1	2	1	2	2	2	2	1	2	2	2	2	1	1	1	1	1	1	1	0	1	1	1	1	1	0	0	0	0	0	0
A0A0N7KIR1	eukaryotic peptide chain release factor GTP-binding subunit ERF3A [Oryza sativa Japonica Group]	Os04g0270100	36.5	51.186	159	14	14	14	15	15	14	13	11	12	11	14	14	13	13	12	13	13	13	11	12	13	13	12	11	12	11	12	13	13	13	11	12	13	13	12	11	12	11	1018300	1010600	1063500	1071800	1088300	1074200
A0A0N7KJ06	uridylate kinase, partial [Oryza brachyantha]	Os04g0405800	9.6	32.252	12	2	2	1	2	0	2	2	0	1	0	1	2	1	0	1	2	1	2	2	1	1	1	2	2	2	2	1	2	1	2	2	1	1	1	2	2	2	2	0	34726	0	13928	40311	0
A0A0N7KJ21	probable plastid-lipid-associated protein 7, chloroplastic isoform X4 [Oryza sativa Japonica Group]	Os04g0422000	7.8	19.424	11	1	1	1	1	1	1	1	1	1	1	1	0	1	1	1	1	1	1	1	1	1	1	1	0	1	1	1	1	1	1	1	1	1	1	1	0	1	1	0	0	0	0	0	0
A0A0N7KJ79	photosystem II Q(b) protein D1 (chloroplast) [Cymbidium goeringii]	Os04g0473150	54.1	15.131	0	5	1	0	0	0	0	0	0	0	0	0	0	0	0	5	5	5	5	5	5	5	5	5	5	5	5	1	1	1	1	1	1	1	1	1	1	1	1	0	0	0	0	0	0
A0A0N7KJA0	Protoporphyrinogen oxidase (Fragment) OS=Oryza sativa subsp. japonica OX=39947 GN=Os04g0490100 PE=3 SV=1	Os04g0490100	41.3	34.44	60	9	9	4	6	3	4	6	6	4	6	5	6	4	6	6	8	9	9	8	9	8	8	8	7	7	8	6	8	9	9	8	9	8	8	8	7	7	8	210970	221120	231210	202770	231250	220160
A0A0N7KJF4	elongation factor G-1, chloroplastic [Oryza sativa Japonica Group]	Os04g0538166	54.6	16.141	67	4	4	5	6	5	4	5	4	6	7	7	5	7	6	4	4	4	4	4	4	4	4	4	4	4	4	4	4	4	4	4	4	4	4	4	4	4	4	534770	444250	411650	432950	364260	413030
A0A0N7KJH4	BEACH domain-containing protein C2 [Oryza sativa Japonica Group]	Os04g0555600	8.2	138.76	18	6	6	0	2	1	0	0	1	3	1	4	2	3	1	2	3	5	4	5	5	6	5	5	5	6	6	2	3	5	4	5	5	6	5	5	5	6	6	0	111460	128970	108770	75329	118340
A0A0N7KJJ9	nuclear transport factor 2 (NTF2) family protein [Medicago truncatula]	Os04g0578200	13.4	27.217	3	2	2	0	1	0	0	0	1	0	0	0	0	1	0	2	2	2	2	2	2	2	2	2	2	2	2	2	2	2	2	2	2	2	2	2	2	2	2	0	0	0	0	0	0
A0A0N7KJK7	GTP-binding protein [Medicago truncatula]	Os04g0584800	6.5	29.118	8	1	1	0	1	1	0	1	1	0	1	1	0	1	1	0	1	1	0	1	1	0	1	1	0	1	1	0	1	1	0	1	1	0	1	1	0	1	1	0	0	0	0	0	0
A0A0N7KJL1	DNA replication ATP-dependent helicase/nuclease DNA2 [Oryza sativa Japonica Group]	Os04g0588200	2.2	132.73	7	2	2	1	0	0	1	0	1	1	1	1	0	1	0	1	2	2	2	1	2	1	1	1	1	1	1	1	2	2	2	1	2	1	1	1	1	1	1	0	0	0	6279200	0	412250
A0A0N7KJN6	nuclear pore complex protein NUP88 [Oryza sativa Japonica Group]	Os04g0608400	12.7	82.41	10	5	5	2	0	2	1	1	1	0	0	0	2	1	0	5	4	5	4	3	3	4	4	1	3	3	4	5	4	5	4	3	3	4	4	1	3	3	4	133420	358820	101060	295320	290370	339180
A0A0N7KJS9	binding partner of ACD11 1 isoform X1 [Oryza sativa Japonica Group]	Os04g0641400	13.9	20.242	8	2	2	1	1	1	0	1	2	0	1	0	1	0	0	1	1	1	2	2	2	1	2	1	1	2	0	1	1	1	2	2	2	1	2	1	1	2	0	0	0	0	24400	13187	24394
A0A0N7KJV4	26S proteasome non-ATPase regulatory subunit 7 homolog A [Oryza brachyantha]	Os04g0661900	54.7	19.263	69	6	6	7	7	6	6	6	5	6	4	5	6	5	6	6	6	6	6	6	6	6	6	6	6	6	6	6	6	6	6	6	6	6	6	6	6	6	6	565030	556000	575900	688450	683540	652620
A0A0N7KJY7	Exocyst subunit Exo70 family protein OS=Oryza sativa subsp. japonica OX=39947 GN=Os04g0685600 PE=3 SV=1	Os04g0685600	34.5	71.648	83	13	13	8	6	5	6	9	6	10	6	7	7	6	7	11	9	8	10	12	11	10	10	13	11	13	9	11	9	8	10	12	11	10	10	13	11	13	9	188400	217280	214260	227920	248100	246210
A0A0N7KK10	NAD(P)-binding Rossmann-fold superfamily protein [Zea mays]	Os05g0110300	42.9	32.895	159	11	11	13	11	13	12	13	16	15	11	16	14	14	11	9	8	10	9	9	10	11	10	11	11	10	11	9	8	10	9	9	10	11	10	11	11	10	11	2763800	2534700	2652800	2753600	2688600	2829400
A0A0N7KK90	Glycosyltransferase OS=Oryza sativa subsp. japonica OX=39947 GN=Os05g0179950 PE=3 SV=1	Os05g0179950	4.2	55.585	10	1	1	1	1	1	1	0	1	1	1	1	1	0	1	1	1	1	1	1	1	1	1	1	1	0	1	1	1	1	1	1	1	1	1	1	1	0	1	0	0	0	0	0	0
A0A0N7KKA5	ABC transporter C family member 8 isoform X2 [Oryza sativa Japonica Group]	Os05g0196100	7.8	160.41	32	8	8	3	2	3	2	2	3	4	3	1	4	2	3	5	4	4	5	5	7	5	3	4	6	5	5	5	4	4	5	5	7	5	3	4	6	5	5	414020	358070	389400	408160	331860	330260
A0A0N7KKC7	proline-rich receptor-like protein kinase PERK1 [Oryza sativa Japonica Group]	Os05g0218400	19	70.739	67	7	6	4	3	6	7	6	5	7	5	7	5	6	6	7	6	7	7	7	6	7	6	7	6	7	6	6	5	6	6	6	5	6	5	6	5	6	5	127970	131870	138880	163410	157960	149250
A0A0N7KKH3	putative Golgi transport protein 1 [Morus notabilis]	Os05g0299200	13.9	54.049	30	5	5	2	4	2	4	3	1	4	4	3	1	1	1	4	5	5	4	5	4	5	4	4	4	4	3	4	5	5	4	5	4	5	4	4	4	4	3	127900	146430	139820	152820	152080	159100
A0A0N7KKL6	protein FAM91A1 isoform X2 [Oryza sativa Japonica Group]	Os05g0355133	1.6	111.12	0	1	1	0	0	0	0	0	0	0	0	0	0	0	0	0	0	0	0	0	1	0	0	0	0	0	0	0	0	0	0	0	1	0	0	0	0	0	0	0	0	0	0	0	0
A0A0N7KKN1	protein QUIRKY [Oryza sativa Japonica Group]	Os05g0370600	2.8	57.19	9	1	1	1	1	1	1	0	1	1	0	1	1	0	1	1	1	1	1	1	1	1	1	1	1	1	1	1	1	1	1	1	1	1	1	1	1	1	1	0	0	0	0	0	0
A0A0N7KKT9	carboxymethylenebutenolidase homolog [Oryza sativa Japonica Group]	Os05g0429500	26.2	9.5386	0	1	1	0	0	0	0	0	0	0	0	0	0	0	0	1	1	1	1	1	1	1	1	1	1	1	1	1	1	1	1	1	1	1	1	1	1	1	1	0	0	0	0	0	0
A0A0N7KKU6	signal peptide peptidase 2 [Oryza sativa Japonica Group]	Os05g0436400	17.9	24.76	23	3	2	2	2	2	2	2	2	1	2	3	1	2	2	2	3	2	3	3	3	2	3	3	2	3	3	1	2	1	2	2	2	1	2	2	1	2	2	63620	64083	57559	66344	58029	57443
A0A0N7KKX5	---	Os05g0463600	11.3	49.462	15	3	3	1	1	1	1	1	2	0	2	1	2	1	2	2	3	1	2	2	2	2	2	2	2	1	2	2	3	1	2	2	2	2	2	2	2	1	2	15901	9147.6	0	12073	16757	22078
A0A0N7KLD4	glutathione gamma-glutamylcysteinyltransferase 1 [Oryza sativa Japonica Group]	Os06g0102300	13.1	40.202	7	3	3	0	0	0	0	0	0	1	1	2	1	1	1	3	2	2	2	3	3	2	3	3	3	2	3	3	2	2	2	3	3	2	3	3	3	2	3	37946	0	0	0	49567	25840
A0A0N7KLH2	3-phosphoshikimate 1-carboxyvinyltransferase (Fragment) OS=Oryza sativa subsp. japonica OX=39947 GN=Os06g0133900 PE=3 SV=1	Os06g0133900	40.1	34.709	117	11	11	7	11	10	10	9	12	9	10	9	11	9	10	9	9	9	10	11	11	9	9	10	11	11	11	9	9	9	10	11	11	9	9	10	11	11	11	874380	856040	901140	944370	906280	930720
A0A0N7KLK6	---	Os06g0160600	28	49.251	80	9	9	8	4	6	8	7	7	5	7	9	6	5	8	8	7	7	7	8	7	9	8	9	7	9	8	8	7	7	7	8	7	9	8	9	7	9	8	292760	288980	292500	348550	307090	325560
A0A0N7KLL5	mitochondrial outer membrane import complex protein METAXIN [Oryza sativa Japonica Group]	Os06g0168000	21.1	38.426	29	4	4	3	1	2	2	2	3	2	3	3	2	2	4	4	2	4	4	4	4	4	4	4	4	3	4	4	2	4	4	4	4	4	4	4	4	3	4	128300	119010	118010	96790	86387	118730
A0A0N7KLS7	protein CELLULOSE SYNTHASE INTERACTIVE 1 [Aegilops tauschii subsp. tauschii]	Os06g0223800	10.2	111.48	14	7	7	0	0	0	0	1	0	4	3	5	1	0	0	5	4	4	5	3	5	6	4	7	6	4	5	5	4	4	5	3	5	6	4	7	6	4	5	29954	33349	32565	44849	44830	44954
A0A0N7KLZ4	proteasome activator subunit 4 isoform X1 [Oryza sativa Japonica Group]	Os06g0301300	10.5	77.002	19	5	5	1	2	2	1	0	2	1	2	2	3	1	2	5	5	4	3	2	4	4	3	3	5	4	5	5	5	4	3	2	4	4	3	3	5	4	5	69176	73443	69985	0	52046	28029
A0A0N7KM78	uncharacterized membrane protein YuiD [Oryza brachyantha]	Os06g0530300	10.5	18.2	11	1	1	1	1	1	1	1	1	1	1	1	1	0	1	1	1	1	1	1	1	1	1	1	1	0	1	1	1	1	1	1	1	1	1	1	1	0	1	0	0	0	0	0	0
A0A0N7KML3	heat shock 70 kDa protein 16 isoform X1 [Oryza sativa Japonica Group]	Os06g0679800	10.2	60.191	14	4	4	2	3	2	1	1	1	0	1	0	1	0	2	3	4	3	4	3	4	4	4	3	4	2	4	3	4	3	4	3	4	4	4	3	4	2	4	92185	82749	97985	79262	89099	74304
A0A0N7KMU9	vacuole protein [Arabidopsis thaliana]	Os07g0118300	19.2	22.661	19	2	2	0	1	2	2	1	2	2	2	2	2	1	2	2	2	2	2	2	2	2	2	2	2	2	2	2	2	2	2	2	2	2	2	2	2	2	2	50059	50111	56878	58956	63322	61768
A0A0N7KMW0	pathogenesis-related protein PRB1-3 [Oryza sativa Japonica Group]	Os07g0129200	34.7	15.769	41	2	2	3	4	3	5	3	4	1	4	3	4	3	4	2	2	2	2	2	2	2	2	2	2	2	2	2	2	2	2	2	2	2	2	2	2	2	2	252700	266930	219900	175880	168700	169610
A0A0N7KMZ4	ubiquitin carboxyl-terminal hydrolase 12 isoform X1 [Oryza sativa Japonica Group]	Os07g0163800	52	34.645	76	11	9	5	6	7	7	8	5	6	8	6	7	4	7	9	7	9	9	10	9	11	10	10	11	8	10	7	6	8	8	9	8	9	9	8	9	7	9	367210	356720	357800	369250	350120	356690
A0A0N7KN40	Late embryogenesis abundant (LEA) hydroxyproline-rich glycoprotein family [Arabidopsis thaliana]	Os07g0206800	12.2	27.151	10	2	2	1	0	1	1	0	1	1	1	1	1	1	1	1	2	2	2	2	2	1	1	2	2	1	2	1	2	2	2	2	2	1	1	2	2	1	2	0	0	36029	30883	0	57557
A0A0N7KN57	uncharacterized aarF domain-containing protein kinase At5g05200, chloroplastic [Oryza sativa Japonica Group]	Os07g0227800	19.8	65.267	49	8	8	4	2	3	3	3	4	6	5	5	5	4	5	7	6	6	5	7	5	7	5	8	6	5	6	7	6	6	5	7	5	7	5	8	6	5	6	265910	211830	234420	216530	199570	187070
A0A0N7KNB0	xylulose kinase isoform X1 [Oryza sativa Japonica Group]	Os07g0409200	22.7	31.122	13	4	4	1	2	1	1	1	1	1	0	1	1	2	1	3	3	2	4	3	3	2	3	3	2	4	3	3	3	2	4	3	3	2	3	3	2	4	3	72111	240480	139690	88293	94684	59974
A0A0N7KNC0	protein TSS [Oryza sativa Japonica Group]	Os07g0421866	21.1	34.62	27	5	5	2	2	2	1	2	2	4	2	3	3	2	2	5	4	4	4	5	4	5	5	4	4	4	5	5	4	4	4	5	4	5	5	4	4	4	5	94513	99799	98477	86965	83115	80438
A0A0N7KNG3	Fatty acyl-CoA reductase OS=Oryza sativa subsp. japonica OX=39947 GN=Os07g0489100 PE=3 SV=1	Os07g0489100	14	39.095	3	3	3	0	0	0	0	0	0	0	1	1	0	0	1	1	2	1	1	1	1	1	1	2	1	3	2	1	2	1	1	1	1	1	1	2	1	3	2	0	0	0	0	0	0
A0A0N7KNH8	Glycosyltransferase (Fragment) OS=Oryza sativa subsp. japonica OX=39947 GN=Os07g0503500 PE=3 SV=1	Os07g0503500	24	49.85	33	7	7	2	1	2	2	4	3	2	5	3	5	2	2	4	3	4	3	4	4	3	6	5	5	6	5	4	3	4	3	4	4	3	6	5	5	6	5	73685	84281	92119	94648	104570	87352
A0A0N7KNI7	protein RRP6-like 3 isoform X1 [Oryza sativa Japonica Group]	Os07g0513100	2.6	110.43	0	1	1	0	0	0	0	0	0	0	0	0	0	0	0	1	1	1	1	1	0	1	1	0	0	1	0	1	1	1	1	1	0	1	1	0	0	1	0	0	0	0	0	0	0
A0A0N7KNJ2	polyadenylate-binding protein RBP45 [Oryza sativa Japonica Group]	Os07g0516900	9.2	27.613	2	2	2	0	1	0	1	0	0	0	0	0	0	0	0	2	2	1	2	2	2	2	2	2	2	2	2	2	2	1	2	2	2	2	2	2	2	2	2	0	0	0	0	0	0
A0A0N7KNP7	calcium-dependent protein kinase 8 [Oryza sativa Japonica Group]	Os07g0568600	16.8	43.753	14	4	3	1	1	1	2	1	1	2	1	1	2	1	0	4	4	3	3	3	3	3	2	3	3	4	2	3	3	2	2	2	2	2	2	2	2	3	1	49646	10413	53093	54547	49200	32254
A0A0N7KNQ0	protein TIME FOR COFFEE [Oryza sativa Japonica Group]	Os07g0571100	22.2	114.26	73	13	5	6	4	6	10	5	7	4	4	7	7	6	7	9	7	9	11	8	13	8	9	12	10	9	8	4	3	4	4	4	5	4	4	4	4	5	4	316580	298120	320420	294940	288810	240140
A0A0N7KNW9	serine/threonine-protein kinase STY8 [Oryza sativa Japonica Group]	Os07g0632800	31.4	45.058	56	9	9	4	5	3	6	5	5	4	4	5	6	4	5	8	8	7	9	7	8	6	8	9	8	8	8	8	8	7	9	7	8	6	8	9	8	8	8	233720	220150	243760	236180	234620	238690
A0A0N7KP29	ricin B-like lectin R40G2 [Aegilops tauschii subsp. tauschii]	Os07g0683600	36.2	39.206	38	8	5	2	2	1	3	4	4	2	2	4	5	4	5	8	8	8	7	7	8	7	8	8	8	7	7	5	5	5	5	4	5	4	5	5	5	4	5	202820	181370	188980	319170	323610	368330
A0A0N7KPM4	protein SMG7 isoform X1 [Oryza sativa Japonica Group]	Os08g0305300	3.4	96.783	3	2	2	0	1	0	0	0	1	0	0	0	0	1	0	2	2	2	1	1	2	1	2	1	1	2	1	2	2	2	1	1	2	1	2	1	1	2	1	0	0	0	0	0	0
A0A0N7KQF0	U4/U6 small nuclear ribonucleoprotein Prp3 isoform X1 [Oryza sativa Japonica Group]	Os09g0249600	9.8	54.3	3	3	3	0	0	1	1	0	0	0	0	0	1	0	0	2	2	2	2	2	2	1	1	2	2	1	1	2	2	2	2	2	2	1	1	2	2	1	1	0	0	72084	70677	0	0
A0A0N7KQF3	acetyl-CoA acetyltransferase, cytosolic 1 [Oryza sativa Japonica Group]	Os09g0252100	59.1	39.774	126	15	15	11	9	8	12	9	8	14	13	9	11	11	11	13	15	13	14	13	13	15	15	14	15	13	15	13	15	13	14	13	13	15	15	14	15	13	15	1092500	1056300	1079700	1141000	1121100	1155500
A0A0N7KQG4	vacuolar protein sorting-associated protein 32 homolog 2 [Oryza sativa Japonica Group]	Os09g0267600	20.1	32.854	30	3	2	3	2	3	3	2	2	3	2	2	3	2	3	3	3	3	3	3	3	3	3	3	3	3	3	2	2	2	2	2	2	2	2	2	2	2	2	114000	119980	113730	87831	102040	116040
A0A0N7KQI0	histidine phosphatase family (branch 1) protein [Medicago truncatula]	Os09g0287300	36.9	26.331	30	5	5	4	4	3	2	1	2	1	2	3	3	3	2	4	4	3	5	3	3	3	4	4	5	4	4	4	4	3	5	3	3	3	4	4	5	4	4	178710	177480	179040	157340	186640	143710
A0A0N7KQR8	plant UBX domain-containing protein 2 [Oryza sativa Japonica Group]	Os09g0401600	6.1	25.599	0	1	1	0	0	0	0	0	0	0	0	0	0	0	0	1	1	0	1	1	1	1	0	1	1	0	1	1	1	0	1	1	1	1	0	1	1	0	1	0	0	0	0	0	0
A0A0N7KQY9	dicarboxylate transporter 2.1, chloroplastic [Oryza sativa Japonica Group]	Os09g0469950	5.7	30.192	18	1	1	2	2	2	1	2	3	1	1	1	2	0	1	1	1	1	1	1	1	1	1	1	1	1	1	1	1	1	1	1	1	1	1	1	1	1	1	57958	54447	58928	0	57768	55329
A0A0N7KR45	inositol-tetrakisphosphate 1-kinase 6 [Oryza sativa Japonica Group]	Os09g0518700	7.1	55.982	10	3	3	1	0	1	1	1	1	1	1	1	2	0	0	2	3	3	2	3	3	3	2	2	2	3	3	2	3	3	2	3	3	3	2	2	2	3	3	34821	33129	36013	26644	30735	36364
A0A0N7KRG8	alcohol dehydrogenase-like 4 [Oryza sativa Japonica Group]	Os10g0159800	21.2	29.358	14	3	3	0	0	1	1	2	2	1	1	1	1	2	2	3	1	3	2	3	3	3	3	1	3	3	3	3	1	3	2	3	3	3	3	1	3	3	3	0	0	40681	16694	61052	62781
A0A0N7KRK4	ras-related protein Rab-2-B-like [Oryza sativa Japonica Group]	Os10g0208200	18.9	23.655	12	4	2	1	1	1	1	1	1	2	1	0	1	1	1	2	3	2	3	4	3	4	4	3	3	3	3	1	1	1	2	2	2	2	2	2	2	2	2	0	0	0	92898	103910	78856
A0A0N7KRU9	RNA-binding protein 39 [Oryza sativa Japonica Group]	Os10g0439600	33	34.829	44	8	8	4	3	3	3	4	4	5	3	4	4	4	3	7	6	8	8	8	6	8	7	7	7	7	7	7	6	8	8	8	6	8	7	7	7	7	7	331670	324870	316060	344260	356610	358300
A0A0N7KRV2	Calcium-dependent phosphotriesterase superfamily protein [Arabidopsis thaliana]	Os10g0443000	6.3	19.899	13	1	1	1	1	1	1	1	1	2	1	1	1	1	1	1	1	1	1	1	1	1	1	1	1	1	1	1	1	1	1	1	1	1	1	1	1	1	1	0	0	0	0	0	0
A0A0N7KRX2	ketohexokinase-like isoform X2 [Brachypodium distachyon]	Os10g0465900	24.7	15.291	17	2	2	2	1	1	1	1	2	2	1	1	1	2	2	2	2	2	2	1	2	2	2	2	2	2	2	2	2	2	2	1	2	2	2	2	2	2	2	87810	50663	20443	60623	0	71661
A0A0N7KS13	glutamyl-tRNA reductase, chloroplastic [Oryza sativa Japonica Group]	Os10g0502400	11.4	30.592	8	2	2	1	1	1	0	0	0	1	1	2	0	0	1	1	2	2	2	1	1	2	2	2	2	2	2	1	2	2	2	1	1	2	2	2	2	2	2	0	27197	27102	16699	0	0
A0A0N7KS21	probable plastid-lipid-associated protein 10, chloroplastic [Oryza sativa Japonica Group]	Os10g0509200	22.1	31.161	38	5	5	4	4	3	3	3	4	4	3	2	3	2	3	4	5	5	5	5	5	5	5	5	5	5	5	4	5	5	5	5	5	5	5	5	5	5	5	443750	426120	409500	392120	388920	387210
A0A0N7KS71	CCR4-NOT transcription complex subunit 1 [Oryza sativa Japonica Group]	Os10g0556700	15	46.753	37	4	4	4	3	4	3	3	1	3	2	2	2	5	5	3	4	4	3	4	3	3	2	2	3	4	4	3	4	4	3	4	3	3	2	2	3	4	4	109940	100740	96494	104950	75461	57773
A0A0N7KT45	disease resistance protein RPM1-like [Aegilops tauschii subsp. tauschii]	Os11g0579400	7.1	70.517	6	3	3	0	0	1	0	0	0	2	1	1	0	0	1	1	2	3	3	2	2	2	2	3	1	2	1	1	2	3	3	2	2	2	2	3	1	2	1	0	153000	157040	189970	179680	211770
A0A0N7KTH4	plant/F17O14-7 protein [Medicago truncatula]	Os12g0117800	7.8	33.036	16	2	2	2	1	1	1	2	2	2	1	1	0	2	1	2	2	2	1	2	2	2	1	2	2	2	2	2	2	2	1	2	2	2	1	2	2	2	2	128980	132340	126490	0	86899	85494
A0A0N7KTJ7	Sulfotransferase OS=Oryza sativa subsp. japonica OX=39947 GN=Os12g0137600 PE=3 SV=1	Os12g0137600	5	32.048	0	1	1	0	0	0	0	0	0	0	0	0	0	0	0	0	1	0	0	0	0	0	0	0	0	0	0	0	1	0	0	0	0	0	0	0	0	0	0	0	0	0	0	0	0
A0A0N7KTY9	inter-alpha-trypsin inhibitor heavy chain H3-like [Zea mays]	Os12g0431700	7.7	22.073	12	1	1	1	1	2	1	1	2	0	1	0	1	1	1	1	1	1	1	1	1	1	1	1	1	1	1	1	1	1	1	1	1	1	1	1	1	1	1	0	0	0	0	0	0
A0A0N7KUA0	GDP-Man:Man(3)GlcNAc(2)-PP-Dol alpha-1,2-mannosyltransferase [Oryza sativa Japonica Group]	Os12g0583000	5.5	29.059	9	1	1	1	0	1	1	1	1	1	0	1	1	1	0	1	1	1	1	1	1	1	1	1	1	1	1	1	1	1	1	1	1	1	1	1	1	1	1	0	0	0	0	0	0
A0A0P0UX24	peroxisomal membrane protein PEX14 isoform X2 [Oryza sativa Japonica Group]	Os01g0107000	15.5	23.824	12	2	2	0	1	1	1	1	1	1	1	1	2	1	1	1	1	1	2	2	2	2	1	2	2	1	1	1	1	1	2	2	2	2	1	2	2	1	1	0	0	0	34913	33358	28530
A0A0P0UX72	E3 ubiquitin-protein ligase CHFR-like [Setaria italica]	Os01g0104100	39.3	44.712	80	10	3	8	7	5	7	6	6	7	6	7	6	8	7	9	8	8	9	6	7	8	7	8	7	8	8	3	2	2	3	1	1	2	1	2	2	2	2	469140	489780	428120	481050	459160	474310
A0A0P0UX97	LOW QUALITY PROTEIN: leucine--tRNA ligase, chloroplastic/mitochondrial [Oryza sativa Japonica Group]	Os01g0120300	21.4	89.938	112	12	12	12	10	8	8	8	10	10	10	9	9	9	9	12	11	10	10	11	11	12	11	11	12	12	12	12	11	10	10	11	11	12	11	11	12	12	12	698270	705320	671730	659980	685170	654660
A0A0P0UXG8	HBS1-like protein isoform X2 [Oryza sativa Japonica Group]	Os01g0116600	5.2	73.229	7	2	2	0	1	0	2	0	1	1	0	1	0	0	1	2	2	2	2	2	2	2	2	2	1	2	2	2	2	2	2	2	2	2	2	2	1	2	2	28089	28209	28570	26866	29870	29552
A0A0P0UXX5	actin-related protein 5 [Oryza sativa Japonica Group]	Os01g0144340	5.9	80.8	3	2	2	0	0	0	0	0	0	0	0	2	0	1	0	1	0	0	1	1	1	0	1	2	1	2	1	1	0	0	1	1	1	0	1	2	1	2	1	0	0	0	0	0	0
A0A0P0UY01	protein SUPPRESSOR OF K(+) TRANSPORT GROWTH DEFECT 1 [Oryza sativa Japonica Group]	Os01g0141100	23.9	30.66	22	4	2	1	2	2	2	2	2	2	2	2	2	1	2	3	4	3	3	3	3	4	4	4	4	4	4	1	2	2	1	1	2	2	2	2	2	2	2	40081	39521	45666	26340	43709	53013
A0A0P0UY25	protein SUPPRESSOR OF K(+) TRANSPORT GROWTH DEFECT 1 [Oryza sativa Japonica Group]	Os01g0141100	58.1	33.829	74	13	9	7	6	7	6	5	6	6	8	7	7	4	5	12	11	10	11	9	10	12	12	9	11	11	9	9	7	8	8	6	7	9	9	6	8	8	7	505290	529200	500430	555330	533790	521510
A0A0P0UY99	very-long-chain enoyl-CoA reductase [Oryza sativa Japonica Group]	Os01g0150000	7.4	33.002	1	2	2	0	0	0	1	0	0	0	0	0	0	0	0	1	2	2	2	2	2	2	2	2	2	2	1	1	2	2	2	2	2	2	2	2	2	2	1	0	0	0	0	0	0
A0A0P0UYD8	protein Hook homolog 3 isoform X2 [Oryza sativa Japonica Group]	Os01g0155400	11.5	51.319	20	4	4	3	3	3	2	2	1	0	2	1	0	2	1	3	3	3	4	4	3	1	2	3	3	2	2	3	3	3	4	4	3	1	2	3	3	2	2	68709	81441	55464	46834	40322	28361
A0A0P0UYM7	gamma-glutamyltranspeptidase 3 [Oryza sativa Japonica Group]	Os01g0151500	3.5	57.78	12	1	1	1	1	1	1	1	1	1	1	1	1	1	1	1	1	1	1	1	1	1	1	1	1	1	1	1	1	1	1	1	1	1	1	1	1	1	1	0	0	0	0	0	0
A0A0P0UYN0	transcription initiation factor TFIID subunit 15b isoform X2 [Oryza sativa Japonica Group]	Os01g0164400	21.9	19.75	17	3	3	1	1	3	1	1	1	2	2	1	1	0	3	2	2	3	2	2	2	3	2	2	1	2	3	2	2	3	2	2	2	3	2	2	1	2	3	60531	60113	6733.4	64867	68715	60533
A0A0P0UYV2	Peroxidase (Fragment) OS=Oryza sativa subsp. japonica OX=39947 GN=Os01g0172600 PE=3 SV=1	Os01g0172600	51.5	24.043	74	7	7	9	6	7	7	5	7	6	8	6	4	5	4	5	6	6	5	6	5	5	6	5	4	4	5	5	6	6	5	6	5	5	6	5	4	4	5	282370	321490	323900	311220	255360	295970
A0A0P0UZ39	clavaminate synthase-like protein At3g21360 [Oryza sativa Japonica Group]	Os01g0190000	40.4	31.176	62	8	8	6	5	5	5	5	5	5	7	5	6	3	5	7	7	7	6	8	8	6	6	7	7	8	8	7	7	7	6	8	8	6	6	7	7	8	8	383960	360070	407250	408920	414150	442490
A0A0P0UZ45	aquaporin SIP1-1 [Oryza sativa Japonica Group]	Os01g0182200	14.4	25.135	14	2	2	0	1	1	2	1	2	1	1	1	1	1	2	2	2	2	2	2	2	2	2	2	2	2	2	2	2	2	2	2	2	2	2	2	2	2	2	0	90270	96824	150100	97600	149130
A0A0P0UZC5	DCC family protein At1g52590, chloroplastic [Oryza sativa Japonica Group]	Os01g0173000	12	20.151	8	2	2	0	2	1	0	2	0	1	0	0	1	1	0	1	2	1	2	2	1	1	0	0	2	1	1	1	2	1	2	2	1	1	0	0	2	1	1	0	47773	0	36459	54903	0
A0A0P0UZH3	phospholipase D alpha 1 [Oryza sativa Japonica Group]	Os01g0172400	62.6	85.198	409	33	24	37	39	37	36	35	29	34	31	28	35	35	33	33	33	32	32	32	31	32	32	30	31	33	31	24	24	24	23	23	23	23	23	22	23	24	23	6479600	6590200	6696300	6456200	6544900	6645600
A0A0P0UZZ3	peptide-N4-(N-acetyl-beta-glucosaminyl)asparagine amidase A-like [Aegilops tauschii subsp. tauschii]	Os01g0207600	8.7	66.535	27	4	4	2	2	3	2	3	2	3	2	1	3	2	2	2	4	3	4	4	4	4	3	3	4	4	4	2	4	3	4	4	4	4	3	3	4	4	4	66802	54965	54290	59064	60030	63828
A0A0P0V022	uncharacterized LOC103649536 [Zea mays]	Os01g0235100	9.6	18.804	11	1	1	1	1	1	1	1	2	1	1	0	1	1	0	1	1	1	1	1	1	1	1	1	1	1	0	1	1	1	1	1	1	1	1	1	1	1	0	0	0	0	0	0	0
A0A0P0V044	activating signal cointegrator 1 complex subunit 1 isoform X3 [Oryza sativa Japonica Group]	Os01g0231800	10.4	26.973	9	1	1	0	1	0	1	0	1	1	1	1	1	1	1	1	1	0	1	0	1	1	1	1	1	1	1	1	1	0	1	0	1	1	1	1	1	1	1	0	0	0	0	0	0
A0A0P0V093	exportin-2 [Oryza sativa Japonica Group]	Os01g0235400	15.7	59.582	38	5	4	5	4	3	2	3	3	3	4	2	3	3	3	5	5	5	5	4	5	5	5	4	4	5	5	4	4	4	4	3	4	4	4	3	3	4	4	80316	204670	211930	216670	167540	82382
A0A0P0V0N4	cyclic dof factor 2 [Oryza sativa Japonica Group]	Os01g0264000	8.2	55.08	5	3	3	0	0	1	1	0	0	0	0	1	2	0	0	3	3	2	3	2	2	1	2	2	3	1	3	3	3	2	3	2	2	1	2	2	3	1	3	48281	24981	42435	58609	0	0
A0A0P0V0P5	translin-associated protein X [Oryza sativa Japonica Group]	Os01g0265900	19.8	28.764	20	3	3	3	1	3	2	1	1	1	1	2	2	2	1	3	2	3	2	2	3	2	3	3	3	3	3	3	2	3	2	2	3	2	3	3	3	3	3	29137	28323	25910	32102	26889	17436
A0A0P0V0V2	zinc phosphodiesterase ELAC protein 2 isoform X2 [Oryza brachyantha]	Os01g0232300	9.9	37.774	8	2	2	0	1	1	1	0	1	1	1	0	1	1	0	2	1	2	1	2	2	2	2	2	2	2	2	2	1	2	1	2	2	2	2	2	2	2	2	0	0	0	0	0	0
A0A0P0V179	Cysteine proteinase inhibitor (Fragment) OS=Oryza sativa subsp. japonica OX=39947 GN=Os01g0270100 PE=3 SV=1	Os01g0270100	48.4	26.981	49	9	9	7	6	2	3	5	5	5	6	3	1	1	5	9	9	8	8	7	7	7	7	7	7	6	7	9	9	8	8	7	7	7	7	7	7	6	7	625810	691640	670240	591420	612070	495470
A0A0P0V197	transcription factor Pur-alpha 1 [Oryza sativa Japonica Group]	Os01g0260700	56.2	33.32	82	11	10	6	5	7	8	7	8	6	9	7	8	6	5	8	9	10	9	10	10	11	10	11	11	11	9	8	8	10	9	9	10	10	10	10	10	10	9	1121300	1077700	1126600	1184600	1177800	1211200
A0A0P0V1A9	Peptidyl-prolyl cis-trans isomerase OS=Oryza sativa subsp. japonica OX=39947 GN=Os01g0284700 PE=3 SV=1	Os01g0284700	20.6	16.946	12	3	3	1	1	1	1	1	1	1	1	1	1	1	1	3	3	3	3	3	3	3	3	3	3	3	3	3	3	3	3	3	3	3	3	3	3	3	3	0	0	0	0	0	0
A0A0P0V1F4	FAD synthase [Oryza sativa Japonica Group]	Os01g0259600	28.2	16.105	38	3	3	2	3	3	3	3	3	3	4	4	4	2	4	3	3	3	3	3	3	3	3	3	3	3	3	3	3	3	3	3	3	3	3	3	3	3	3	136740	140940	144400	145230	150770	154850
A0A0P0V1K5	mitochondrial import receptor subunit TOM40-1 [Oryza sativa Japonica Group]	Os01g0276200	30.9	45.328	37	8	8	4	3	4	2	5	3	3	3	2	1	2	5	8	8	6	7	8	8	8	8	8	8	8	7	8	8	6	7	8	8	8	8	8	8	8	7	171590	208010	205100	241490	245480	244140
A0A0P0V1K7	nodal modulator 1 [Oryza sativa Japonica Group]	Os01g0300600	26	45.463	43	6	6	3	6	6	2	3	2	4	3	2	3	4	5	5	6	5	6	6	6	5	5	4	5	6	6	5	6	5	6	6	6	5	5	4	5	6	6	191490	247850	190020	127930	269430	234410
A0A0P0V1W8	Carboxypeptidase (Fragment) OS=Oryza sativa subsp. japonica OX=39947 GN=Os01g0332800 PE=3 SV=1	Os01g0332800	35.8	52.22	80	10	10	9	10	6	6	8	6	8	8	5	6	3	5	10	10	9	9	9	8	9	10	9	9	9	8	10	10	9	9	9	8	9	10	9	9	9	8	416820	410250	400800	341890	351870	328570
A0A0P0V1X3	Pectinesterase (Fragment) OS=Oryza sativa subsp. japonica OX=39947 GN=Os01g0312500 PE=4 SV=1	Os01g0312500	29.9	46.385	91	10	10	7	7	7	10	6	7	8	7	9	10	6	7	6	8	6	7	8	8	8	9	9	10	8	9	6	8	6	7	8	8	8	9	9	10	8	9	412450	429530	439480	449760	414410	451560
A0A0P0V1X9	cyclase/dehydrase [Zea mays]	Os01g0328600	9	17.151	9	1	1	1	1	0	1	1	1	1	1	1	0	1	0	1	1	1	1	1	1	1	1	1	1	1	1	1	1	1	1	1	1	1	1	1	1	1	1	0	0	0	0	0	0
A0A0P0V242	protein translocase subunit SECA1, chloroplastic [Oryza sativa Japonica Group]	Os01g0321300	52.1	52.993	133	16	15	11	10	10	8	11	10	15	12	12	11	12	11	14	12	14	14	12	12	15	15	14	11	14	14	13	11	13	13	11	12	14	14	13	10	13	13	603150	604100	571980	565660	591800	623110
A0A0P0V295	putative ribonuclease H protein At1g65750 [Zea mays]	Os01g0352000	5.9	28.245	15	1	1	1	1	1	2	1	2	2	1	1	1	1	1	1	1	1	1	1	1	1	1	1	1	1	1	1	1	1	1	1	1	1	1	1	1	1	1	508610	542700	547460	459670	488620	394680
A0A0P0V298	serine/threonine-protein phosphatase 4 regulatory subunit 3B isoform X1 [Oryza sativa Japonica Group]	Os01g0337600	5.3	45.024	6	1	1	0	0	1	0	0	0	1	1	1	1	0	1	0	0	1	0	0	0	1	1	1	1	0	1	0	0	1	0	0	0	1	1	1	1	0	1	0	0	0	0	0	0
A0A0P0V2C2	Peroxidase (Fragment) OS=Oryza sativa subsp. japonica OX=39947 GN=Os01g0326300 PE=3 SV=1	Os01g0326300	27.5	29.101	49	5	4	5	6	6	5	5	4	3	3	4	2	3	3	5	5	5	5	5	5	5	5	5	4	4	4	4	4	4	4	4	4	4	4	4	3	3	3	1370800	1418600	1454900	709670	663500	672790
A0A0P0V2G2	beta-sesquiphellandrene synthase [Oryza sativa Japonica Group]	Os01g0337100	3.1	45.312	1	1	1	0	0	0	0	0	0	0	0	0	0	1	0	0	0	0	0	0	0	0	0	0	0	1	0	0	0	0	0	0	0	0	0	0	0	1	0	0	0	0	0	0	0
A0A0P0V2H1	NAD(P)-binding Rossmann-fold superfamily protein [Arabidopsis thaliana]	Os01g0367400	19.4	27.468	10	3	1	1	0	1	1	1	1	1	1	1	1	0	1	2	3	2	2	2	3	3	3	2	2	3	2	1	1	1	1	1	1	1	1	1	1	1	1	0	0	0	0	0	0
A0A0P0V375	AP-3 complex subunit delta [Oryza sativa Japonica Group]	Os01g0512200	1.8	101.25	10	1	1	1	1	0	1	0	1	1	1	1	1	1	1	1	1	1	1	1	1	1	1	1	1	1	1	1	1	1	1	1	1	1	1	1	1	1	1	0	0	0	0	0	0
A0A0P0V3F2	ribosomal protein S18 (chloroplast) [Oryza barthii]	Os01g0523401	19.8	14.409	26	3	3	2	3	1	3	3	3	1	3	1	2	2	2	3	3	2	3	3	3	2	3	3	2	3	3	3	3	2	3	3	3	2	3	3	2	3	3	113640	120610	178520	214960	204220	277100
A0A0P0V3J2	monothiol glutaredoxin-S4, mitochondrial [Oryza sativa Japonica Group]	Os01g0530400	37.7	17.758	78	4	2	7	6	6	5	5	7	7	7	6	7	6	9	4	4	4	4	4	4	4	4	4	4	4	4	2	2	2	2	2	2	2	2	2	2	2	2	519870	453780	526900	520510	456230	502380
A0A0P0V3J7	pre-mRNA-processing protein 40A isoform X2 [Oryza sativa Japonica Group]	Os01g0532200	8.6	56.332	11	3	3	1	0	0	1	0	0	2	1	1	2	2	1	3	3	3	3	1	1	2	2	3	3	2	2	3	3	3	3	1	1	2	2	3	3	2	2	23695	24591	24961	14243	0	0
A0A0P0V3J9	callose synthase 7 isoform X4 [Oryza sativa Japonica Group]	Os01g0533000	4.8	74.367	8	2	2	0	0	1	1	0	0	1	1	1	1	1	1	2	2	2	2	2	2	2	2	2	2	2	2	2	2	2	2	2	2	2	2	2	2	2	2	0	0	0	0	0	0
A0A0P0V430	probable zinc protease PqqL isoform X2 [Oryza sativa Japonica Group]	Os01g0558850	19.5	73.47	43	8	8	2	2	2	3	2	1	6	6	4	7	3	5	7	5	5	5	5	4	7	5	6	7	5	6	7	5	5	5	5	4	7	5	6	7	5	6	83040	102400	92234	86992	73564	68370
A0A0P0V486	GR2a protein isoform X1 [Zea mays]	Os01g0571100	20.6	18.564	18	4	4	1	1	2	2	1	2	1	2	1	1	1	3	3	3	3	3	3	4	3	3	3	3	3	4	3	3	3	3	3	4	3	3	3	3	3	4	147380	167780	156060	206880	191680	197640
A0A0P0V4C5	DENN domain and WD repeat-containing protein SCD1 [Oryza sativa Japonica Group]	Os01g0575500	8.1	133.92	18	5	5	2	0	1	2	2	1	1	3	1	1	1	3	2	2	2	4	4	4	3	4	3	4	4	4	2	2	2	4	4	4	3	4	3	4	4	4	34498	0	39960	90647	49949	73885
A0A0P0V4C6	exonuclease 3'-5' domain-containing protein 1 [Oryza sativa Japonica Group]	Os01g0566900	22.3	37.836	37	5	5	2	3	1	5	3	4	3	3	3	3	3	4	5	5	5	5	5	5	4	5	5	5	5	5	5	5	5	5	5	5	4	5	5	5	5	5	122790	136530	125240	158330	168080	181970
A0A0P0V4K5	SNF1-related protein kinase regulatory subunit gamma-1-like [Oryza sativa Japonica Group]	Os01g0586600	19.9	22.845	14	3	3	1	1	1	2	1	1	0	1	1	1	3	1	2	2	3	2	2	2	3	2	2	1	3	2	2	2	3	2	2	2	3	2	2	1	3	2	83184	52163	103740	119130	55379	87241
A0A0P0V4N4	cytokinin riboside 5'-monophosphate phosphoribohydrolase LOG [Oryza sativa Japonica Group]	Os01g0588900	26.8	8.548	4	1	1	1	0	0	1	0	1	1	0	0	0	0	0	1	1	1	1	1	1	1	1	1	1	0	1	1	1	1	1	1	1	1	1	1	1	0	1	0	0	0	0	0	0
A0A0P0V4P0	verprolin [Oryza sativa Japonica Group]	Os01g0589800	23.2	7.7727	26	2	2	2	3	2	2	2	2	2	2	2	2	2	3	2	2	2	2	2	2	2	2	2	2	2	2	2	2	2	2	2	2	2	2	2	2	2	2	145950	57377	146850	165010	141210	178170
A0A0P0V4R4	A-kinase anchor protein 17A [Oryza brachyantha]	Os01g0593100	12.3	25.021	9	2	2	1	1	0	1	1	1	1	1	1	0	1	0	2	2	1	2	2	2	2	2	1	1	2	2	2	2	1	2	2	2	2	2	1	1	2	2	0	0	0	0	0	0
A0A0P0V4X3	Serine/threonine-protein phosphatase 2A 55 kDa regulatory subunit B OS=Oryza sativa subsp. japonica OX=39947 GN=Os01g0600200 PE=3 SV=1	Os01g0600200	14.8	56.207	28	4	3	2	2	3	2	2	3	3	2	1	3	2	3	4	3	3	4	4	4	4	4	4	4	4	4	3	2	2	3	3	3	3	3	3	3	3	3	94545	115550	119550	117890	111600	112630
A0A0P0V505	NHL domain protein [Medicago truncatula]	Os01g0606133	12.7	33.908	13	3	3	1	1	2	0	1	0	1	2	1	1	2	1	3	2	3	2	3	3	2	2	2	2	3	3	3	2	3	2	3	3	2	2	2	2	3	3	51165	54951	34990	37227	53298	59644
A0A0P0V517	putative C3HC zinc finger-like family protein [Zea mays]	Os01g0605650	16.6	78.915	37	6	6	4	4	2	4	3	1	3	3	3	4	3	3	6	6	6	5	5	6	5	5	5	5	6	4	6	6	6	5	5	6	5	5	5	5	6	4	125690	145170	147600	131200	129860	120630
A0A0P0V522	ABC transporter G family member 36 [Oryza sativa Japonica Group]	Os01g0609300	5.7	144.97	12	5	3	2	2	2	1	2	2	0	0	1	0	0	0	4	4	4	4	4	4	4	2	4	3	4	4	3	3	3	3	3	3	3	2	3	1	3	3	96914	93670	60652	49706	78851	102570
A0A0P0V549	uncharacterized LOC8278573 precursor [Ricinus communis]	Os01g0611000	35.5	39.308	107	7	7	7	10	9	8	8	10	10	9	9	9	8	10	6	7	7	7	6	7	7	7	6	7	7	7	6	7	7	7	6	7	7	7	6	7	7	7	638410	630890	642100	652290	631330	622560
A0A0P0V581	SCY1-like protein 2 [Oryza sativa Japonica Group]	Os01g0616100	7.1	79.16	16	3	3	3	1	2	1	2	1	1	0	1	1	1	2	3	3	3	3	2	2	3	3	2	2	2	3	3	3	3	3	2	2	3	3	2	2	2	3	58899	36574	66348	48614	71547	53943
A0A0P0V5A1	ATP-dependent zinc metalloprotease FTSH 9, chloroplastic/mitochondrial isoform X2 [Oryza brachyantha]	Os01g0618800	44.3	32.542	5	6	1	0	0	0	1	0	1	1	0	0	1	0	1	4	3	5	6	5	5	5	5	5	6	5	6	1	0	1	1	0	1	1	1	0	1	1	1	0	0	0	0	0	0
A0A0P0V5G8	beta-adaptin-like protein A [Oryza sativa Japonica Group]	Os01g0626200	41.5	5.5322	21	2	2	1	2	1	2	2	2	2	1	2	2	2	2	2	2	2	2	2	2	2	2	2	2	2	2	2	2	2	2	2	2	2	2	2	2	2	2	62930	64223	68159	70584	71762	63045
A0A0P0V5L9	aspartic proteinase oryzasin-1-like [Oryza sativa Japonica Group]	Os01g0631900	8	61.248	19	4	3	1	1	1	3	3	1	2	3	1	1	1	1	4	4	4	4	4	4	4	4	4	4	4	4	3	3	3	3	3	3	3	3	3	3	3	3	78967	80498	82830	97595	93199	89506
A0A0P0V5Y6	LOW QUALITY PROTEIN: GDSL esterase/lipase At1g28600 [Oryza sativa Japonica Group]	Os01g0649400	7.6	42.533	2	2	1	1	0	1	0	0	0	0	0	0	0	0	0	1	1	2	1	1	1	2	1	1	1	2	2	1	1	1	1	1	1	1	1	1	1	1	1	0	0	0	0	0	0
A0A0P0V643	2,3-bisphosphoglycerate-dependent phosphoglycerate mutase [Arachis duranensis]	Os01g0660900	26.7	31.158	22	5	5	1	2	1	1	1	2	1	3	2	2	2	4	3	3	3	4	3	4	4	3	4	3	4	4	3	3	3	4	3	4	4	3	4	3	4	4	79983	121520	88486	71206	77250	83772
A0A0P0V678	protein VACUOLELESS1 [Oryza sativa Japonica Group]	Os01g0666800	16.7	96.57	72	10	10	5	5	8	7	7	7	5	4	7	5	7	5	9	8	9	9	8	7	9	9	8	7	10	8	9	8	9	9	8	7	9	9	8	7	10	8	136290	119830	127250	165920	159990	157320
A0A0P0V6A3	carboxyl-terminal-processing peptidase 1, chloroplastic [Oryza sativa Japonica Group]	Os01g0664000	10.4	50.378	25	3	3	3	2	2	2	2	2	1	2	2	3	2	2	3	3	3	2	3	3	3	2	3	3	2	2	3	3	3	2	3	3	3	2	3	3	2	2	43656	31244	39205	46273	44407	47477
A0A0P0V6T5	caffeoylshikimate esterase [Oryza sativa Japonica Group]	Os01g0688200	15.5	42.299	24	4	4	1	2	1	2	2	2	3	2	2	3	2	2	4	2	3	3	3	3	4	2	3	3	3	4	4	2	3	3	3	3	4	2	3	3	3	4	44712	46132	43052	64028	61912	31347
A0A0P0V6W9	probable serine/threonine-protein kinase At1g18390 isoform X1 [Oryza sativa Japonica Group]	Os01g0689900	2.8	47.014	9	1	1	1	1	0	1	1	1	0	0	1	1	1	1	1	1	1	1	1	1	1	1	1	1	1	1	1	1	1	1	1	1	1	1	1	1	1	1	0	0	0	0	0	0
A0A0P0V6Z0	probable glutathione S-transferase GSTU6 [Oryza sativa Japonica Group]	Os01g0692000	31.8	13.959	4	3	2	0	0	1	0	1	0	1	0	0	0	0	1	2	0	2	3	2	1	2	2	2	3	2	2	2	0	2	2	2	0	1	2	2	2	2	2	0	0	26278	0	13739	0
A0A0P0V707	nascent polypeptide-associated complex subunit alpha-like protein 1 [Oryza sativa Japonica Group]	Os01g0698900	11.5	41.203	1	2	1	0	0	0	0	0	0	0	0	0	0	0	1	1	2	1	1	2	2	1	1	2	1	1	2	0	1	0	0	1	1	0	0	1	0	0	1	0	0	0	0	0	0
A0A0P0V7A3	glycine dehydrogenase (decarboxylating), mitochondrial [Oryza sativa Japonica Group]	Os01g0711400	73.3	34.84	16	20	3	1	1	2	1	1	1	2	2	2	1	1	1	19	19	19	19	19	18	18	19	19	20	20	20	2	2	2	2	2	2	2	2	2	3	3	3	0	0	0	0	0	0
A0A0P0V7M3	Malic enzyme (Fragment) OS=Oryza sativa subsp. japonica OX=39947 GN=Os01g0723400 PE=3 SV=1	Os01g0723400	58.7	61.267	353	23	18	29	29	32	31	29	30	22	29	26	28	33	35	23	23	22	23	23	21	22	20	22	20	21	22	18	18	17	18	18	16	17	15	17	15	16	17	5496000	5926100	5758300	5296700	5400600	5428800
A0A0P0V7P7	HVA22-like protein OS=Oryza sativa subsp. japonica OX=39947 GN=Os01g0728150 PE=3 SV=1	Os01g0728150	10	27.857	19	2	2	1	1	2	1	2	1	1	2	2	2	2	2	2	2	2	2	2	2	2	2	2	2	2	2	2	2	2	2	2	2	2	2	2	2	2	2	90108	26199	104030	99858	103530	98081
A0A0P0V7Q5	uncharacterized membrane protein sll0875 isoform X1 [Oryza sativa Japonica Group]	Os01g0729100	9.4	31.714	13	2	2	1	1	1	1	1	1	1	2	1	1	1	1	2	1	1	1	2	1	2	2	2	2	2	1	2	1	1	1	2	1	2	2	2	2	2	1	45398	0	0	0	34511	0
A0A0P0V7Z3	probable glutamate carboxypeptidase 2 isoform X1 [Oryza sativa Japonica Group]	Os01g0740650	20.8	48.829	34	5	5	3	3	3	5	3	3	2	4	2	1	3	2	4	4	4	5	5	4	4	4	3	4	4	5	4	4	4	5	5	4	4	4	3	4	4	5	102190	76562	81430	114520	93502	89904
A0A0P0V805	haloacid dehalogenase-like hydrolase [Medicago truncatula]	Os01g0739400	16.8	59.865	48	7	7	5	4	4	3	4	3	6	5	4	3	3	4	7	7	7	6	6	6	7	7	6	6	7	7	7	7	7	6	6	6	7	7	6	6	7	7	139530	126430	135110	116820	115200	139480
A0A0P0V8B5	callose synthase 12 [Oryza sativa Japonica Group]	Os01g0754200	2.2	196.31	11	2	2	1	1	0	0	1	1	0	2	1	2	1	1	2	2	2	1	2	2	2	2	1	2	2	2	2	2	2	1	2	2	2	2	1	2	2	2	71935	155510	153600	0	151610	148870
A0A0P0V8C6	Phosphatidate cytidylyltransferase (Fragment) OS=Oryza sativa subsp. japonica OX=39947 GN=Os01g0758400 PE=3 SV=1	Os01g0758400	5.8	49.693	22	2	2	2	2	1	2	2	2	2	1	2	2	2	2	2	2	2	2	2	2	2	2	2	2	2	2	2	2	2	2	2	2	2	2	2	2	2	2	78425	75646	83786	84986	84187	80873
A0A0P0V8I5	mitochondrial import inner membrane translocase subunit TIM50 [Oryza sativa Japonica Group]	Os01g0762400	11.6	40.487	20	2	2	2	2	2	2	2	2	2	1	1	1	1	2	2	2	2	2	2	2	2	2	1	2	2	2	2	2	2	2	2	2	2	2	1	2	2	2	79989	72956	83309	87396	88887	86597
A0A0P0V8Q5	protein MON2 homolog isoform X1 [Oryza sativa Japonica Group]	Os01g0772700	2	132.31	4	2	2	0	0	0	0	1	2	0	0	0	0	1	0	0	0	0	0	1	2	1	0	1	0	1	0	0	0	0	0	1	2	1	0	1	0	1	0	0	0	0	0	0	625900
A0A0P0V8R4	ubiquitin carboxyl-terminal hydrolase 13 [Oryza sativa Japonica Group]	Os01g0771400	10.2	119.35	32	7	6	3	2	3	4	2	1	2	4	4	4	0	3	5	5	6	5	4	5	7	7	6	6	5	5	4	4	5	4	3	4	6	6	6	5	4	5	128910	124130	146740	104050	87056	119140
A0A0P0V8W3	conserved oligomeric Golgi complex subunit 1 [Oryza sativa Japonica Group]	Os01g0777000	6.4	113.39	25	4	4	2	2	1	2	2	1	3	3	3	1	3	2	2	2	3	3	4	2	4	4	4	3	4	4	2	2	3	3	4	2	4	4	4	3	4	4	123440	116440	119040	142430	130650	131510
A0A0P0V9C8	phosphatidylglycerophosphatase GEP4, mitochondrial [Oryza brachyantha]	Os01g0796500	9.8	26.03	7	1	1	0	1	1	1	0	1	0	1	1	1	0	0	1	1	1	1	1	1	0	1	1	1	1	1	1	1	1	1	1	1	0	1	1	1	1	1	0	0	0	0	0	0
A0A0P0V9F2	Cysteine proteinase inhibitor (Fragment) OS=Oryza sativa subsp. japonica OX=39947 GN=Os01g0803200 PE=3 SV=1	Os01g0803200	23.5	14.777	13	3	3	1	0	1	1	2	3	1	1	1	0	1	1	2	2	2	2	3	3	2	2	2	2	2	3	2	2	2	2	3	3	2	2	2	2	2	3	120600	114370	194510	157060	165600	151960
A0A0P0V9W5	protein RETICULATA-RELATED 5, chloroplastic-like [Oryza brachyantha]	Os01g0826900	2	81.47	0	1	1	0	0	0	0	0	0	0	0	0	0	0	0	1	1	1	1	1	1	1	1	1	1	1	1	1	1	1	1	1	1	1	1	1	1	1	1	0	0	0	0	0	0
A0A0P0V9Y3	cinnamoyl-CoA reductase 1 [Oryza sativa Japonica Group]	Os01g0828100	19	25.773	15	3	3	1	2	1	1	1	1	1	1	2	2	1	1	1	3	2	1	2	2	2	2	2	2	2	2	1	3	2	1	2	2	2	2	2	2	2	2	0	60645	37429	0	45134	34555
A0A0P0VA78	scarecrow-like protein 9 isoform X1 [Oryza sativa Japonica Group]	Os01g0842200	7.7	89.411	24	4	4	2	2	2	2	2	1	3	2	2	2	2	2	3	3	3	4	4	2	3	4	4	2	4	4	3	3	3	4	4	2	3	4	4	2	4	4	49709	33027	54328	55181	47801	52823
A0A0P0VA82	pumilio homolog 1 [Oryza sativa Japonica Group]	Os01g0844800	9.3	112.46	27	5	5	3	1	2	2	2	3	2	2	2	2	3	3	4	5	5	3	4	5	4	5	4	4	5	5	4	5	5	3	4	5	4	5	4	4	5	5	70698	51131	61106	68592	71151	84873
A0A0P0VAC4	metal tolerance protein 5 [Oryza sativa Japonica Group]	Os01g0837800	6.2	38.623	7	1	1	0	0	0	0	1	1	1	1	1	1	1	0	1	1	1	1	1	1	1	1	1	1	1	1	1	1	1	1	1	1	1	1	1	1	1	1	0	0	0	0	0	0
A0A0P0VAX3	protein BOLA2 [Oryza sativa Japonica Group]	Os01g0866600	54.8	7.7788	34	3	3	2	2	3	2	3	4	3	3	4	4	1	3	3	3	3	2	3	3	3	3	3	3	3	3	3	3	3	2	3	3	3	3	3	3	3	3	135590	142190	150960	169090	171280	187470
A0A0P0VB49	5'-3' exoribonuclease 3 isoform X1 [Oryza sativa Japonica Group]	Os01g0872700	3.1	117.89	19	3	3	1	2	1	1	1	3	1	2	1	2	3	1	3	3	2	3	3	3	3	3	2	2	3	1	3	3	2	3	3	3	3	3	2	2	3	1	64559	59268	60273	75579	73590	86957
A0A0P0VB81	ubinuclein-1 isoform X2 [Oryza sativa Japonica Group]	Os01g0883200	2.7	45.74	2	1	1	0	0	0	1	0	0	0	0	1	0	0	0	1	0	1	1	1	1	1	1	1	1	1	1	1	0	1	1	1	1	1	1	1	1	1	1	0	0	0	0	0	0
A0A0P0VBA3	peptide chain release factor 1 [Oryza brachyantha]	Os01g0887400	14.2	26.158	10	2	2	1	0	1	1	1	1	1	1	1	0	1	1	2	2	2	2	1	1	2	2	2	1	2	1	2	2	2	2	1	1	2	2	2	1	2	1	0	0	0	0	0	0
A0A0P0VBL9	orf225 (mitochondrion) [Sinapis arvensis]	Os01g0899425	71.7	11.793	0	9	1	0	0	0	0	0	0	0	0	0	0	0	0	9	9	9	9	9	9	9	9	9	9	9	9	1	1	1	1	1	1	1	1	1	1	1	1	0	0	0	0	0	0
A0A0P0VBP1	calreticulin-3 [Oryza sativa Japonica Group]	Os01g0895600	48.4	36.922	146	14	9	12	12	15	14	10	14	9	12	11	12	12	13	13	12	14	14	14	14	11	14	12	13	13	13	8	7	9	9	9	9	7	9	7	8	9	8	830700	864190	853620	850230	916150	897490
A0A0P0VBX1	4-coumarate--CoA ligase-like 5 [Brachypodium distachyon]	Os01g0901500	21.9	46.022	26	6	2	3	2	1	2	2	4	1	3	1	3	3	1	3	5	4	5	5	5	4	6	5	6	5	6	1	2	2	2	2	2	1	2	1	2	2	2	201830	161950	175310	191330	232820	198850
A0A0P0VC13	AP-4 complex subunit epsilon [Oryza sativa Japonica Group]	Os01g0916200	31.2	74.617	12	13	2	1	1	1	0	1	1	1	2	0	1	2	1	13	13	13	12	12	13	12	13	11	13	12	12	2	2	2	2	2	2	2	2	2	2	2	2	70002	63900	67202	72916	64152	67511
A0A0P0VC23	protein binding protein [Zea mays]	Os01g0916300	6	25.321	12	1	1	1	1	1	1	1	1	1	1	1	1	1	1	1	1	1	1	1	1	1	1	1	1	1	1	1	1	1	1	1	1	1	1	1	1	1	1	0	0	0	0	0	0
A0A0P0VC43	AP-4 complex subunit epsilon [Oryza sativa Japonica Group]	Os01g0916200	23.8	91.468	120	13	2	11	14	11	9	8	9	10	8	9	11	10	10	13	13	13	12	12	13	12	13	11	13	12	12	2	2	2	2	2	2	2	2	2	2	2	2	395040	381520	395340	393140	415340	433580
A0A0P0VC44	THO complex subunit 2 isoform X1 [Oryza sativa Japonica Group]	Os01g0916800	12.4	190.05	43	11	10	4	4	5	3	5	3	2	3	2	5	4	3	8	7	9	6	9	7	6	9	6	10	8	9	8	7	9	5	9	6	6	8	5	9	8	9	92667	92403	96938	99458	84813	104870
A0A0P0VC79	alpha-glucosidase 2 isoform X1 [Oryza sativa Japonica Group]	Os01g0921200	7.7	98.609	12	4	3	0	1	0	0	1	2	2	2	1	0	2	1	3	3	4	2	2	3	2	4	1	1	2	1	2	2	3	1	1	2	2	3	1	0	2	1	7600.5	17588	18166	0	0	37746
A0A0P0VCE2	esterase PIR7B [Oryza sativa Japonica Group]	Os01g0934800	5.7	28.2	12	1	1	1	1	1	1	1	1	1	1	1	1	1	1	1	1	1	1	1	1	1	1	1	1	1	1	1	1	1	1	1	1	1	1	1	1	1	1	0	0	0	0	0	0
A0A0P0VCL4	---	Os01g0935450	6.2	12.274	101	1	1	9	6	9	8	10	9	7	8	8	11	7	9	1	1	1	1	1	1	1	1	1	1	1	1	1	1	1	1	1	1	1	1	1	1	1	1	0	0	0	0	0	0
A0A0P0VCL7	spermatogenesis-associated protein 20 isoform X2 [Oryza sativa Japonica Group]	Os01g0935600	29.6	35.24	22	5	5	2	1	0	2	4	3	3	1	1	1	1	3	4	2	3	4	4	4	3	4	2	3	4	3	4	2	3	4	4	4	3	4	2	3	4	3	24691	75277	57235	94970	97941	62327
A0A0P0VCL9	Potassium transporter (Fragment) OS=Oryza sativa subsp. japonica OX=39947 GN=Os01g0935500 PE=3 SV=1	Os01g0935500	2.2	78.367	8	1	1	1	0	0	0	1	0	1	1	1	1	1	1	1	0	1	1	1	1	1	1	1	1	1	1	1	0	1	1	1	1	1	1	1	1	1	1	0	0	0	0	0	0
A0A0P0VCZ6	germin-like protein 1-3 [Oryza sativa Japonica Group]	Os01g0952000	7.8	22.188	8	1	1	1	0	0	0	1	1	0	1	1	1	1	1	1	1	0	1	1	1	1	1	1	1	1	1	1	1	0	1	1	1	1	1	1	1	1	1	0	0	0	0	0	0
A0A0P0VD36	tRNA uridine 5-carboxymethylaminomethyl modification enzyme MnmG isoform X2 [Oryza sativa Japonica Group]	Os01g0960300	10.6	57.633	21	4	4	1	3	3	0	1	2	1	2	3	2	2	1	4	4	4	3	3	4	3	4	4	3	3	3	4	4	4	3	3	4	3	4	4	3	3	3	185260	229900	177440	192570	145540	149920
A0A0P0VD48	thioredoxin Y, chloroplastic [Oryza sativa Japonica Group]	Os01g0963400	39.3	13.733	33	4	4	3	1	2	3	3	2	3	4	3	4	3	2	3	3	4	3	3	3	3	4	3	4	4	3	3	3	4	3	3	3	3	4	3	4	4	3	465740	464010	487470	524860	526370	541800
A0A0P0VDQ1	protein transport protein SEC16B homolog [Oryza sativa Japonica Group]	Os02g0105100	17	35.008	4	2	2	0	0	1	0	1	1	0	0	0	1	0	0	1	2	1	1	2	2	2	2	2	2	2	2	1	2	1	1	2	2	2	2	2	2	2	2	0	0	0	0	22123	17764
A0A0P0VDT5	probable inactive linolenate hydroperoxide lyase [Oryza sativa Japonica Group]	Os02g0110200	31.7	53.579	66	12	12	6	6	8	6	5	4	6	6	8	4	2	5	7	9	11	8	9	8	9	9	9	6	7	10	7	9	11	8	9	8	9	9	9	6	7	10	512780	581030	407040	432210	407470	441250
A0A0P0VDV3	ATP-dependent helicase BRM [Oryza sativa Japonica Group]	Os02g0114033	7.3	95.515	22	4	4	1	2	3	2	3	3	2	0	1	1	2	2	3	4	4	3	4	4	3	3	3	4	2	4	3	4	4	3	4	4	3	3	3	4	2	4	105470	73168	76577	64256	50350	74180
A0A0P0VDW6	DExH-box ATP-dependent RNA helicase DExH12 [Oryza sativa Japonica Group]	Os02g0106966	15.9	30.451	21	3	3	2	2	2	1	3	2	2	1	1	2	1	2	3	2	2	3	3	3	3	3	3	3	3	3	3	2	2	3	3	3	3	3	3	3	3	3	46307	53159	55497	46960	63862	56160
A0A0P0VDY2	protein transport protein SEC16B homolog [Oryza sativa Japonica Group]	Os02g0105100	4.6	89.825	5	3	3	0	0	0	2	0	1	0	1	1	0	0	0	0	2	2	2	3	1	2	2	3	1	0	2	0	2	2	2	3	1	2	2	3	1	0	2	0	0	38515	30292	50141	0
A0A0P0VEA4	titin homolog [Oryza sativa Japonica Group]	Os02g0131100	28.3	54.42	28	8	5	4	3	2	3	1	2	3	4	0	1	3	2	7	6	6	7	7	6	5	7	5	7	7	6	4	4	4	5	4	4	3	4	3	5	4	4	113340	122780	87341	45458	64932	31141
A0A0P0VEA8	polyadenylate-binding protein-interacting protein 6 isoform X2 [Elaeis guineensis]	Os02g0135850	13.6	16.832	6	1	1	0	1	0	1	0	0	0	1	1	1	0	1	1	1	1	1	1	1	1	1	1	1	1	1	1	1	1	1	1	1	1	1	1	1	1	1	0	0	0	0	0	0
A0A0P0VEB3	ras GTPase-activating protein-binding protein 2 isoform X2 [Oryza sativa Japonica Group]	Os02g0131700	33.9	49.261	118	9	9	11	12	11	9	11	10	9	7	8	11	9	10	9	9	9	8	9	9	9	9	9	9	9	9	9	9	9	8	9	9	9	9	9	9	9	9	917060	1006900	1097200	925400	880600	1029400
A0A0P0VEC6	ER membrane protein complex subunit 2 [Oryza sativa Japonica Group]	Os02g0127000	27	33.789	35	6	6	2	3	2	2	3	3	3	4	3	3	5	2	4	4	4	4	4	4	5	4	4	5	6	3	4	4	4	4	4	4	5	4	4	5	6	3	128110	166230	172430	151380	181490	181460
A0A0P0VED8	titin homolog [Oryza sativa Japonica Group]	Os02g0131100	22.3	65.254	21	7	4	3	2	3	1	2	2	1	1	1	1	2	2	7	5	6	4	6	5	4	5	5	4	6	5	4	3	4	2	3	3	2	2	3	2	3	3	89746	129760	121000	149590	101310	77783
A0A0P0VEM7	aspartate--tRNA ligase 2, cytoplasmic [Oryza sativa Japonica Group]	Os02g0139600	12.2	37.716	4	4	2	0	0	0	2	0	1	0	0	0	1	0	0	3	4	4	4	4	4	4	2	4	4	4	4	1	2	2	2	2	2	2	1	2	2	2	2	0	12643	16278	17735	14147	13893
A0A0P0VEN2	splicing factor 3B subunit 3 [Oryza sativa Japonica Group]	Os02g0137400	38.7	95.599	151	23	23	15	13	12	11	8	11	14	13	15	13	12	14	22	20	21	19	20	20	18	19	22	21	18	22	22	20	21	19	20	20	18	19	22	21	18	22	982270	975560	1014700	819080	791970	836220
A0A0P0VEP5	splicing factor 3B subunit 1 isoform X2 [Oryza sativa Japonica Group]	Os02g0147300	8.6	20.097	12	1	1	1	1	1	1	1	1	1	1	1	1	1	1	1	1	1	1	1	1	1	1	1	1	1	1	1	1	1	1	1	1	1	1	1	1	1	1	0	0	0	0	0	0
A0A0P0VEQ4	nuclear pore complex protein NUP160-like [Oryza sativa Japonica Group]	Os02g0142500	25.5	25.911	13	3	3	1	1	0	1	1	1	1	2	1	1	2	1	2	1	1	2	2	2	2	2	2	2	2	1	2	1	1	2	2	2	2	2	2	2	2	1	24696	0	0	21328	19994	21232
A0A0P0VF26	thiosulfate sulfurtransferase 16, chloroplastic isoform X3 [Oryza sativa Japonica Group]	Os02g0157600	10.5	14.587	9	1	1	1	1	0	1	1	1	1	1	0	1	1	0	1	1	1	1	1	1	1	1	1	1	1	1	1	1	1	1	1	1	1	1	1	1	1	1	0	0	0	0	0	0
A0A0P0VFA8	biotin--protein ligase 2 isoform X2 [Oryza sativa Japonica Group]	Os02g0167000	28	40.095	48	5	5	5	4	5	4	4	3	3	3	3	4	5	5	5	4	5	5	4	5	3	4	5	5	5	5	5	4	5	5	4	5	3	4	5	5	5	5	86915	100850	88466	76476	80715	82488
A0A0P0VFD2	Inositol-1-monophosphatase (Fragment) OS=Oryza sativa subsp. japonica OX=39947 GN=Os02g0169900 PE=3 SV=1	Os02g0169900	46.8	38.551	153	12	12	12	12	11	13	12	14	15	12	13	12	12	15	11	11	12	12	12	12	12	12	12	12	12	12	11	11	12	12	12	12	12	12	12	12	12	12	1626200	1627000	1525800	1366100	1353000	1286700
A0A0P0VFD5	RNA-binding protein 5 isoform X1 [Oryza sativa Japonica Group]	Os02g0167500	13.9	105.77	35	8	8	2	2	2	3	3	4	4	4	3	2	3	3	6	4	6	7	5	7	7	6	5	5	6	7	6	4	6	7	5	7	7	6	5	5	6	7	114420	140470	104300	99241	147780	58002
A0A0P0VFH4	ubiquitin fusion degradation protein 1 homolog [Oryza sativa Japonica Group]	Os02g0181800	17.9	36.076	31	3	2	2	4	2	3	3	2	2	2	2	3	3	3	2	3	2	3	3	2	2	3	3	3	3	3	1	2	1	2	2	1	1	2	2	2	2	2	95564	92235	95509	80556	83895	83178
A0A0P0VFJ7	UPF0047 protein YjbQ [Phoenix dactylifera]	Os02g0187500	16.7	9.2864	23	1	1	2	2	2	2	2	2	2	2	2	2	1	2	1	1	1	1	1	1	1	1	1	1	1	1	1	1	1	1	1	1	1	1	1	1	1	1	0	0	0	0	0	0
A0A0P0VFR4	Calcium-transporting ATPase OS=Oryza sativa subsp. japonica OX=39947 GN=Os02g0176700 PE=3 SV=1	Os02g0176700	5.5	100.52	12	3	1	1	1	1	1	1	1	1	1	1	1	1	1	3	3	2	3	3	3	3	3	1	3	3	1	1	1	1	1	1	1	1	1	1	1	1	1	0	0	0	0	0	0
A0A0P0VFT9	protein FLX-like 2 [Oryza sativa Japonica Group]	Os02g0192100	11.2	27.886	17	2	2	1	2	2	1	1	2	1	1	2	1	2	1	2	2	2	2	2	2	2	2	2	2	2	1	2	2	2	2	2	2	2	2	2	2	2	1	29812	31620	38965	12811	38657	43360
A0A0P0VFV4	SWI/SNF complex subunit SWI3B [Oryza sativa Japonica Group]	Os02g0194000	6.7	43.559	11	2	2	1	2	1	1	0	0	1	1	0	2	1	1	1	2	2	2	1	2	2	2	2	2	2	2	1	2	2	2	1	2	2	2	2	2	2	2	30105	31440	27343	23928	0	14768
A0A0P0VFV9	PLATZ transcription factor [Zea mays]	Os02g0193400	6.6	27.924	1	1	1	0	0	0	0	1	0	0	0	0	0	0	0	1	1	1	1	1	1	1	1	1	0	1	0	1	1	1	1	1	1	1	1	1	0	1	0	0	0	0	0	0	0
A0A0P0VFX2	pyrophosphate-energized vacuolar membrane proton pump [Oryza sativa Japonica Group]	Os02g0184200	27.7	32.275	31	7	1	3	2	3	3	2	3	2	3	2	3	3	2	7	7	7	7	7	6	7	7	6	7	6	7	1	1	1	1	1	1	1	1	1	1	1	1	219430	0	219220	422100	432800	179850
A0A0P0VG02	Lipoxygenase (Fragment) OS=Oryza sativa subsp. japonica OX=39947 GN=Os02g0194700 PE=3 SV=1	Os02g0194700	4.7	77.282	3	2	2	0	0	0	0	0	0	1	0	2	0	0	0	0	0	0	0	0	0	2	2	2	2	0	1	0	0	0	0	0	0	2	2	2	2	0	1	0	0	0	0	0	0
A0A0P0VG25	nuclear pore complex protein NUP205 [Oryza sativa Japonica Group]	Os02g0202250	8.8	138.06	32	7	7	2	3	2	1	1	2	6	2	3	2	5	3	5	5	6	5	5	5	7	6	5	7	6	5	5	5	6	5	5	5	7	6	5	7	6	5	105230	106490	89674	57280	50590	61796
A0A0P0VG31	DnaJ protein P58IPK homolog A OS=Oryza sativa subsp. japonica OX=39947 GN=P58A PE=1 SV=1	P58A	18.9	53.277	34	6	6	2	4	2	3	2	3	3	6	2	2	2	3	5	5	6	6	6	4	5	6	4	4	4	6	5	5	6	6	6	4	5	6	4	4	4	6	114800	102580	122610	109340	121970	117600
A0A0P0VG76	caffeoylshikimate esterase [Oryza sativa Japonica Group]	Os02g0207900	25.4	37.323	39	4	4	4	4	3	2	4	3	3	2	2	3	5	4	4	4	4	4	3	4	4	4	3	4	4	4	4	4	4	4	3	4	4	4	3	4	4	4	178820	180990	168750	171620	169990	171850
A0A0P0VG84	UDP-glycosyltransferase 73E1 [Oryza sativa Japonica Group]	Os02g0207100	7.7	63.417	2	3	1	0	0	0	0	0	1	0	0	0	0	1	0	0	3	2	2	1	2	0	1	2	2	1	0	0	1	1	1	0	1	0	0	0	0	1	0	0	0	0	0	0	0
A0A0P0VG91	UDP-glycosyltransferase 73C3 [Oryza sativa Japonica Group]	Os02g0206400	33.2	27.937	13	5	5	2	0	3	0	1	1	1	1	0	2	1	1	2	3	2	2	2	3	3	1	5	3	4	3	2	3	2	2	2	3	3	1	5	3	4	3	230050	115940	71369	80618	147160	151050
A0A0P0VGA0	Glycosyltransferase OS=Oryza sativa subsp. japonica OX=39947 GN=Os02g0207400 PE=3 SV=1	Os02g0207400	27.2	57.853	49	10	6	1	3	3	5	6	6	4	4	5	5	4	3	6	8	8	8	6	9	6	6	8	9	5	5	4	4	5	5	3	6	4	3	5	5	3	3	142940	131750	152330	226230	297930	298810
A0A0P0VGC4	EIN3-binding F-box protein 1 isoform X2 [Oryza sativa Japonica Group]	Os02g0200900	3.9	32.469	0	1	1	0	0	0	0	0	0	0	0	0	0	0	0	1	1	1	1	1	1	0	1	1	1	1	1	1	1	1	1	1	1	0	1	1	1	1	1	0	0	0	0	0	0
A0A0P0VGM9	---	Os02g0225300	40	7.6125	13	2	2	0	1	1	2	1	2	1	1	1	1	1	1	1	2	2	2	2	2	2	2	2	2	2	2	1	2	2	2	2	2	2	2	2	2	2	2	0	20412	19624	30568	29950	27316
A0A0P0VGR3	monosaccharide-sensing protein 2 [Oryza sativa Japonica Group]	Os02g0229400	13.8	73.304	34	5	5	3	3	3	2	2	3	2	2	4	2	4	4	4	5	4	5	4	5	4	4	5	4	5	5	4	5	4	5	4	5	4	4	5	4	5	5	119790	108820	106430	105470	105220	105270
A0A0P0VGV3	tetrahydrocannabinolic acid synthase [Oryza sativa Japonica Group]	Os02g0235900	13.8	62.117	10	4	4	1	1	1	2	2	1	0	0	0	1	0	1	3	3	3	3	3	3	1	1	0	3	3	2	3	3	3	3	3	3	1	1	0	3	3	2	43319	36044	33000	10091	12756	37813
A0A0P0VGV8	abscisic acid receptor PYL2 [Oryza sativa Japonica Group]	Os02g0226801	14.3	22.423	9	2	2	2	2	0	1	1	0	0	1	0	1	1	0	2	2	2	2	2	2	1	2	2	2	2	2	2	2	2	2	2	2	1	2	2	2	2	2	45315	47083	27485	28758	24020	27978
A0A0P0VGY4	probable splicing factor 3A subunit 1 [Oryza sativa Japonica Group]	Os02g0245000	30.3	81.022	101	14	14	10	10	6	10	7	10	7	9	6	9	8	9	13	11	12	13	13	13	12	12	10	12	13	13	13	11	12	13	13	13	12	12	10	12	13	13	664410	570010	677250	637610	605470	594600
A0A0P0VH00	UDP-glycosyltransferase 72B1 [Oryza sativa Japonica Group]	Os02g0242900	7.7	40.199	6	2	2	1	0	1	0	0	1	1	1	1	0	0	0	1	2	2	1	1	2	1	2	2	1	2	2	1	2	2	1	1	2	1	2	2	1	2	2	0	0	107570	0	0	50398
A0A0P0VH43	spermine synthase [Oryza sativa Japonica Group]	Os02g0254700	13.3	13.224	19	1	1	2	2	1	1	0	2	2	2	1	2	2	2	1	1	1	1	1	1	1	1	1	1	1	1	1	1	1	1	1	1	1	1	1	1	1	1	37137	36197	31815	36266	37421	47499
A0A0P0VH79	rhodanese-like domain-containing protein 4, chloroplastic [Oryza sativa Japonica Group]	Os02g0257300	33.1	47.173	92	10	10	7	8	8	9	7	8	7	9	9	7	7	6	8	9	9	10	10	10	10	10	10	8	10	9	8	9	9	10	10	10	10	10	10	8	10	9	4940700	4999600	4798300	4607600	4506200	4392400
A0A0P0VHB1	putative disease resistance protein RGA1 [Aegilops tauschii subsp. tauschii]	Os02g0262600	6	29.965	0	1	1	0	0	0	0	0	0	0	0	0	0	0	0	1	1	1	1	1	1	1	1	1	0	1	1	1	1	1	1	1	1	1	1	1	0	1	1	0	0	0	0	0	0
A0A0P0VHG4	probable inactive nicotinamidase At3g16190 [Oryza sativa Japonica Group]	Os02g0276400	48.3	21.748	50	6	6	4	3	5	4	4	4	4	4	4	5	4	5	6	5	6	5	5	5	5	6	5	6	5	6	6	5	6	5	5	5	5	6	5	6	5	6	202190	221490	222210	233530	237670	235160
A0A0P0VHQ5	neurofilament medium polypeptide [Oryza sativa Japonica Group]	Os02g0288200	10.4	36.246	13	2	2	2	2	2	2	1	1	1	0	0	1	0	1	2	2	2	2	1	2	2	0	1	2	1	2	2	2	2	2	1	2	2	0	1	2	1	2	18164	16473	9276.4	15583	0	19625
A0A0P0VHT5	dipeptidyl aminopeptidase 4 [Oryza sativa Japonica Group]	Os02g0290600	29.1	76.072	111	11	11	10	10	10	10	8	10	10	9	8	9	9	8	10	10	10	11	9	10	9	9	10	10	10	11	10	10	10	11	9	10	9	9	10	10	10	11	352800	337990	344660	321270	319500	311080
A0A0P0VHW4	CLP protease regulatory subunit CLPX1, mitochondrial [Oryza sativa Japonica Group]	Os02g0293500	19.5	20.747	5	2	2	2	1	0	0	1	0	0	0	0	1	0	0	2	2	0	1	1	0	0	0	1	1	1	2	2	2	0	1	1	0	0	0	1	1	1	2	52189	19218	0	0	0	0
A0A0P0VI36	nicotianamine aminotransferase A [Oryza sativa Japonica Group]	Os02g0306401	25.5	53.821	57	8	8	6	5	7	8	5	5	2	4	1	3	5	6	7	7	8	8	6	7	6	8	7	7	6	7	7	7	8	8	6	7	6	8	7	7	6	7	1692900	1490500	1475700	2353400	1946600	2382900
A0A0P0VIH5	SNAP25 homologous protein SNAP33 isoform X2 [Oryza sativa Japonica Group]	Os02g0437200	26.2	16.282	10	3	3	3	0	1	0	0	1	1	0	1	1	1	1	3	2	2	1	3	2	1	2	1	1	1	1	3	2	2	1	3	2	1	2	1	1	1	1	30748	46791	18656	0	41242	19101
A0A0P0VIN1	probable protein transport Sec1a [Oryza sativa Japonica Group]	Os02g0452500	27	13.369	8	2	2	2	0	1	0	0	1	0	0	1	1	1	1	2	1	2	0	1	2	1	0	1	2	2	2	2	1	2	0	1	2	1	0	1	2	2	2	16635	0	14174	0	0	16243
A0A0P0VIX3	transmembrane protein [Arabidopsis thaliana]	Os02g0469200	17.2	53.696	32	4	4	3	3	2	1	3	4	2	3	3	4	1	3	4	4	3	2	3	4	4	4	4	4	1	4	4	4	3	2	3	4	4	4	4	4	1	4	50489	49600	47723	51699	46343	53836
A0A0P0VIY9	MACPF domain-containing protein At4g24290 [Oryza sativa Japonica Group]	Os02g0475300	3.4	60.501	4	1	1	0	0	0	0	0	1	1	0	1	0	1	0	1	1	1	1	1	1	1	1	1	1	1	1	1	1	1	1	1	1	1	1	1	1	1	1	0	0	0	0	0	0
A0A0P0VIZ4	LOW QUALITY PROTEIN: splicing factor 3B subunit 1 [Oryza sativa Japonica Group]	Os02g0478900	8	103.51	25	7	6	3	2	2	0	3	1	3	2	1	1	1	6	7	7	7	5	7	7	7	7	6	5	6	7	6	6	6	5	6	6	6	6	6	5	6	6	243000	223600	286480	221240	219550	208540
A0A0P0VJA4	cytochrome P450 71A1 [Oryza sativa Japonica Group]	Os02g0503100	8	62.941	18	3	3	2	3	1	1	2	0	1	1	1	3	1	2	2	3	1	2	2	2	2	2	3	3	3	2	2	3	1	2	2	2	2	2	3	3	3	2	81799	142030	0	48764	159040	54176
A0A0P0VJK6	SART-1 family protein DOT2 isoform X1 [Oryza sativa Japonica Group]	Os02g0511500	7.8	38.352	11	2	2	1	1	1	1	2	1	0	1	1	1	1	0	2	2	1	2	2	1	1	1	2	2	1	2	2	2	1	2	2	1	1	1	2	2	1	2	53702	52583	0	40655	65253	0
A0A0P0VJL8	elongation factor 2 [Oryza sativa Japonica Group]	Os02g0519900	56.6	63.84	5	37	1	1	0	0	1	0	0	1	0	0	0	1	1	36	37	36	37	35	37	35	36	34	36	36	35	1	1	1	1	1	1	1	1	1	1	1	1	0	0	0	0	0	0
A0A0P0VJP6	trihelix transcription factor ASR3 [Oryza sativa Japonica Group]	Os02g0516800	16.6	47.93	42	6	6	4	3	3	3	4	4	3	4	4	2	5	3	6	5	6	6	6	6	6	6	5	6	6	6	6	5	6	6	6	6	6	6	5	6	6	6	237210	220850	210330	242810	201970	234240
A0A0P0VK15	iron-sulfur cluster biosynthesis family protein [Medicago truncatula]	Os02g0533000	10.4	59.52	20	4	4	1	2	2	1	1	3	2	2	2	1	2	1	3	3	2	2	2	3	2	3	3	2	2	1	3	3	2	2	2	3	2	3	3	2	2	1	88694	129350	112160	87255	88030	84924
A0A0P0VK19	ribonuclease J isoform X2 [Oryza sativa Japonica Group]	Os02g0539600	24.2	36.709	26	5	4	2	2	1	1	3	3	3	2	3	2	2	2	4	4	4	4	4	5	4	4	5	4	5	5	3	4	4	4	4	4	4	4	4	3	4	4	71264	75093	77068	74031	67082	69832
A0A0P0VK57	mitochondrial fission protein ELM1 [Oryza sativa Japonica Group]	Os02g0535700	25.8	31.712	24	4	4	1	2	2	3	2	2	2	2	2	2	2	2	4	3	3	4	4	4	3	2	3	4	4	4	4	3	3	4	4	4	3	2	3	4	4	4	58317	54840	60406	64552	62145	67395
A0A0P0VKA0	protein disulfide isomerase-like 5-3 [Oryza sativa Japonica Group]	Os02g0550300	12.5	47.046	20	3	3	2	0	3	1	1	3	1	1	1	2	2	3	3	3	3	2	3	3	3	2	2	3	3	3	3	3	3	2	3	3	3	2	2	3	3	3	50206	55824	57822	22215	40329	44466
A0A0P0VKQ3	probable bifunctional riboflavin biosynthesis protein RIBA 2, chloroplastic [Oryza sativa Japonica Group]	Os02g0572400	30.8	43.699	17	10	6	0	0	0	4	2	3	0	0	0	2	3	3	7	8	9	8	10	10	6	10	8	9	10	10	4	4	6	5	6	6	2	6	5	6	6	6	36125	38225	38374	159400	140720	118850
A0A0P0VKT4	GPI ethanolamine phosphate transferase 1 [Oryza sativa Japonica Group]	Os02g0581000	4.9	69.595	2	2	2	0	0	0	0	0	1	0	0	0	1	0	0	1	1	2	2	2	2	1	1	1	2	1	2	1	1	2	2	2	2	1	1	1	2	1	2	0	0	0	0	0	19860
A0A0P0VL75	vacuolar protein sorting-associated protein 20 homolog 2 [Oryza sativa Japonica Group]	Os02g0596500	20.6	26.003	5	3	3	0	0	0	0	0	0	1	1	1	2	0	0	2	3	3	2	2	1	1	2	2	3	2	1	2	3	3	2	2	1	1	2	2	3	2	1	0	14077	13030	0	0	0
A0A0P0VLA8	transcription termination factor MTERF5, chloroplastic-like [Aegilops tauschii subsp. tauschii]	Os02g0602400	34.8	18.046	17	4	4	2	3	0	3	2	1	3	0	0	1	0	2	4	4	3	4	3	4	4	3	2	3	4	2	4	4	3	4	3	4	4	3	2	3	4	2	27261	43364	45481	27876	23967	31075
A0A0P0VLE8	uncharacterized LOC100193656 [Zea mays]	Os02g0599500	37.2	16.551	24	4	4	1	2	3	2	1	2	2	2	2	2	2	3	3	3	4	4	3	3	3	3	4	4	3	4	3	3	4	4	3	3	3	3	4	4	3	4	47302	127930	115410	88105	124750	123570
A0A0P0VLH5	acetolactate synthase small subunit 2, chloroplastic isoform X2 [Oryza sativa Japonica Group]	Os02g0608550	7.1	16.042	9	1	1	1	1	1	1	0	1	0	1	0	1	1	1	1	1	1	1	1	1	1	1	1	1	1	1	1	1	1	1	1	1	1	1	1	1	1	1	0	0	0	0	0	0
A0A0P0VLH7	glycine-rich protein [Zea mays]	Os02g0606000	19.4	28.551	23	4	4	3	1	2	1	1	2	2	2	2	3	2	2	4	3	3	3	3	3	3	3	4	4	3	3	4	3	3	3	3	3	3	3	4	4	3	3	89027	136490	168460	179740	145140	139720
A0A0P0VLJ4	GrpE protein homolog (Fragment) OS=Oryza sativa subsp. japonica OX=39947 GN=Os02g0612000 PE=3 SV=1	Os02g0612000	39.3	32.741	67	8	8	7	6	7	5	5	4	5	5	4	5	7	7	7	7	7	6	8	6	6	8	7	6	6	8	7	7	7	6	8	6	6	8	7	6	6	8	372210	395820	376090	337650	323760	335840
A0A0P0VLP4	transcription factor bHLH128 isoform X1 [Oryza sativa Japonica Group]	Os02g0603600	13	18.266	1	1	1	0	1	0	0	0	0	0	0	0	0	0	0	1	1	1	1	0	1	1	1	1	0	1	0	1	1	1	1	0	1	1	1	1	0	1	0	0	0	0	0	0	0
A0A0P0VLT9	adenosine kinase 2 [Oryza sativa Japonica Group]	Os02g0625500	69.8	35.394	117	17	15	10	9	10	7	10	10	10	10	10	11	11	9	16	15	15	15	15	16	15	17	15	16	16	17	15	15	15	15	15	15	14	15	14	14	15	15	3473300	3630300	3579000	3982100	3884200	4079700
A0A0P0VLU3	glutaredoxin-C4, chloroplastic [Oryza sativa Japonica Group]	Os02g0618100	25	13.513	10	2	2	1	1	0	1	2	0	0	1	1	2	0	1	1	2	2	2	2	2	2	2	2	2	1	2	1	2	2	2	2	2	2	2	2	2	1	2	0	33276	39181	32318	35117	31825
A0A0P0VLV5	uncharacterized LOC100856884 [Zea mays]	Os02g0616100	2.8	38.686	14	1	1	1	1	1	2	1	2	1	1	1	1	1	1	1	1	1	1	1	1	1	1	1	1	1	1	1	1	1	1	1	1	1	1	1	1	1	1	0	0	0	0	0	0
A0A0P0VLY2	Lysine--tRNA ligase OS=Oryza sativa subsp. japonica OX=39947 GN=Os02g0623500 PE=3 SV=1	Os02g0623500	24.9	50.374	40	8	8	2	4	3	3	2	3	4	3	2	3	5	6	7	8	6	6	6	5	8	5	7	7	8	8	7	8	6	6	6	5	8	5	7	7	8	8	268620	196220	276510	218070	219600	218970
A0A0P0VM80	Phenylalanine ammonia-lyase (Fragment) OS=Oryza sativa subsp. japonica OX=39947 GN=Os02g0626600 PE=3 SV=1	Os02g0626600	18.6	76.659	6	9	2	0	0	0	1	1	1	1	0	0	0	2	0	6	8	8	9	9	8	9	7	8	8	8	8	2	2	2	2	2	2	2	1	1	1	2	1	101090	112730	97694	91316	90381	85876
A0A0P0VM87	C5orf35 [Arabidopsis thaliana]	Os02g0634600	24.8	16.988	5	2	2	1	0	1	0	0	1	1	0	0	0	1	0	2	1	2	1	2	2	2	2	2	1	2	2	2	1	2	1	2	2	2	2	2	1	2	2	23259	0	0	0	0	34944
A0A0P0VMC4	putative ripening-related protein 2 [Oryza sativa Japonica Group]	Os02g0637000	40.9	17.089	31	4	4	2	4	3	3	3	3	3	3	2	2	2	1	4	4	4	4	4	4	4	4	4	4	4	4	4	4	4	4	4	4	4	4	4	4	4	4	124250	180500	145830	168680	150750	209830
A0A0P0VMC7	protein SHORTAGE IN CHIASMATA 1-like [Aegilops tauschii subsp. tauschii]	Os02g0642600	1	196.15	0	1	1	0	0	0	0	0	0	0	0	0	0	0	0	0	1	1	0	1	0	0	1	0	0	0	0	0	1	1	0	1	0	0	1	0	0	0	0	0	0	0	0	0	0
A0A0P0VMS9	UDP-glucose:glycoprotein glucosyltransferase [Oryza sativa Japonica Group]	Os02g0664100	23.2	59.714	43	8	8	3	3	3	4	2	4	4	4	4	4	5	3	8	8	8	7	8	8	8	8	8	6	8	7	8	8	8	7	8	8	8	8	8	6	8	7	212860	215210	181090	185380	150020	166470
A0A0P0VN99	Protein kinase superfamily protein [Arabidopsis thaliana]	Os02g0694800	13.6	45.484	20	4	4	1	1	1	3	2	2	2	1	1	1	3	2	3	2	3	3	4	2	4	4	3	3	3	4	3	2	3	3	4	2	4	4	3	3	3	4	135610	0	123550	119350	122520	138620
A0A0P0VNJ2	ATPase family AAA domain-containing protein 3-B [Oryza sativa Japonica Group]	Os02g0697600	9.7	40.925	17	3	2	2	1	1	2	1	1	1	1	2	2	2	1	2	3	1	3	3	2	2	2	3	3	3	2	2	2	1	2	2	2	1	2	2	2	2	2	32619	27960	0	33345	20787	16525
A0A0P0VNS7	probable glucosamine 6-phosphate N-acetyltransferase 2 [Oryza sativa Japonica Group]	Os02g0717700	15.3	16.731	6	2	1	0	1	1	0	1	0	0	0	0	0	1	2	0	2	2	0	1	2	2	1	1	1	2	2	0	1	1	0	1	1	1	1	0	0	1	1	0	33942	27656	0	0	18638
A0A0P0VNU6	protease Do-like 7 isoform X2 [Oryza sativa Japonica Group]	Os02g0712000	33.6	124.31	223	24	24	16	20	17	18	20	18	20	20	20	19	19	16	23	21	21	23	21	20	22	23	24	23	23	20	23	21	21	23	21	20	22	23	24	23	23	20	868420	885420	904270	768520	752970	788380
A0A0P0VNV1	protein CROWDED NUCLEI 1 [Oryza sativa Japonica Group]	Os02g0710102	28.6	19.991	39	6	6	4	3	3	3	4	4	4	4	2	3	3	2	5	4	5	5	5	6	5	5	4	4	5	3	5	4	5	5	5	6	5	5	4	4	5	3	313950	287980	325430	305750	280860	300000
A0A0P0VNW9	trafficking protein particle complex subunit 11 [Oryza sativa Japonica Group]	Os02g0714500	8.4	80.051	32	4	3	5	1	2	3	4	3	2	3	2	2	3	2	4	3	3	3	4	3	3	4	2	3	3	3	3	2	2	2	3	2	2	3	1	2	2	2	41273	38881	44134	44015	47976	54891
A0A0P0VNZ9	probable serine/threonine-protein kinase DDB_G0286841 isoform X2 [Oryza sativa Japonica Group]	Os02g0722250	7.8	53.608	0	2	1	0	0	0	0	0	0	0	0	0	0	0	0	1	2	1	2	2	2	1	1	2	1	1	1	1	1	0	1	1	1	0	0	1	0	0	1	0	0	0	0	0	0
A0A0P0VP65	protein FAM32A-like [Oryza sativa Japonica Group]	Os02g0727500	10.3	20.215	12	1	1	1	1	1	1	1	1	1	1	1	1	1	1	1	1	1	1	1	1	1	1	1	1	1	1	1	1	1	1	1	1	1	1	1	1	1	1	0	0	0	0	0	0
A0A0P0VP66	fatty acid desaturase DES2 [Oryza sativa Japonica Group]	Os02g0716500	16.3	24.283	6	2	2	0	0	0	0	1	1	0	1	0	1	1	1	0	0	1	1	2	1	0	1	1	1	1	1	0	0	1	1	2	1	0	1	1	1	1	1	0	0	0	0	38505	0
A0A0P0VPM6	Glycosyltransferase (Fragment) OS=Oryza sativa subsp. japonica OX=39947 GN=Os02g0755900 PE=3 SV=1	Os02g0755900	2.9	56.513	6	1	1	1	0	0	0	0	0	1	1	1	1	1	0	1	1	1	1	1	0	1	1	1	1	1	1	1	1	1	1	1	0	1	1	1	1	1	1	0	0	0	0	0	0
A0A0P0VPM8	nuclear-pore anchor isoform X2 [Oryza sativa Japonica Group]	Os02g0741400	8.4	54.985	22	2	2	2	2	2	2	2	2	1	2	2	2	2	1	2	2	2	2	2	2	2	2	2	2	2	2	2	2	2	2	2	2	2	2	2	2	2	2	90083	101750	90584	67883	77265	80150
A0A0P0VPQ7	endochitinase A-like isoform X2 [Aegilops tauschii subsp. tauschii]	Os02g0742100	9.1	87.304	5	4	2	1	0	0	1	1	1	1	0	0	0	0	0	4	3	2	3	3	3	2	3	3	4	4	2	2	1	1	2	1	1	2	1	2	2	2	0	0	0	0	0	0	0
A0A0P0VPR8	presequence protease 1, chloroplastic/mitochondrial [Oryza sativa Japonica Group]	Os02g0761400	42.3	13.833	37	5	5	3	3	5	1	3	3	3	5	3	2	3	3	5	5	5	4	5	5	5	5	5	5	4	4	5	5	5	4	5	5	5	5	5	5	4	4	1570600	1617800	1528300	1236200	1185800	818610
A0A0P0VQ56	Replication protein A subunit (Fragment) OS=Oryza sativa subsp. japonica OX=39947 GN=Os02g0776800 PE=3 SV=1	Os02g0776800	4.4	58.628	3	1	1	0	1	0	0	1	0	0	0	1	0	0	0	1	1	1	1	1	1	1	1	1	1	1	1	1	1	1	1	1	1	1	1	1	1	1	1	0	0	0	0	0	0
A0A0P0VQ66	putative D-cysteine desulfhydrase 1, mitochondrial [Oryza sativa Japonica Group]	Os02g0773300	70.9	41.379	167	18	18	13	15	16	12	11	14	15	14	14	15	14	14	16	16	17	16	14	16	16	17	15	17	16	16	16	16	17	16	14	16	16	17	15	17	16	16	1413400	1435300	1455800	1318000	1255400	1277900
A0A0P0VQ78	subtilisin-like protease SBT1.4 [Oryza sativa Japonica Group]	Os02g0779200	32.3	79.874	177	13	13	14	14	14	14	16	15	13	13	17	16	14	17	12	12	12	12	12	12	11	12	13	13	11	12	12	12	12	12	12	12	11	12	13	13	11	12	1704700	1776800	1750000	1856600	1876200	1858600
A0A0P0VQF4	myristoylated alanine-rich C-kinase substrate [Oryza sativa Japonica Group]	Os02g0768700	19	31.156	18	4	4	1	1	1	1	1	1	3	2	1	3	1	2	3	3	3	2	3	2	4	4	3	4	3	3	3	3	3	2	3	2	4	4	3	4	3	3	45866	52205	34186	39347	43525	42993
A0A0P0VQF9	alpha-aminoadipic semialdehyde synthase [Oryza sativa Japonica Group]	Os02g0783625	18.4	59.145	23	6	6	3	3	2	1	3	1	2	2	1	1	2	2	5	6	5	6	5	4	4	4	6	6	4	4	5	6	5	6	5	4	4	4	6	6	4	4	87149	64714	76553	42773	54596	38671
A0A0P0VQK2	probable alpha,alpha-trehalose-phosphate synthase [UDP-forming] 9 [Oryza sativa Japonica Group]	Os02g0790500	35.8	56.915	85	11	9	7	7	4	9	10	8	5	8	5	6	9	7	11	11	11	10	11	11	10	11	10	11	11	10	9	9	9	8	9	9	9	9	8	9	9	8	212780	244000	213860	281660	282860	292340
A0A0P0VQM8	translation initiation factor IF-3 [Oryza sativa Japonica Group]	Os02g0794400	29.5	25.692	23	4	4	3	2	4	1	0	1	0	3	3	1	1	4	4	4	4	3	3	3	4	4	4	4	4	4	4	4	4	3	3	3	4	4	4	4	4	4	115190	86535	127120	92283	26832	47359
A0A0P0VQS0	plasma membrane fusion protein [Arabidopsis thaliana]	Os02g0799300	8.4	46.375	1	2	2	0	0	0	1	0	0	0	0	0	0	0	0	1	1	1	1	1	1	1	1	1	0	1	1	1	1	1	1	1	1	1	1	1	0	1	1	0	0	0	1693.2	0	0
A0A0P0VQT9	probable steroid-binding protein 3 [Oryza sativa Japonica Group]	Os02g0793700	69.3	10.697	90	7	7	8	8	6	8	7	8	7	7	10	6	8	7	6	7	6	6	6	6	6	7	7	6	7	6	6	7	6	6	6	6	6	7	7	6	7	6	581780	727870	535870	690920	617610	575300
A0A0P0VQW4	E3 ubiquitin-protein ligase CHFR-like [Setaria italica]	Os02g0795300	38.5	40.337	35	9	3	3	2	1	3	4	4	2	4	3	3	3	3	9	9	9	9	8	9	9	9	9	8	9	9	3	3	3	3	3	3	3	3	3	3	3	3	125050	130280	124210	130290	128160	140440
A0A0P0VR55	homolog of Synechocystis YCF37 [Arabidopsis thaliana]	Os02g0815300	9.8	18.5	17	1	1	2	1	1	1	2	3	2	1	2	1	1	0	1	1	1	1	1	1	1	1	1	1	1	0	1	1	1	1	1	1	1	1	1	1	1	0	0	0	0	0	0	0
A0A0P0VRF4	Ubiquitin carboxyl-terminal hydrolase (Fragment) OS=Oryza sativa subsp. japonica OX=39947 GN=Os02g0822200 PE=3 SV=1	Os02g0822200	19.4	36.625	45	5	5	4	3	4	5	5	4	2	3	4	4	3	4	4	5	3	5	5	5	5	4	5	5	4	5	4	5	3	5	5	5	5	4	5	5	4	5	137090	186480	142780	141640	141220	170860
A0A0P0VRF7	pumilio homolog 1 [Oryza sativa Japonica Group]	Os02g0819300	25.4	78.106	60	11	11	4	4	7	6	6	4	5	3	5	7	5	4	9	9	8	7	8	8	6	9	9	9	10	8	9	9	8	7	8	8	6	9	9	9	10	8	333730	266170	366750	366270	364210	370060
A0A0P0VRK8	magnesium transporter MgtE isoform X1 [Brachypodium distachyon]	Os02g0818000	18.7	25.24	17	3	3	2	2	3	1	0	1	1	2	2	1	0	2	3	2	3	3	3	3	3	3	3	3	2	3	3	2	3	3	3	3	3	3	3	3	2	3	252210	0	399390	74811	20489	68192
A0A0P0VRL7	beta-catenin-like protein 1 [Oryza sativa Japonica Group]	Os02g0831300	5.4	57.772	9	2	2	0	1	0	1	0	0	2	1	1	2	0	1	1	2	0	1	2	1	2	1	1	2	2	1	1	2	0	1	2	1	2	1	1	2	2	1	0	11212	0	0	6642.3	0
A0A0P0VRQ0	protein BTR1 [Oryza sativa Japonica Group]	Os02g0822300	48.3	37.69	117	12	12	9	9	10	10	8	11	11	9	10	10	9	11	10	10	11	11	11	12	12	12	10	11	10	11	10	10	11	11	11	12	12	12	10	11	10	11	495920	546490	518300	614090	638180	593800
A0A0P0VRQ2	callose synthase 3 [Oryza sativa Japonica Group]	Os02g0832400	5.7	107.87	22	3	3	1	1	1	3	2	2	2	2	2	1	3	2	2	2	2	3	2	3	3	2	2	2	3	3	2	2	2	3	2	3	3	2	2	2	3	3	28484	28156	30555	28645	36338	35662
A0A0P0VRW1	quinone oxidoreductase [Oryza sativa Japonica Group]	Os03g0101600	49	36.513	104	13	13	10	9	8	8	9	8	10	9	9	7	8	9	13	12	12	11	12	11	12	12	13	12	12	11	13	12	12	11	12	11	12	12	13	12	12	11	1043000	1038600	1063500	1014400	1001500	984960
A0A0P0VS32	SKP1-like protein 21 isoform X2 [Oryza sativa Japonica Group]	Os03g0107000	9.2	27.643	12	1	1	1	1	1	1	1	1	1	1	1	1	1	1	1	1	1	1	1	1	1	1	1	1	1	1	1	1	1	1	1	1	1	1	1	1	1	1	0	0	0	0	0	0
A0A0P0VS97	bifunctional fucokinase/fucose pyrophosphorylase isoform X1 [Oryza sativa Japonica Group]	Os03g0115100	13.5	51.065	25	4	4	2	1	2	3	2	3	1	2	3	2	2	2	2	3	4	4	4	4	3	4	4	4	4	4	2	3	4	4	4	4	3	4	4	4	4	4	43448	28655	27482	43009	38931	45403
A0A0P0VSE5	50S ribosomal protein L11 [Oryza sativa Japonica Group]	Os03g0122200	26.2	23.539	78	4	4	8	7	7	7	6	5	5	6	5	8	7	7	4	4	4	4	4	4	4	4	4	4	4	4	4	4	4	4	4	4	4	4	4	4	4	4	2213800	2157500	2305200	2070400	2046800	2064800
A0A0P0VSF1	homeobox protein knotted-1-like 3 [Oryza sativa Japonica Group]	Os03g0123500	10.5	33.016	7	2	1	0	0	0	0	1	1	1	1	1	1	1	0	1	2	2	2	2	2	2	2	2	1	2	1	0	1	1	1	1	1	1	1	1	1	1	0	0	0	0	0	0	0
A0A0P0VSF7	AP-2 complex subunit alpha-2-like [Oryza brachyantha]	Os03g0112101	40.7	44.834	19	10	9	2	0	1	5	3	1	2	2	1	1	0	1	9	7	4	8	9	7	7	7	6	7	7	8	8	7	4	8	8	7	7	7	6	7	7	7	211730	161720	167850	197200	185620	195250
A0A0P0VSL6	glycerol kinase [Arabidopsis thaliana]	Os03g0128800	41	40.189	63	10	8	5	5	7	5	6	5	6	5	5	4	4	6	8	7	9	9	9	8	9	9	9	9	8	8	7	7	8	8	8	8	8	8	8	8	7	8	492440	531710	534370	525450	511800	519840
A0A0P0VSN7	inactive purple acid phosphatase-like protein [Arabidopsis thaliana]	Os03g0133300	22.6	40.287	30	7	7	3	2	2	3	2	1	5	2	4	2	2	2	7	6	7	6	5	6	7	5	7	5	6	5	7	6	7	6	5	6	7	5	7	5	6	5	142030	117270	105060	98365	131000	99003
A0A0P0VSR7	cysteine-rich repeat secretory protein 11 [Oryza sativa Japonica Group]	Os03g0140500	11.7	29.316	6	2	2	1	0	1	1	1	0	0	1	0	0	0	1	1	2	2	2	1	1	1	1	1	2	2	2	1	2	2	2	1	1	1	1	1	2	2	2	0	0	28254	16318	0	0
A0A0P0VSV2	uncharacterized LOC100194057 [Zea mays]	Os03g0141000	23.8	9.2107	16	3	3	2	1	1	3	2	0	2	1	2	1	0	1	3	3	3	3	3	2	3	3	3	3	2	1	3	3	3	3	3	2	3	3	3	3	2	1	321990	362100	386540	369900	336310	370190
A0A0P0VSW3	probable signal recognition particle 43 kDa protein, chloroplastic [Oryza sativa Japonica Group]	Os03g0131900	33.4	41.595	72	8	8	4	5	5	7	4	7	7	7	8	5	6	7	4	8	8	8	7	7	7	8	8	8	7	8	4	8	8	8	7	7	7	8	8	8	7	8	547350	500320	508730	553080	499810	528350
A0A0P0VSY4	ubiquitin domain-containing protein DSK2a [Oryza sativa Japonica Group]	Os03g0131300	7.4	48.562	2	2	1	0	0	0	0	0	0	1	0	1	0	0	0	2	2	2	1	1	2	2	2	2	1	2	1	1	1	1	0	0	1	1	1	1	0	1	0	0	0	0	0	0	0
A0A0P0VT12	BRCA1-associated RING domain protein 1 [Oryza sativa Japonica Group]	Os03g0145800	63.1	9.0029	54	4	4	5	4	4	5	5	5	4	4	3	5	5	5	4	4	4	4	4	4	4	4	4	4	4	4	4	4	4	4	4	4	4	4	4	4	4	4	178530	117740	158990	208630	218930	206080
A0A0P0VT53	putative transporter arsB isoform X2 [Oryza sativa Japonica Group]	Os03g0147400	6.8	50.8	15	3	3	2	0	1	1	2	1	2	1	1	1	2	1	3	3	3	1	2	2	3	3	2	3	3	2	3	3	3	1	2	2	3	3	2	3	3	2	19385	18614	17576	0	27535	22645
A0A0P0VT94	YTH domain-containing family protein 2-like [Phoenix dactylifera]	Os03g0158500	26.6	48.061	19	8	7	3	2	1	1	2	2	0	1	1	1	3	2	8	7	8	8	7	8	7	6	4	6	8	6	7	6	7	7	6	7	6	5	3	5	7	5	51608	71809	48602	25759	133300	84333
A0A0P0VTB0	protein RRP6-like 2 [Oryza sativa Japonica Group]	Os03g0157800	4.9	34.876	5	1	1	0	0	0	1	1	1	0	0	1	0	1	0	1	1	1	1	1	1	1	1	1	1	1	1	1	1	1	1	1	1	1	1	1	1	1	1	0	0	0	0	0	0
A0A0P0VTB1	inactive protein RESTRICTED TEV MOVEMENT 2 [Oryza sativa Japonica Group]	Os03g0157600	22.4	25.257	17	3	3	1	0	0	2	2	2	1	3	1	2	3	0	2	2	3	2	2	3	3	3	3	3	3	3	2	2	3	2	2	3	3	3	3	3	3	3	69988	90816	68304	91181	88051	93472
A0A0P0VTG7	BEL1-like homeodomain protein 7 [Oryza sativa Japonica Group]	Os03g0165300	15	64.945	26	6	5	2	3	2	2	1	2	2	5	3	2	1	1	5	5	5	4	4	4	3	5	4	4	4	5	4	4	4	3	3	3	2	4	3	3	3	4	103600	102030	104290	47447	40142	21960
A0A0P0VTQ6	nuclear pore complex protein NUP96 [Oryza sativa Japonica Group]	Os03g0172000	6.7	73.785	13	3	3	0	0	2	0	1	1	2	2	2	1	0	2	2	3	2	2	2	1	3	3	3	3	2	3	2	3	2	2	2	1	3	3	3	3	2	3	30288	34082	37761	29565	33185	0
A0A0P0VTT5	ABC transporter B family member 19-like [Oryza sativa Japonica Group]	Os03g0181750	1.8	102.7	10	1	1	1	0	1	1	1	1	1	0	1	1	1	1	1	1	1	1	1	1	1	1	1	1	1	1	1	1	1	1	1	1	1	1	1	1	1	1	0	0	0	0	0	0
A0A0P0VTY6	Flavin-containing monooxygenase OS=Oryza sativa subsp. japonica OX=39947 GN=Os03g0182000 PE=3 SV=1	Os03g0182000	2.5	61.089	0	1	1	0	0	0	0	0	0	0	0	0	0	0	0	0	1	1	1	1	1	1	1	1	1	1	0	0	1	1	1	1	1	1	1	1	1	1	0	0	0	0	0	0	0
A0A0P0VU49	putative dihydroflavonol-4-reductase [Oryza sativa Japonica Group]	Os03g0184600	26.8	9.8511	13	2	2	1	1	1	1	1	1	2	1	1	1	1	1	1	1	1	2	1	1	2	2	2	2	1	1	1	1	1	2	1	1	2	2	2	2	1	1	0	0	0	60581	0	0
A0A0P0VUA6	40S ribosomal protein S3a [Oryza sativa Japonica Group]	Os03g0200500	48.2	28.998	160	10	3	12	13	12	14	16	14	12	12	12	14	15	14	10	10	10	10	10	10	10	10	10	10	10	9	3	3	3	3	3	3	3	3	3	3	3	3	2429900	2281200	2600400	2421600	2403500	2444600
A0A0P0VUC6	cytochrome b561 and DOMON domain-containing protein At3g25290 [Oryza sativa Japonica Group]	Os03g0194900	15.3	21.734	11	2	2	1	1	1	1	1	1	1	1	1	1	1	0	2	2	2	2	2	2	2	2	2	2	2	2	2	2	2	2	2	2	2	2	2	2	2	2	0	0	0	0	0	0
A0A0P0VUJ3	metal transporter Nramp2 [Oryza sativa Japonica Group]	Os03g0208500	5	51.068	7	1	1	1	0	0	1	0	1	1	1	1	0	1	0	1	1	1	1	1	1	1	1	1	1	1	1	1	1	1	1	1	1	1	1	1	1	1	1	0	0	0	0	0	0
A0A0P0VUL0	glycine-rich cell wall structural protein 1.8 [Oryza sativa Japonica Group]	Os03g0210600	37	31.758	32	9	9	5	4	5	5	4	3	1	2	0	1	1	1	9	8	7	8	8	8	7	7	7	7	6	6	9	8	7	8	8	8	7	7	7	7	6	6	300570	265430	271140	244490	194280	343440
A0A0P0VUL6	Adenylyl-sulfate kinase OS=Oryza sativa subsp. japonica OX=39947 GN=Os03g0202001 PE=3 SV=1	Os03g0202001	13.8	29.593	2	2	2	0	0	0	0	0	0	1	1	0	0	0	0	0	1	0	1	1	2	2	2	0	2	0	1	0	1	0	1	1	2	2	2	0	2	0	1	0	0	0	0	0	0
A0A0P0VUM5	membrane-associated progesterone-binding protein 4 [Oryza sativa Japonica Group]	Os03g0205500	14.3	26.285	8	2	2	2	2	0	0	0	1	0	1	0	1	0	1	2	2	2	2	2	1	2	1	2	1	2	2	2	2	2	2	2	1	2	1	2	1	2	2	79608	48975	14575	30605	9102.6	0
A0A0P0VUY0	glucan endo-1,3-beta-glucosidase 7 isoform X1 [Oryza sativa Japonica Group]	Os03g0227400	23.3	37.989	31	5	5	4	3	2	2	4	4	3	0	2	3	2	2	5	5	3	4	5	5	5	4	4	5	5	5	5	5	3	4	5	5	5	4	4	5	5	5	150710	125840	90912	234790	136400	184200
A0A0P0VV04	maf-like protein DDB_G0281937 [Oryza sativa Japonica Group]	Os03g0229600	17.5	8.9183	11	1	1	1	1	1	1	1	1	1	1	1	1	1	0	1	1	1	1	1	1	1	1	1	1	1	1	1	1	1	1	1	1	1	1	1	1	1	1	0	0	0	0	0	0
A0A0P0VV16	protein OBERON 4 [Oryza sativa Japonica Group]	Os03g0218300	3.1	65.343	3	1	1	0	0	0	0	0	1	0	0	1	1	0	0	0	0	0	0	0	1	0	0	1	1	0	0	0	0	0	0	0	1	0	0	1	1	0	0	0	0	0	0	0	0
A0A0P0VV33	peroxidase A2 [Oryza sativa Japonica Group]	Os03g0235000	38	21.474	27	4	4	2	2	1	3	3	3	2	2	2	2	2	3	3	3	3	4	4	4	3	4	3	4	4	4	3	3	3	4	4	4	3	4	3	4	4	4	293020	292500	290630	178980	188640	185280
A0A0P0VVD8	brefeldin A-inhibited guanine nucleotide-exchange protein 2 [Oryza sativa Japonica Group]	Os03g0246800	16.5	39.95	15	3	3	1	1	2	1	1	1	1	2	0	2	2	1	2	2	3	3	3	3	3	3	3	3	3	2	2	2	3	3	3	3	3	3	3	3	3	2	0	0	71497	67189	60113	47459
A0A0P0VVI4	probable carboxylesterase 8 [Oryza sativa Japonica Group]	Os03g0252100	25.5	37.816	19	6	6	1	0	1	3	2	4	1	0	1	3	2	1	4	4	5	5	4	5	3	4	3	5	6	4	4	4	5	5	4	5	3	4	3	5	6	4	36418	38184	45473	76308	72282	82639
A0A0P0VVU9	---	Os03g0265666	13.6	11.048	4	1	1	1	0	0	0	1	0	1	0	0	0	0	1	1	0	0	0	1	0	1	0	0	0	0	1	1	0	0	0	1	0	1	0	0	0	0	1	0	0	0	0	0	0
A0A0P0VW37	dessication-induced 1VOC superfamily protein [Medicago truncatula]	Os03g0277500	11.1	17.67	2	1	1	0	0	1	0	0	0	0	0	0	1	0	0	0	0	1	1	0	1	0	1	0	1	0	0	0	0	1	1	0	1	0	1	0	1	0	0	0	0	0	0	0	0
A0A0P0VW67	calcium-transporting ATPase 4, endoplasmic reticulum-type [Oryza sativa Japonica Group]	Os03g0281600	16.9	36.003	5	3	1	0	0	1	0	1	1	0	0	1	1	0	0	2	2	3	2	3	3	2	2	2	3	2	3	0	0	1	0	1	1	0	0	1	1	0	1	0	0	0	0	0	0
A0A0P0VW68	cardiolipin synthase (CMP-forming), mitochondrial [Oryza sativa Japonica Group]	Os03g0283600	6.1	21.15	11	1	1	1	1	1	1	1	1	1	1	0	1	1	1	1	1	1	1	1	1	1	1	1	1	1	1	1	1	1	1	1	1	1	1	1	1	1	1	0	0	0	0	0	0
A0A0P0VWM6	NHL repeat-containing protein 2 isoform X4 [Oryza sativa Japonica Group]	Os03g0311300	53.4	51.732	150	18	18	14	15	14	15	15	11	15	10	14	7	10	10	16	17	17	17	18	16	17	18	18	18	17	17	16	17	17	17	18	16	17	18	18	18	17	17	1006000	987020	923890	907750	912040	890020
A0A0P0VX51	valine--tRNA ligase, mitochondrial 1 isoform X1 [Oryza sativa Japonica Group]	Os03g0335600	6.3	61.148	9	2	1	1	1	1	1	1	1	1	1	0	0	0	1	2	2	2	2	2	2	2	2	1	1	2	2	1	1	1	1	1	1	1	1	0	0	1	1	0	0	0	0	0	0
A0A0P0VXB2	putative ubiquitin-like-specific protease 1B [Oryza sativa Japonica Group]	Os03g0344300	9.8	36.263	2	2	2	0	0	0	1	1	0	0	0	0	0	0	0	1	2	1	2	2	1	1	1	1	1	1	1	1	2	1	2	2	1	1	1	1	1	1	1	0	0	0	26871	36754	0
A0A0P0VY29	macro domain-containing protein VPA0103 [Oryza sativa Japonica Group]	Os03g0336500	14.9	25.351	13	2	2	1	0	1	1	2	1	2	2	0	1	2	0	2	1	2	2	2	2	2	2	1	2	2	1	2	1	2	2	2	2	2	2	1	2	2	1	12439	0	14297	24783	42425	14409
A0A0P0VY68	Phospho-2-dehydro-3-deoxyheptonate aldolase (Fragment) OS=Oryza sativa subsp. japonica OX=39947 GN=Os03g0389700 PE=3 SV=1	Os03g0389700	32	50.279	25	9	5	0	0	0	2	3	3	2	3	3	3	3	3	8	5	6	6	8	9	7	7	7	7	7	7	5	2	2	3	4	5	4	3	5	4	4	4	22211	30812	23008	92469	91245	60832
A0A0P0VYG4	branched-chain-amino-acid aminotransferase-like protein 1 isoform X1 [Oryza sativa Japonica Group]	Os03g0359100	25.5	12.144	4	2	2	0	0	0	0	2	1	0	0	1	0	0	0	0	0	1	1	2	2	2	1	2	1	2	2	0	0	1	1	2	2	2	1	2	1	2	2	0	0	0	0	30487	22467
A0A0P0VYP9	rossmann-fold NAD(P)-binding domain protein [Medicago truncatula]	Os03g0410700	32.8	33.382	55	6	6	5	5	4	5	3	5	5	6	3	5	5	4	6	6	6	6	4	5	5	6	4	6	4	4	6	6	6	6	4	5	5	6	4	6	4	4	209750	201220	188790	216370	239260	214930
A0A0P0VYR6	cystathionine gamma-synthase 1, chloroplastic [Oryza sativa Japonica Group]	Os03g0376100	49.6	27.121	74	7	6	4	5	7	8	7	6	6	6	7	8	6	4	7	6	5	6	6	6	6	7	6	6	6	6	6	6	5	6	6	6	6	6	6	6	6	6	224770	250860	252340	269240	263310	270620
A0A0P0VYT3	putative G3BP-like protein [Oryza sativa Japonica Group]	Os03g0418800	3.3	56.76	8	1	1	0	1	0	1	1	0	1	1	1	1	0	1	1	1	0	1	1	1	1	1	1	1	1	1	1	1	0	1	1	1	1	1	1	1	1	1	0	0	0	0	0	0
A0A0P0VYY6	mediator of RNA polymerase II transcription subunit 8 isoform X2 [Oryza sativa Japonica Group]	Os03g0423800	6.6	27.745	3	1	1	0	0	1	0	0	1	0	1	0	0	0	0	1	0	1	1	1	1	1	1	0	0	1	1	1	0	1	1	1	1	1	1	0	0	1	1	0	0	0	0	0	0
A0A0P0VZ16	Peroxidase OS=Oryza sativa subsp. japonica OX=39947 GN=Os03g0434800 PE=3 SV=1	Os03g0434800	9.9	34.695	6	2	2	0	0	0	0	1	0	1	1	0	0	1	2	1	2	1	0	2	1	2	2	1	1	2	2	1	2	1	0	2	1	2	2	1	1	2	2	0	32342	0	0	57399	0
A0A0P0VZ21	uncharacterized isomerase BH0283 [Oryza sativa Japonica Group]	Os03g0434400	10.6	32.703	8	2	2	1	0	1	0	1	1	1	1	0	1	0	1	1	1	2	0	1	1	1	1	1	1	0	1	1	1	2	0	1	1	1	1	1	1	0	1	0	0	16235	0	0	0
A0A0P0VZC4	protein split ends-like [Malus domestica]	Os03g0554900	8.4	77.709	26	4	4	2	3	3	2	2	1	2	3	1	2	3	2	3	3	4	4	4	1	3	4	3	4	3	3	3	3	4	4	4	1	3	4	3	4	3	3	53229	51741	54427	45670	55990	0
A0A0P0VZI6	---	Os03g0418500	8.4	17.688	0	1	1	0	0	0	0	0	0	0	0	0	0	0	0	0	0	0	1	1	1	1	1	1	1	1	1	0	0	0	1	1	1	1	1	1	1	1	1	0	0	0	0	0	0
A0A0P0VZP7	putative leucine-rich repeat-containing protein DDB_G0290503 isoform X1 [Oryza sativa Japonica Group]	Os03g0431800	16.2	74.993	52	8	8	4	4	4	5	4	5	4	5	2	4	5	6	7	8	7	5	7	5	6	8	7	6	8	7	7	8	7	5	7	5	6	8	7	6	8	7	134990	214580	172570	206430	217820	212780
A0A0P0VZS2	endoribonuclease Dicer homolog 2a isoform X1 [Oryza sativa Japonica Group]	Os03g0583900	1.4	137.39	2	1	1	0	0	0	0	0	0	0	1	0	0	0	1	0	0	0	0	0	0	0	1	1	0	1	1	0	0	0	0	0	0	0	1	1	0	1	1	0	0	0	0	0	0
A0A0P0W000	protein DEK [Oryza sativa Japonica Group]	Os03g0596900	7.3	40.562	4	2	2	0	1	1	1	0	1	0	0	0	0	0	0	2	2	2	2	2	2	2	1	2	1	2	1	2	2	2	2	2	2	2	1	2	1	2	1	0	22837	21532	15343	0	15350
A0A0P0W038	embryo defective 2016 protein [Medicago truncatula]	Os03g0554950	5.4	33.524	11	1	1	1	1	1	1	0	1	1	1	1	1	1	1	1	1	1	1	1	1	1	1	1	1	1	1	1	1	1	1	1	1	1	1	1	1	1	1	0	0	0	0	0	0
A0A0P0W059	50S ribosomal protein L25 [Oryza sativa Japonica Group]	Os03g0612600	11.4	18.577	6	1	1	0	0	0	1	1	1	1	0	0	0	1	1	1	1	1	1	1	1	1	1	0	1	1	1	1	1	1	1	1	1	1	1	0	1	1	1	0	0	0	0	0	0
A0A0P0W087	exportin-7-A isoform X1 [Oryza sativa Japonica Group]	Os03g0616700	4.9	69.715	29	2	2	2	3	3	3	2	2	1	2	3	3	2	3	2	2	2	2	1	2	2	2	2	2	2	2	2	2	2	2	1	2	2	2	2	2	2	2	44471	44123	45076	47073	38776	41114
A0A0P0W096	polyadenylate-binding protein RBP45 isoform X2 [Oryza sativa Japonica Group]	Os03g0569900	19.8	21.661	2	3	3	1	0	0	1	0	0	0	0	0	0	0	0	2	1	2	2	1	2	2	2	1	0	1	1	2	1	2	2	1	2	2	2	1	0	1	1	0	0	0	0	0	3851.7
A0A0P0W0I5	DNA repair protein recA homolog 1, chloroplastic [Oryza sativa Japonica Group]	Os03g0639700	19	46.097	18	5	5	2	3	2	1	1	1	2	2	1	1	1	1	4	3	4	3	3	2	3	3	2	2	3	1	4	3	4	3	3	2	3	3	2	2	3	1	72794	76948	37832	59995	49020	58988
A0A0P0W0P4	DUF21 domain-containing protein At1g55930, chloroplastic [Oryza sativa Japonica Group]	Os03g0593200	8	69.661	9	3	3	1	1	1	1	0	0	1	2	1	0	0	1	2	2	2	2	1	2	2	2	3	3	1	1	2	2	2	2	1	2	2	2	3	3	1	1	0	21231	32613	0	0	32666
A0A0P0W0V2	growth arrest-specific protein 8-like [Zea mays]	Os03g0614100	6.9	36.566	0	1	1	0	0	0	0	0	0	0	0	0	0	0	0	1	1	1	0	1	0	1	1	1	0	1	0	1	1	1	0	1	0	1	1	1	0	1	0	0	0	0	0	0	0
A0A0P0W0Z6	Ferredoxin (Fragment) OS=Oryza sativa subsp. japonica OX=39947 GN=Os03g0659200 PE=3 SV=1	Os03g0659200	25.9	14.803	13	3	3	1	1	1	3	1	1	1	1	1	1	1	0	3	3	2	3	3	2	3	3	2	3	2	2	3	3	2	3	3	2	3	3	2	3	2	2	73373	59573	145410	96527	366840	100730
A0A0P0W117	ARF guanine-nucleotide exchange factor GNOM [Oryza sativa Japonica Group]	Os03g0666100	2.3	136.05	4	2	2	0	0	0	0	1	0	0	1	1	0	1	0	0	0	1	1	1	1	0	1	1	0	1	1	0	0	1	1	1	1	0	1	1	0	1	1	0	0	0	0	0	0
A0A0P0W1B6	alpha-amylase/trypsin inhibitor [Oryza sativa Japonica Group]	Os03g0661600	48.4	29.453	42	8	8	7	4	4	3	4	4	2	3	1	4	2	4	8	8	8	6	8	7	8	8	6	8	5	8	8	8	8	6	8	7	8	8	6	8	5	8	453840	447060	451640	352860	334040	349360
A0A0P0W1E1	7-methylguanosine phosphate-specific 5'-nucleotidase A [Oryza sativa Japonica Group]	Os03g0648900	11.9	33.811	11	2	2	1	0	1	1	1	1	1	2	1	1	1	0	1	0	1	1	2	1	2	2	2	1	2	1	1	0	1	1	2	1	2	2	2	1	2	1	0	0	0	0	40202	0
A0A0P0W1E6	3-isopropylmalate dehydrogenase (Fragment) OS=Oryza sativa subsp. japonica OX=39947 GN=Os03g0655700 PE=3 SV=1	Os03g0655700	52	43.152	189	17	17	16	16	19	19	14	17	13	13	16	14	14	18	17	17	16	17	17	17	17	15	16	14	16	17	17	17	16	17	17	17	17	15	16	14	16	17	2744200	2741400	2771600	2758900	2551100	2565400
A0A0P0W1J8	myosin-17 [Oryza sativa Japonica Group]	Os03g0686300	2.8	175.02	7	3	2	0	1	0	0	0	1	1	1	0	2	1	0	2	2	2	2	3	3	3	3	2	3	3	3	1	1	1	1	2	2	2	2	1	2	2	2	0	0	0	0	423220	415850
A0A0P0W1N8	DIBOA-glucoside dioxygenase BX6 [Oryza sativa Japonica Group]	Os03g0690500	4.8	42.474	6	1	1	0	1	0	1	0	1	0	0	1	1	1	0	0	1	1	1	1	1	1	1	1	1	1	1	0	1	1	1	1	1	1	1	1	1	1	1	0	0	0	0	0	0
A0A0P0W1V6	transmembrane protein, putative [Medicago truncatula]	Os03g0701300	13.1	11.256	9	1	1	1	1	1	1	1	0	0	1	0	1	1	1	1	1	1	1	1	1	1	1	1	1	1	1	1	1	1	1	1	1	1	1	1	1	1	1	0	0	0	0	0	0
A0A0P0W1W1	importin-5 [Oryza sativa Japonica Group]	Os03g0701000	18.4	51.494	40	5	5	5	3	5	4	3	1	4	5	3	2	2	3	4	4	4	5	5	5	4	5	5	4	4	5	4	4	4	5	5	5	4	5	5	4	4	5	93648	91862	100400	73181	70854	69784
A0A0P0W1W2	importin-5 [Oryza sativa Japonica Group]	Os03g0701000	19.7	35.738	18	3	3	1	1	2	1	1	1	2	3	2	2	1	1	1	2	3	2	1	3	3	3	3	2	2	2	1	2	3	2	1	3	3	3	3	2	2	2	0	56213	54847	28274	0	17037
A0A0P0W1X5	plant/protein (DUF810) [Arabidopsis thaliana]	Os03g0683700	6.9	29.325	7	1	1	1	0	0	1	0	0	1	1	1	1	0	1	1	1	0	1	1	0	1	1	1	1	1	1	1	1	0	1	1	0	1	1	1	1	1	1	0	0	0	0	0	0
A0A0P0W249	phosphatidylinositol 4-kinase alpha 1 [Oryza sativa Japonica Group]	Os03g0711200	9.2	65.946	16	3	3	3	1	0	0	1	2	1	3	1	2	1	1	3	1	3	1	2	2	3	3	2	3	2	3	3	1	3	1	2	2	3	3	2	3	2	3	43822	0	18951	0	30723	50242
A0A0P0W2C1	tetratricopeptide repeat protein 38 [Oryza sativa Japonica Group]	Os03g0689900	31	53.526	61	9	9	4	6	4	5	6	6	5	4	4	5	7	5	6	6	7	7	8	6	6	7	7	6	6	7	6	6	7	7	8	6	6	7	7	6	6	7	168390	194590	183460	215160	191640	184740
A0A0P0W2C2	protein NRT1/ PTR FAMILY 8.3 [Oryza sativa Japonica Group]	Os03g0719900	9.7	60.474	24	4	4	3	2	2	1	4	2	3	3	1	1	2	0	4	3	4	3	4	3	4	4	3	3	4	3	4	3	4	3	4	3	4	4	3	3	4	3	116310	98637	137470	92989	135430	97890
A0A0P0W2K2	HMG-Y-related protein A [Oryza sativa Japonica Group]	Os03g0711600	18.7	20.243	2	1	1	1	0	0	0	0	1	0	0	0	0	0	0	1	0	0	1	0	1	1	0	1	1	1	1	1	0	0	1	0	1	1	0	1	1	1	1	0	0	0	0	0	0
A0A0P0W2K3	protein OPAQUE10-like [Aegilops tauschii subsp. tauschii]	Os03g0703300	17.1	49.013	12	4	4	1	2	2	0	2	0	2	2	1	0	0	0	3	4	4	2	3	1	4	4	3	3	2	2	3	4	4	2	3	1	4	4	3	3	2	2	55249	43802	49863	0	20928	0
A0A0P0W2P0	Endoglucanase OS=Oryza sativa subsp. japonica OX=39947 GN=Os03g0736300 PE=3 SV=1	Os03g0736300	6.8	60.899	10	3	3	1	0	1	1	0	0	0	1	3	1	0	2	3	3	2	2	2	3	3	2	3	3	2	2	3	3	2	2	2	3	3	2	3	3	2	2	51791	51031	47983	66785	59451	69964
A0A0P0W2R2	Serine hydroxymethyltransferase (Fragment) OS=Oryza sativa subsp. japonica OX=39947 GN=Os03g0738400 PE=3 SV=1	Os03g0738400	74.3	40.819	12	23	1	1	1	1	1	1	1	1	1	1	1	1	1	22	23	23	23	23	23	23	23	23	23	22	21	1	1	1	1	1	1	1	1	1	1	1	1	0	0	0	0	0	0
A0A0P0W2S8	probable plastid-lipid-associated protein 4, chloroplastic [Oryza sativa Japonica Group]	Os03g0704100	43.8	30.494	106	12	12	9	10	10	8	8	10	10	9	8	7	9	8	11	12	11	12	11	12	11	10	10	11	12	11	11	12	11	12	11	12	11	10	10	11	12	11	1355300	1244200	1397200	1192100	1153000	1139000
A0A0P0W2V6	transmembrane protein [Arabidopsis thaliana]	Os03g0729100	5.9	22.852	12	1	1	1	1	1	1	1	1	1	1	1	1	1	1	1	1	1	1	1	1	1	1	1	1	1	1	1	1	1	1	1	1	1	1	1	1	1	1	0	0	0	0	0	0
A0A0P0W2X8	protein OBERON 2 isoform X1 [Ananas comosus]	Os03g0747200	6.4	50.748	6	2	2	0	1	0	0	1	0	0	1	0	2	0	1	1	1	0	2	2	2	1	2	2	2	1	2	1	1	0	2	2	2	1	2	2	2	1	2	0	0	0	20038	19880	19618
A0A0P0W2Y3	vam6/Vps39-like protein [Oryza sativa Japonica Group]	Os03g0715500	11.3	94.641	36	5	5	3	3	3	2	2	5	3	5	3	3	2	2	5	4	5	5	4	5	4	5	4	4	5	5	5	4	5	5	4	5	4	5	4	4	5	5	65032	67031	64514	64721	67931	71367
A0A0P0W363	60S ribosomal protein L13a-4 [Oryza sativa Japonica Group]	Os03g0755700	25	14.894	10	4	1	1	1	1	1	1	0	1	1	0	1	1	1	3	3	3	3	4	4	3	4	4	3	4	3	1	1	1	1	1	1	1	1	1	1	1	1	0	0	0	0	0	0
A0A0P0W399	Alpha-1,4 glucan phosphorylase (Fragment) OS=Oryza sativa subsp. japonica OX=39947 GN=Os03g0758100 PE=3 SV=1	Os03g0758100	50	101.15	257	31	30	22	18	22	23	17	21	21	24	23	21	24	21	29	26	26	29	29	26	24	27	29	27	26	29	28	25	25	28	28	25	23	27	28	26	25	28	1606300	1734100	1788300	1535100	1485500	1492400
A0A0P0W3J2	Electron transporter [Zea mays]	Os03g0769000	3.6	74.821	0	1	1	0	0	0	0	0	0	0	0	0	0	0	0	0	0	0	0	0	1	0	1	0	0	0	0	0	0	0	0	0	1	0	1	0	0	0	0	0	0	0	0	0	0
A0A0P0W3M6	L-type lectin-domain containing receptor kinase IV.1 [Oryza sativa Japonica Group]	Os03g0772600	5.5	51.078	3	2	2	0	0	1	0	1	0	0	0	0	0	0	1	0	0	1	0	2	0	0	0	0	0	0	1	0	0	1	0	2	0	0	0	0	0	0	1	0	0	0	0	11936	0
A0A0P0W3P0	serine/threonine-protein kinase SAPK8 [Oryza sativa Japonica Group]	Os03g0764800	18.8	29.007	17	3	1	1	2	1	2	1	1	2	1	1	2	1	2	3	3	3	3	3	3	3	2	3	3	3	3	1	1	1	1	1	1	1	1	1	1	1	1	194770	172050	195310	187260	174080	175230
A0A0P0W3R8	oligopeptide transporter 3 [Oryza sativa Japonica Group]	Os03g0751100	15.7	60.131	31	5	5	2	2	3	3	4	4	2	2	2	2	3	2	5	4	4	5	5	5	4	3	5	4	5	3	5	4	4	5	5	5	4	3	5	4	5	3	92447	75876	93943	116090	105480	127040
A0A0P0W478	WW domain-binding protein 11 [Setaria italica]	Os03g0774400	34.7	24.98	42	6	6	5	5	3	2	3	3	5	3	4	3	4	2	6	6	6	6	6	6	5	5	6	5	5	6	6	6	6	6	6	6	5	5	6	5	5	6	827010	867720	820390	728490	689830	725240
A0A0P0W4H7	protochlorophyllide-dependent translocon component 52, chloroplastic [Oryza sativa Japonica Group]	Os03g0805600	28.3	21.868	29	4	4	3	1	3	2	1	1	4	3	4	2	2	3	4	4	4	3	3	3	4	4	4	3	4	4	4	4	4	3	3	3	4	4	4	3	4	4	114000	97188	93794	29130	85667	87015
A0A0P0W4U5	dnaJ homolog subfamily B member 5 [Oryza sativa Japonica Group]	Os03g0822800	70.3	17.758	40	6	4	3	4	2	4	4	4	5	3	4	1	3	3	5	6	6	5	6	4	6	5	5	5	5	5	3	4	4	3	4	2	4	3	3	3	3	3	96375	97019	109330	106190	96938	111480
A0A0P0W506	vacuolar protein sorting-associated protein 35B [Oryza sativa Japonica Group]	Os03g0801600	29.1	94.674	109	16	16	9	11	10	8	8	9	10	9	9	8	8	10	15	13	13	14	12	12	13	14	15	13	14	15	15	13	13	14	12	12	13	14	15	13	14	15	462990	461750	459860	412640	387930	396310
A0A0P0W524	protein FLX-like 1 [Oryza sativa Japonica Group]	Os03g0818000	9.4	40.583	9	2	2	1	1	1	1	1	2	0	0	1	0	1	0	2	2	2	2	2	2	2	2	2	2	2	2	2	2	2	2	2	2	2	2	2	2	2	2	33598	37883	34960	37035	41373	49727
A0A0P0W5A9	prolycopene isomerase 1, chloroplastic [Oryza sativa Japonica Group]	Os03g0841900	27.3	69.695	67	9	8	5	7	3	4	6	6	7	6	6	3	7	7	8	8	8	8	8	9	9	9	9	8	9	8	7	7	7	7	8	8	8	8	8	7	8	8	586840	585660	314830	666160	661310	620690
A0A0P0W5J4	pantoate--beta-alanine ligase [Oryza sativa Japonica Group]	Os03g0851800	18.8	33.512	33	4	4	4	3	3	2	4	3	3	1	4	2	1	3	4	4	3	4	4	4	4	2	4	4	4	4	4	4	3	4	4	4	4	2	4	4	4	4	96607	93874	80372	72783	69453	76501
A0A0P0W5Q6	protein NUCLEAR FUSION DEFECTIVE 2 [Oryza sativa Japonica Group]	Os03g0854400	40.4	18.078	36	5	5	4	3	2	2	6	3	4	3	2	2	2	3	5	5	5	4	5	3	5	4	5	4	4	5	5	5	5	4	5	3	5	4	5	4	4	5	160620	151620	166610	181560	283730	288220
A0A0P0W5Y9	ALBINO3-like protein 1, chloroplastic isoform X1 [Oryza sativa Japonica Group]	Os03g0844700	8.6	35.571	13	2	2	1	1	2	1	1	1	1	1	1	1	1	1	2	2	2	2	2	2	2	2	2	2	2	2	2	2	2	2	2	2	2	2	2	2	2	2	92088	98361	117620	93548	86834	95197
A0A0P0W625	LOW QUALITY PROTEIN: ATP sulfurylase 2 [Oryza sativa Japonica Group]	Os04g0111225	18.7	21.072	14	3	3	2	2	1	1	0	0	0	3	1	1	2	1	3	3	3	3	3	3	2	3	3	3	3	2	3	3	3	3	3	3	2	3	3	3	3	2	41803	42144	46540	60877	19296	20003
A0A0P0W6D8	protein AAR2 homolog isoform X1 [Oryza sativa Japonica Group]	Os04g0132300	5.8	45.156	8	1	1	0	1	1	1	0	1	1	0	1	0	1	1	1	1	1	1	1	1	1	0	1	1	1	1	1	1	1	1	1	1	1	0	1	1	1	1	0	0	0	0	0	0
A0A0P0W6L8	ruBisCO large subunit-binding protein subunit alpha [Oryza sativa Japonica Group]	Os03g0859600	62.5	32.905	133	13	11	12	11	11	11	11	11	13	10	9	13	12	9	13	13	13	13	12	11	13	12	11	12	13	11	11	11	11	11	10	9	11	10	9	10	11	9	757480	776530	757400	646810	627900	645930
A0A0P0W6N2	plant cysteine oxidase 4 [Oryza sativa Japonica Group]	Os04g0151900	8	29.627	3	1	1	0	0	0	0	0	1	0	0	0	1	0	1	1	1	1	1	1	1	0	1	1	1	0	1	1	1	1	1	1	1	0	1	1	1	0	1	0	0	0	0	0	0
A0A0P0W7E9	Glycosyltransferase OS=Oryza sativa subsp. japonica OX=39947 GN=Os04g0206700 PE=3 SV=1	Os04g0206700	22.4	53.418	76	7	6	7	8	8	7	8	7	6	6	5	4	4	6	7	6	6	7	7	7	6	6	6	6	6	7	6	6	6	6	6	6	6	5	5	5	5	6	209590	217700	211700	222300	220210	222370
A0A0P0W7J0	vacuolar protein sorting-associated protein 54, chloroplastic [Oryza sativa Japonica Group]	Os04g0212200	10.3	47.028	11	2	2	1	1	1	0	2	1	0	1	2	0	1	1	1	1	1	1	2	1	1	1	2	0	1	1	1	1	1	1	2	1	1	1	2	0	1	1	0	0	0	0	9580.7	0
A0A0P0W7J8	LOW QUALITY PROTEIN: pentatricopeptide repeat-containing protein At2g15690 [Oryza sativa Japonica Group]	Os04g0174800	27.6	27.681	33	5	5	3	1	3	4	2	2	1	2	3	4	4	4	4	3	4	5	4	5	3	3	4	5	4	5	4	3	4	5	4	5	3	3	4	5	4	5	124700	70549	129470	132340	138200	56423
A0A0P0W7K1	Glycerol-3-phosphate dehydrogenase OS=Oryza sativa subsp. japonica OX=39947 GN=Os04g0225001 PE=3 SV=1	Os04g0225001	24.6	13.415	6	1	1	1	1	0	1	0	0	0	1	0	1	1	0	1	1	1	1	1	1	1	1	0	1	1	1	1	1	1	1	1	1	1	1	0	1	1	1	0	0	0	0	0	0
A0A0P0W7K6	pullulanase 1, chloroplastic [Oryza sativa Japonica Group]	Os04g0164900	9.2	62.057	16	3	3	0	0	1	1	1	1	3	2	1	2	2	2	3	2	2	2	3	3	3	3	3	3	3	2	3	2	2	2	3	3	3	3	3	3	3	2	78670	80032	48049	74707	83837	78291
A0A0P0W7K8	probable aquaporin PIP2-6 [Oryza sativa Japonica Group]	Os04g0233400	26.4	29.388	12	4	1	1	1	1	1	1	1	1	1	1	1	1	1	3	2	3	3	2	3	3	3	3	4	4	3	1	1	1	1	1	1	1	1	1	1	1	1	0	0	0	0	0	0
A0A0P0W7X9	Amine oxidase OS=Oryza sativa subsp. japonica OX=39947 GN=Os04g0269600 PE=3 SV=1	Os04g0269600	52.6	17.294	52	5	5	5	4	4	4	4	6	4	3	6	3	5	4	4	4	5	4	4	5	4	3	4	5	5	4	4	4	5	4	4	5	4	3	4	5	5	4	922040	886680	858650	648880	810030	762910
A0A0P0W801	UDP-glycosyltransferase 92A1 isoform X2 [Oryza sativa Japonica Group]	Os04g0272700	4.4	27.289	13	1	1	1	1	1	2	1	1	1	1	1	2	0	1	1	1	1	1	1	1	1	1	1	1	0	1	1	1	1	1	1	1	1	1	1	1	0	1	0	0	0	0	0	0
A0A0P0W896	Amine oxidase (Fragment) OS=Oryza sativa subsp. japonica OX=39947 GN=Os04g0269600 PE=3 SV=1	Os04g0269600	27.6	33.235	85	6	6	8	7	7	5	8	8	6	7	7	6	8	8	6	6	5	6	6	6	6	6	6	6	6	6	6	6	5	6	6	6	6	6	6	6	6	6	1699700	1802600	1565200	1852800	1784600	1769200
A0A0P0W8B2	Amine oxidase OS=Oryza sativa subsp. japonica OX=39947 GN=Os04g0269600 PE=3 SV=1	Os04g0269600	20.1	32.951	72	5	5	7	6	7	7	5	6	6	6	5	6	6	5	5	5	5	5	5	5	5	5	4	5	5	5	5	5	5	5	5	5	5	5	4	5	5	5	770230	1030200	1005900	1086800	1040200	1087600
A0A0P0W8C0	zinc finger CCCH domain-containing protein 14 [Phoenix dactylifera]	Os04g0306800	5.6	56.994	10	2	2	1	1	1	0	1	1	1	1	1	1	1	0	1	1	1	0	1	1	1	2	1	1	1	0	1	1	1	0	1	1	1	2	1	1	1	0	0	0	0	0	0	0
A0A0P0W8V6	cell division cycle 5-like protein [Oryza sativa Japonica Group]	Os04g0348300	5.2	79.486	4	2	2	1	1	1	0	0	0	0	0	0	0	0	1	1	1	2	1	0	1	1	1	1	2	0	1	1	1	2	1	0	1	1	1	1	2	0	1	0	0	0	0	0	0
A0A0P0W8V9	preprotein translocase subunit SECE1-like, partial [Oryza sativa Japonica Group]	Os04g0306750	17	20.237	34	2	2	3	3	3	3	3	3	2	3	3	2	3	3	2	2	2	2	2	2	1	2	2	2	2	2	2	2	2	2	2	2	1	2	2	2	2	2	164400	154310	171200	144220	137040	147460
A0A0P0W9A2	dynamin-related protein 3B isoform X2 [Oryza sativa Japonica Group]	Os04g0381000	8.9	88.847	23	5	3	2	2	2	2	2	2	2	2	2	2	2	1	4	4	4	3	4	2	3	3	5	3	4	3	3	3	3	2	3	2	3	3	3	3	3	3	48682	60905	62281	54986	55940	67737
A0A0P0W9B8	dnaJ homolog subfamily C member 2 [Oryza sativa Japonica Group]	Os04g0377932	8.6	28.619	7	2	2	1	0	0	1	1	1	0	1	0	1	1	0	1	1	2	1	2	2	2	2	2	1	2	1	1	1	2	1	2	2	2	2	2	1	2	1	0	0	0	0	0	0
A0A0P0W9D2	violaxanthin de-epoxidase, chloroplastic [Oryza sativa Japonica Group]	Os04g0379700	60.1	28.292	74	10	10	7	2	6	5	8	2	7	8	10	7	7	5	7	6	8	8	8	8	8	9	9	9	7	7	7	6	8	8	8	8	8	9	9	9	7	7	841060	762680	826680	689120	634910	648090
A0A0P0W9E9	branchpoint-bridging protein [Brachypodium distachyon]	Os04g0385700	20.3	39.563	29	6	5	4	2	2	3	3	4	1	3	2	1	2	2	6	6	6	4	5	5	3	4	5	3	4	5	5	5	5	4	4	4	3	4	4	3	3	5	151210	160950	135910	116710	130220	124860
A0A0P0W9I9	LOW QUALITY PROTEIN: 4-sulfomuconolactone hydrolase [Oryza sativa Japonica Group]	Os04g0391900	28.7	40.374	45	7	7	5	6	2	3	4	4	3	4	3	3	4	4	7	6	5	5	4	4	3	5	5	6	6	5	7	6	5	5	4	4	3	5	5	6	6	5	256990	292730	251620	178650	133780	237260
A0A0P0W9Q0	---	Os04g0392700	19.4	7.3768	0	1	1	0	0	0	0	0	0	0	0	0	0	0	0	1	1	1	1	1	1	0	0	1	1	1	1	1	1	1	1	1	1	0	0	1	1	1	1	0	0	0	0	0	0
A0A0P0W9R6	SAM domain family protein [Zea mays]	Os04g0405100	32.3	27.703	44	7	5	4	5	4	2	3	4	3	3	4	4	3	5	6	7	6	6	7	7	6	7	7	7	6	7	4	5	4	4	5	5	4	5	5	5	4	5	316580	309510	318130	375360	400810	406790
A0A0P0W9R9	trihelix transcription factor ASR3 [Oryza sativa Japonica Group]	Os04g0397500	46.2	7.1701	32	3	3	3	2	4	2	2	3	2	3	3	3	3	2	3	3	3	3	3	2	2	2	3	3	3	3	3	3	3	3	3	2	2	2	3	3	3	3	233120	168040	209680	260000	152090	190780
A0A0P0W9S2	mediator of RNA polymerase II transcription subunit 30 [Oryza sativa Japonica Group]	Os04g0388601	11.3	17.331	11	1	1	1	1	0	1	0	1	1	1	1	2	1	1	1	1	1	1	1	1	1	1	1	1	1	1	1	1	1	1	1	1	1	1	1	1	1	1	0	0	0	0	0	0
A0A0P0W9U3	1,4-alpha-glucan-branching enzyme 1, chloroplastic/amyloplastic [Oryza sativa Japonica Group]	Os04g0409200	65.9	28.664	69	9	9	6	5	4	6	5	8	7	7	5	5	6	5	9	8	9	9	9	9	9	9	9	9	9	8	9	8	9	9	9	9	9	9	9	9	9	8	384180	390560	399620	370540	379890	352220
A0A0P0W9W2	2-oxoglutarate dehydrogenase, mitochondrial [Oryza sativa Japonica Group]	Os04g0390000	53.1	115.6	475	39	30	42	41	39	40	37	40	41	39	40	40	36	40	35	37	37	37	36	37	37	37	37	36	36	37	28	28	28	28	28	29	29	28	29	27	28	29	4183600	4136100	4294400	3977100	3990600	3994900
A0A0P0WA22	mitochondrial fission protein ELM1 isoform X1 [Oryza sativa Japonica Group]	Os04g0414000	9.1	26.684	2	1	1	0	1	1	0	0	0	0	0	0	0	0	0	0	1	1	1	0	0	0	0	0	0	0	0	0	1	1	1	0	0	0	0	0	0	0	0	0	0	0	16429	0	0
A0A0P0WA33	sucrose nonfermenting 4-like protein isoform X2 [Oryza sativa Japonica Group]	Os04g0401300	27.2	14.156	13	2	2	1	1	1	1	1	1	2	1	2	1	0	1	2	2	2	2	2	2	2	2	2	2	2	2	2	2	2	2	2	2	2	2	2	2	2	2	35714	39244	40163	37413	38270	39145
A0A0P0WA76	catalytic/ hydrolase [Zea mays]	Os04g0412000	15.6	43.492	21	4	2	2	2	2	1	2	2	2	1	2	2	1	2	4	4	4	4	4	4	4	4	4	4	4	4	2	2	2	2	2	2	2	2	2	2	2	2	39984	39492	37827	38354	37874	41105
A0A0P0WAB7	serine/threonine-protein kinase SAPK7 [Oryza sativa Japonica Group]	Os04g0432000	25	32.219	45	5	3	3	5	5	2	4	3	5	2	4	4	5	3	5	5	5	5	4	5	5	4	4	4	5	5	3	3	3	3	2	3	3	2	2	2	3	3	193110	220150	195420	199120	219890	166320
A0A0P0WAB9	Acetyl-coenzyme A synthetase OS=Oryza sativa subsp. japonica OX=39947 GN=Os04g0404800 PE=3 SV=1	Os04g0404800	37.6	81.669	249	22	16	18	21	23	18	21	21	22	22	24	19	19	21	20	22	21	22	21	20	21	19	22	22	20	20	16	16	15	16	15	15	16	14	16	16	16	16	1943600	1904100	1960300	1752600	1729300	1833900
A0A0P0WAD7	cell wall protein IFF6-like isoform X1 [Oryza sativa Japonica Group]	Os04g0423600	47.9	14.654	15	5	5	2	0	3	1	1	1	1	1	2	2	1	0	5	4	5	4	5	5	3	4	4	5	4	3	5	4	5	4	5	5	3	4	4	5	4	3	138100	100300	190010	120440	21255	62541
A0A0P0WAF3	ATP-dependent DNA helicase Q-like 4A isoform X1 [Oryza sativa Japonica Group]	Os04g0433800	1.5	135.85	0	1	1	0	0	0	0	0	0	0	0	0	0	0	0	1	1	1	0	1	1	1	0	0	0	0	0	1	1	1	0	1	1	1	0	0	0	0	0	0	0	0	0	0	0
A0A0P0WAI0	nuclear speckle splicing regulatory protein 1 [Oryza sativa Japonica Group]	Os04g0440000	5.2	28.619	11	1	1	1	1	1	1	1	1	1	0	1	1	1	1	1	1	1	1	1	1	1	1	1	1	1	1	1	1	1	1	1	1	1	1	1	1	1	1	0	0	0	0	0	0
A0A0P0WAL8	OBP3-RESPONSIVE GENE 4 family protein [Populus trichocarpa]	Os04g0446200	33.9	13.724	16	2	2	2	2	1	1	1	1	1	1	1	2	2	1	2	2	2	2	2	2	2	2	2	2	2	2	2	2	2	2	2	2	2	2	2	2	2	2	88082	58590	59760	66821	70346	53947
A0A0P0WAQ1	psbP domain-containing protein 2, chloroplastic [Aegilops tauschii subsp. tauschii]	Os04g0434900	42.8	17.668	22	5	5	1	3	2	2	1	2	2	1	2	2	3	1	4	4	4	4	5	4	4	3	4	5	5	4	4	4	4	4	5	4	4	3	4	5	5	4	492880	609940	901700	671370	337020	477270
A0A0P0WAS3	cryptochrome-1 isoform X2 [Oryza sativa Japonica Group]	Os04g0452100	14	19.881	0	2	1	0	0	0	0	0	0	0	0	0	0	0	0	2	1	2	1	1	1	1	1	1	1	1	1	1	1	1	1	1	1	1	1	1	1	1	1	0	0	0	0	0	0
A0A0P0WAW0	chaperonin 60 subunit beta 4, chloroplastic-like [Oryza sativa Japonica Group]	Os04g0443900	10.4	63.296	19	4	4	2	2	2	1	2	1	1	3	1	1	2	1	4	4	4	4	4	4	4	4	4	4	4	4	4	4	4	4	4	4	4	4	4	4	4	4	48522	54238	58181	67194	71474	72177
A0A0P0WAX0	gamma-glutamyltranspeptidase 1 [Oryza sativa Japonica Group]	Os04g0457500	30.7	61.108	106	12	12	7	9	11	6	11	7	9	11	9	7	9	10	11	11	10	11	10	9	10	11	10	9	11	11	11	11	10	11	10	9	10	11	10	9	11	11	369120	410260	382600	370530	388390	377600
A0A0P0WAX3	---	Os04g0433100	10.4	19.315	0	1	1	0	0	0	0	0	0	0	0	0	0	0	0	1	1	1	0	0	0	0	0	1	1	1	1	1	1	1	0	0	0	0	0	1	1	1	1	0	0	0	0	0	0
A0A0P0WB27	Aldose 1-epimerase OS=Oryza sativa subsp. japonica OX=39947 GN=Os04g0458300 PE=3 SV=1	Os04g0458300	39.2	40.496	61	6	6	6	7	5	6	4	3	4	4	5	7	4	6	6	6	5	5	5	6	5	6	6	6	6	6	6	6	5	5	5	6	5	6	6	6	6	6	251750	262110	266450	169860	190250	155170
A0A0P0WB52	---	Os04g0458250	2.9	33.837	0	1	1	0	0	0	0	0	0	0	0	0	0	0	0	1	0	0	0	1	0	0	0	0	0	0	1	1	0	0	0	1	0	0	0	0	0	0	1	0	0	0	0	0	0
A0A0P0WBF4	LOW QUALITY PROTEIN: ATP-dependent 6-phosphofructokinase 2 [Oryza sativa Japonica Group]	Os04g0469500	18.1	52.719	30	7	6	2	3	2	1	2	5	2	2	3	3	2	3	7	7	7	4	7	6	7	7	7	6	7	6	6	6	6	3	6	5	6	6	6	5	6	6	150170	150100	153690	137920	177460	147040
A0A0P0WBN3	Amine oxidase (Fragment) OS=Oryza sativa subsp. japonica OX=39947 GN=Os04g0476100 PE=3 SV=1	Os04g0476100	26.3	32.649	34	5	5	5	1	4	3	4	3	3	1	3	3	2	2	5	5	5	5	5	3	4	3	4	4	5	4	5	5	5	5	5	3	4	3	4	4	5	4	101720	98176	91612	96103	101650	101980
A0A0P0WBQ5	probable galactinol--sucrose galactosyltransferase 2 [Oryza sativa Japonica Group]	Os04g0481100	5.5	82.286	7	2	2	0	1	0	0	2	1	1	0	0	0	1	1	1	2	1	2	2	1	2	2	2	2	2	2	1	2	1	2	2	1	2	2	2	2	2	2	0	18030	0	12311	16160	0
A0A0P0WBX2	PTI1-like tyrosine-protein kinase 3 [Oryza sativa Japonica Group]	Os04g0490500	35.8	16.6	18	3	3	2	2	2	2	2	2	0	1	0	1	2	2	3	2	3	3	3	2	1	1	2	2	2	3	3	2	3	3	3	2	1	1	2	2	2	3	95041	64517	45852	57042	56988	53305
A0A0P0WCB7	triacylglycerol lipase, putative [Medicago truncatula]	Os04g0509100	10.5	88.011	12	4	4	0	0	0	0	1	1	3	3	3	0	0	1	2	2	2	2	3	3	3	4	4	2	2	2	2	2	2	2	3	3	3	4	4	2	2	2	28206	20817	22431	22478	11391	18327
A0A0P0WCD3	adenine phosphoribosyltransferase 2 [Oryza sativa Japonica Group]	Os04g0504000	44.9	18.626	32	4	3	4	3	4	3	3	4	2	3	3	1	1	1	4	4	4	4	4	4	4	4	4	4	2	4	3	3	3	3	3	3	3	3	3	3	2	3	145740	147600	165130	133420	125610	143720
A0A0P0WCF8	Ammonium transporter (Fragment) OS=Oryza sativa subsp. japonica OX=39947 GN=Os04g0509600 PE=3 SV=1	Os04g0509600	21	45.997	72	6	6	6	5	4	5	7	7	6	6	6	7	7	6	6	6	6	5	6	6	6	6	6	6	6	6	6	6	6	5	6	6	6	6	6	6	6	6	187550	180120	249320	193930	203270	188850
A0A0P0WCK1	protein RETICULATA-RELATED 1, chloroplastic [Oryza sativa Japonica Group]	Os04g0524400	6.5	41.703	11	2	2	2	1	1	1	1	0	1	1	0	1	1	1	2	2	2	1	2	1	2	2	2	2	1	2	2	2	2	1	2	1	2	2	2	2	1	2	33601	26865	24461	0	21609	0
A0A0P0WCM5	endoplasmic reticulum metallopeptidase 1 isoform X2 [Oryza sativa Japonica Group]	Os04g0519925	12.2	35.07	10	2	2	1	1	1	1	1	0	1	2	0	1	0	1	2	2	2	2	2	1	2	2	2	1	1	2	2	2	2	2	2	1	2	2	2	1	1	2	50497	49991	47862	46130	50567	0
A0A0P0WCP5	salutaridine reductase [Oryza sativa Japonica Group]	Os04g0531750	39.6	36.422	26	9	5	2	2	1	0	4	1	2	4	3	3	2	2	9	9	7	7	7	8	8	8	8	8	8	7	5	5	3	3	3	4	4	4	4	4	4	3	48479	34946	24650	33051	27480	23994
A0A0P0WDD2	lysine-specific histone demethylase 1 homolog 3 [Oryza sativa Japonica Group]	Os04g0560400	16.3	56.66	20	5	5	2	1	2	2	1	3	1	2	1	1	2	2	4	4	4	4	4	4	5	4	5	4	4	5	4	4	4	4	4	4	5	4	5	4	4	5	154530	120760	176980	162860	90717	140070
A0A0P0WDE0	acyl-coenzyme A thioesterase 8 isoform X2 [Oryza sativa Japonica Group]	Os04g0558400	36.2	41.756	107	8	8	8	7	7	8	11	10	8	9	10	10	10	9	8	8	8	7	8	8	8	8	8	8	8	8	8	8	8	7	8	8	8	8	8	8	8	8	354960	392840	352980	414020	451160	452310
A0A0P0WDG9	LOW QUALITY PROTEIN: protein TRIGALACTOSYLDIACYLGLYCEROL 1, chloroplastic [Oryza sativa Japonica Group]	Os04g0553000	13.6	38.466	18	3	3	2	1	2	1	2	2	1	1	1	1	2	2	3	2	3	2	3	3	2	2	2	3	3	3	3	2	3	2	3	3	2	2	2	3	3	3	65909	21336	58398	52639	55863	56791
A0A0P0WDK4	LOC542199 isoform X1 [Zea mays]	Os04g0566400	17.6	63.814	41	8	6	2	2	3	3	5	3	3	5	3	5	4	3	6	6	6	7	6	6	7	8	6	7	6	5	5	5	4	6	5	5	5	6	5	6	5	5	102810	107150	115790	109960	117910	123370
A0A0P0WDR2	mechanosensitive ion channel protein 1, mitochondrial [Oryza sativa Japonica Group]	Os04g0578700	12.8	56.567	22	4	4	2	2	3	1	1	1	1	1	2	3	3	2	3	2	3	2	4	3	3	4	3	4	4	3	3	2	3	2	4	3	3	4	3	4	4	3	87760	53863	70026	45247	60811	84159
A0A0P0WDS8	copper chaperone for superoxide dismutase, chloroplastic [Oryza sativa Japonica Group]	Os04g0573200	41.5	22.082	51	5	5	5	6	4	4	5	4	3	4	5	5	2	4	5	4	5	5	5	5	4	5	5	5	4	5	5	4	5	5	5	5	4	5	5	5	4	5	293090	258520	279710	282660	201420	275560
A0A0P0WDT4	phytoene dehydrogenase [Oryza sativa Japonica Group]	Os04g0560500	20.7	61.078	30	6	6	4	0	1	2	2	0	3	4	6	2	4	2	5	3	2	4	5	4	5	5	6	3	6	6	5	3	2	4	5	4	5	5	6	3	6	6	89908	235240	193810	71258	119740	61156
A0A0P0WDV8	ubiquitin fusion degradation protein 1 homolog [Oryza sativa Japonica Group]	Os04g0577000	31.6	35.551	42	6	5	4	4	4	3	3	4	2	4	1	4	5	4	6	6	5	5	5	6	5	5	5	5	6	4	5	5	4	4	4	5	4	4	4	4	5	3	209490	187820	226540	209040	206620	197080
A0A0P0WE37	atrophin-1-like [Aegilops tauschii subsp. tauschii]	Os04g0589500	16.5	11.777	3	1	1	0	0	0	1	1	1	0	0	0	0	0	0	0	1	1	1	1	1	1	1	0	1	0	0	0	1	1	1	1	1	1	1	0	1	0	0	0	0	0	0	0	0
A0A0P0WEC1	Glucose-6-phosphate 1-epimerase OS=Oryza sativa subsp. japonica OX=39947 GN=Os04g0603000 PE=3 SV=1	Os04g0603000	26.5	37.856	18	5	4	1	2	0	3	2	0	3	1	2	1	2	1	4	3	4	5	5	4	5	5	5	4	4	5	3	2	3	4	4	3	4	4	4	3	3	4	172240	164320	78274	82060	62095	127080
A0A0P0WEF1	clathrin interactor EPSIN 1 [Oryza sativa Japonica Group]	Os04g0599900	8.7	46.802	21	3	3	1	2	1	1	2	2	1	2	3	2	3	1	3	2	2	3	3	3	3	3	3	3	3	3	3	2	2	3	3	3	3	3	3	3	3	3	47967	53971	52235	56712	62065	62051
A0A0P0WEK4	protein ECERIFERUM 26-like [Oryza sativa Japonica Group]	Os04g0611267	59.2	7.5535	13	2	2	0	1	0	2	0	2	3	0	2	2	1	0	1	1	1	2	1	2	2	1	2	2	2	1	1	1	1	2	1	2	2	1	2	2	2	1	0	0	0	37748	0	33729
A0A0P0WEK5	LOW QUALITY PROTEIN: 26S proteasome non-ATPase regulatory subunit 1 homolog A [Oryza sativa Japonica Group]	Os04g0608500	35.7	32.963	23	4	3	2	2	2	2	2	2	2	1	2	2	2	2	4	4	4	3	3	4	4	4	3	4	3	3	3	3	3	2	2	3	3	3	2	3	2	2	0	0	0	0	0	0
A0A0P0WER7	protein ECERIFERUM 26-like [Oryza sativa Japonica Group]	Os04g0611200	41.3	36.639	45	8	8	2	1	2	4	3	4	4	6	6	5	4	4	2	2	3	5	4	5	5	8	6	7	6	5	2	2	3	5	4	5	5	8	6	7	6	5	30244	76584	85251	171480	154230	166490
A0A0P0WEU3	---	Os04g0614200	8	18.649	0	1	1	0	0	0	0	0	0	0	0	0	0	0	0	1	1	1	1	1	1	1	1	1	1	1	1	1	1	1	1	1	1	1	1	1	1	1	1	0	0	0	0	0	0
A0A0P0WEZ7	myosin-10 isoform X2 [Oryza sativa Japonica Group]	Os04g0614650	11.2	173.05	44	11	10	7	7	7	3	3	3	2	3	3	2	2	2	10	9	9	9	9	8	9	10	10	7	8	7	9	9	9	8	8	8	9	9	9	7	7	7	165900	177610	156150	117730	114700	131230
A0A0P0WF03	ABC transporter C family member 2 [Oryza sativa Japonica Group]	Os04g0620066	24.6	47.838	34	6	6	3	3	3	2	4	1	2	3	4	2	3	4	5	5	6	5	6	6	5	5	6	5	6	6	5	5	6	5	6	6	5	5	6	5	6	6	154800	155470	145620	134100	133370	121430
A0A0P0WF45	anthocyanidin reductase [Oryza sativa Japonica Group]	Os04g0630600	9.5	39.482	15	2	1	1	2	1	1	1	2	1	1	1	2	1	1	2	2	2	2	2	2	2	2	2	2	2	2	1	1	1	1	1	1	1	1	1	1	1	1	68268	69699	68334	50577	0	47186
A0A0P0WF51	nucleolin 2 [Oryza sativa Japonica Group]	Os04g0620700	7.9	60.535	2	3	3	0	0	0	1	0	0	0	0	0	0	0	1	3	3	2	3	3	2	2	2	3	3	2	3	3	3	2	3	3	2	2	2	3	3	2	3	0	0	0	67155	0	0
A0A0P0WF66	receptor-like serine/threonine-protein kinase SD1-6 [Oryza sativa Japonica Group]	Os04g0631800	1	90.796	0	1	1	0	0	0	0	0	0	0	0	0	0	0	0	1	1	1	1	1	1	1	1	1	1	1	1	1	1	1	1	1	1	1	1	1	1	1	1	0	0	0	0	0	0
A0A0P0WF83	AP-5 complex subunit zeta-1 isoform X3 [Ananas comosus]	Os04g0626900	3	62.197	12	1	1	1	1	1	1	1	1	1	1	1	1	1	1	1	1	1	1	1	1	1	1	1	1	1	1	1	1	1	1	1	1	1	1	1	1	1	1	0	0	0	0	0	0
A0A0P0WF94	peroxisome biogenesis protein 22 isoform X1 [Oryza sativa Japonica Group]	Os04g0629000	25.4	27.03	3	4	4	0	1	0	0	0	1	1	0	0	0	0	0	1	3	1	3	2	2	4	2	1	2	1	2	1	3	1	3	2	2	4	2	1	2	1	2	0	0	0	0	0	0
A0A0P0WFD3	DNA-directed RNA polymerase subunit beta OS=Oryza sativa subsp. japonica OX=39947 GN=Os04g0641000 PE=3 SV=1	Os04g0641000	5.4	142.03	15	4	4	3	1	2	1	1	2	0	0	1	2	1	1	4	3	3	3	3	4	1	4	2	4	4	4	4	3	3	3	3	4	1	4	2	4	4	4	39465	30984	38742	33375	31778	29478
A0A0P0WFI1	regulation of nuclear pre-mRNA domain-containing protein 1A [Oryza sativa Japonica Group]	Os04g0636700	9.5	58.405	17	3	3	1	2	3	2	2	1	1	1	1	0	2	1	3	3	3	3	2	3	1	1	1	3	2	3	3	3	3	3	2	3	1	1	1	3	2	3	47496	49277	47899	41811	48309	39531
A0A0P0WFK3	MICOS complex subunit mic60 [Oryza sativa Japonica Group]	Os04g0636600	47.7	40.501	98	12	11	12	8	8	8	7	8	8	8	7	8	8	8	12	10	10	9	12	9	10	11	10	10	8	11	11	10	10	9	11	9	10	11	9	9	8	10	487780	518340	486920	433280	391490	430690
A0A0P0WFP9	protein FATTY ACID EXPORT 7 [Oryza sativa Japonica Group]	Os04g0653100	6.2	32.056	4	1	1	1	0	0	1	0	0	0	1	0	0	1	0	1	1	1	1	1	1	1	1	0	1	1	0	1	1	1	1	1	1	1	1	0	1	1	0	0	0	0	0	0	0
A0A0P0WFW3	protein SON [Oryza sativa Japonica Group]	Os04g0661700	3.4	103.52	17	2	2	2	1	1	1	2	1	1	2	1	1	2	2	2	2	2	2	2	2	2	2	1	1	2	2	2	2	2	2	2	2	2	2	1	1	2	2	12345	17258	16852	13993	33183	20569
A0A0P0WFX4	molybdopterin biosynthesis protein CNX1 [Oryza sativa Japonica Group]	Os04g0661600	33.4	43.713	100	9	9	9	8	8	10	8	11	8	7	7	9	6	9	9	8	9	9	9	9	9	8	9	9	8	8	9	8	9	9	9	9	9	8	9	9	8	8	687700	707820	677750	693570	687670	730360
A0A0P0WFZ1	probable isoaspartyl peptidase/L-asparaginase 2 [Oryza sativa Japonica Group]	Os04g0650700	7.5	20.268	2	1	1	0	0	0	0	0	0	0	1	1	0	0	0	1	1	0	1	1	1	1	1	1	1	0	1	1	1	0	1	1	1	1	1	1	1	0	1	0	0	0	0	0	0
A0A0P0WG50	formin-like protein 1 [Aegilops tauschii subsp. tauschii]	Os04g0665500	46	41.066	123	11	9	11	10	12	11	12	11	11	10	9	8	9	9	11	10	11	10	10	10	10	11	10	10	9	10	9	8	9	8	9	9	8	9	8	9	8	9	874080	865700	867370	811590	823630	769280
A0A0P0WG68	---	Os04g0671250	19.4	10.277	2	1	1	0	0	1	0	0	0	0	0	0	0	0	1	1	1	1	1	1	0	1	1	0	0	0	1	1	1	1	1	1	0	1	1	0	0	0	1	0	0	0	0	0	0
A0A0P0WG85	protein IQ-DOMAIN 32 [Oryza sativa Japonica Group]	Os04g0663100	19.3	98.48	71	10	10	2	6	3	6	8	6	8	8	7	3	7	7	7	10	10	9	9	10	9	9	10	10	9	9	7	10	10	9	9	10	9	9	10	10	9	9	198020	199370	192540	251900	256500	266660
A0A0P0WGG5	transcription factor DIVARICATA [Oryza sativa Japonica Group]	Os04g0676700	19.5	39.815	31	4	3	2	2	3	3	2	2	2	2	2	4	3	4	3	2	3	3	3	3	4	3	2	4	3	4	3	2	3	3	3	3	3	2	2	3	3	3	144300	183010	127050	120030	80419	87429
A0A0P0WGH1	K(+) efflux antiporter 2, chloroplastic [Oryza sativa Japonica Group]	Os04g0682800	10.8	125.79	63	9	9	6	5	4	5	4	5	5	6	4	8	6	5	9	9	7	7	9	7	7	8	8	9	7	7	9	9	7	7	9	7	7	8	8	9	7	7	289720	292650	283860	257900	262410	265670
A0A0P0WGK9	sacsin [Oryza sativa Japonica Group]	Os04g0675200	1	145.64	4	1	1	1	0	1	0	0	0	1	1	0	0	0	0	1	1	1	1	0	1	1	1	1	0	1	0	1	1	1	1	0	1	1	1	1	0	1	0	0	0	0	0	0	0
A0A0P0WGN4	pathogenesis-related protein 5 [Oryza sativa Japonica Group]	Os04g0689900	12.7	33.122	6	3	3	0	1	0	1	0	1	1	1	0	1	0	0	3	3	3	3	2	3	2	1	1	1	1	1	3	3	3	3	2	3	2	1	1	1	1	1	0	27553	0	54007	0	39998
A0A0P0WGN9	nudix hydrolase 26, chloroplastic [Oryza sativa Japonica Group]	Os04g0685800	34.9	19.527	41	4	4	3	2	3	4	2	4	5	4	3	4	4	3	3	4	4	4	4	4	4	4	3	4	4	4	3	4	4	4	4	4	4	4	3	4	4	4	741270	744880	737640	666780	607270	624650
A0A0P0WGP2	Dolichyl-diphosphooligosaccharide--protein glycosyltransferase subunit 1 OS=Oryza sativa subsp. japonica OX=39947 GN=Os04g0693000 PE=3 SV=1	Os04g0693000	19.2	53.011	66	6	6	5	5	6	6	6	5	6	5	4	4	7	7	6	6	6	6	6	6	6	6	6	6	6	6	6	6	6	6	6	6	6	6	6	6	6	6	294230	302010	288410	302740	266170	282370
A0A0P0WGS3	50S ribosomal protein L28, chloroplastic [Oryza sativa Japonica Group]	Os05g0101400	17.9	6.6208	5	1	1	0	0	1	1	0	0	0	0	0	1	1	1	1	1	1	1	1	1	1	1	1	1	1	1	1	1	1	1	1	1	1	1	1	1	1	1	0	0	0	0	0	0
A0A0P0WGW6	methionine S-methyltransferase isoform X1 [Oryza sativa Japonica Group]	Os05g0105050	16.8	10.802	2	1	1	0	0	0	0	0	1	0	0	0	1	0	0	1	1	1	1	1	1	1	1	1	1	1	1	1	1	1	1	1	1	1	1	1	1	1	1	0	0	0	0	0	0
A0A0P0WH17	histone-lysine N-methyltransferase SUVR4-like isoform X1 [Oryza sativa Japonica Group]	Os04g0692900	8.8	48.079	9	2	2	1	1	0	1	1	2	0	1	0	0	1	1	1	1	1	1	2	2	1	1	0	1	1	2	1	1	1	1	2	2	1	1	0	1	1	2	0	0	0	0	16538	24276
A0A0P0WH19	ACT domain-containing protein ACR9 isoform X2 [Oryza sativa Japonica Group]	Os05g0113000	15.2	26.11	12	2	1	1	1	1	0	1	1	1	1	1	1	1	2	1	1	1	1	1	1	1	1	1	1	1	2	1	1	1	1	1	1	1	1	1	1	1	1	0	0	0	0	0	0
A0A0P0WH40	protein-tyrosine-phosphatase MKP1 isoform X1 [Oryza sativa Japonica Group]	Os05g0115800	17.7	18.489	4	2	2	0	0	1	0	1	0	1	0	1	0	0	0	0	1	2	2	2	1	2	2	1	2	2	2	0	1	2	2	2	1	2	2	1	2	2	2	0	0	37681	0	36475	0
A0A0P0WH75	actin-depolymerizing factor 7 [Oryza sativa Japonica Group]	Os05g0113400	45.7	15.834	29	4	4	2	2	2	1	4	1	3	3	4	3	2	2	4	3	3	2	4	4	3	3	4	3	4	2	4	3	3	2	4	4	3	3	4	3	4	2	31722	94089	54763	125830	46026	97245
A0A0P0WHI5	---	Os05g0123900	1.3	75.641	1	1	1	0	0	0	0	0	1	0	0	0	0	0	0	1	1	1	1	1	1	1	1	1	1	1	1	1	1	1	1	1	1	1	1	1	1	1	1	0	0	0	0	0	0
A0A0P0WHJ2	---	Os05g0128100	17.8	16.24	9	1	1	1	1	1	0	1	1	1	1	1	0	1	0	1	1	1	1	1	1	1	1	1	0	1	0	1	1	1	1	1	1	1	1	1	0	1	0	0	0	0	0	0	0
A0A0P0WHJ5	RNA binding protein [Zea mays]	Os05g0132400	6.6	24.362	10	1	1	1	1	1	1	1	1	1	0	0	1	1	1	1	1	1	1	1	1	1	1	1	1	1	1	1	1	1	1	1	1	1	1	1	1	1	1	0	0	0	0	0	0
A0A0P0WHL2	cysteine-rich receptor-like protein kinase 2 [Oryza sativa Japonica Group]	Os05g0130100	8	60.623	13	3	3	2	2	1	1	1	1	0	1	1	1	1	1	3	3	2	2	3	2	2	2	2	3	2	3	3	3	2	2	3	2	2	2	2	3	2	3	263800	457770	228710	217860	171400	224590
A0A0P0WHN0	acetylornithine aminotransferase, mitochondrial [Oryza sativa Japonica Group]	Os05g0129100	42.9	34.959	72	10	1	7	4	8	6	6	6	5	6	7	5	5	7	10	8	9	7	8	8	8	9	9	9	9	7	1	1	1	1	1	1	1	1	1	1	1	1	388370	392140	409480	395970	383750	446740
A0A0P0WHQ7	ARM repeat superfamily protein [Arabidopsis thaliana]	Os05g0141000	1.6	100.23	5	1	1	0	1	0	1	0	0	0	1	0	1	0	1	0	1	1	1	1	1	1	1	1	1	1	1	0	1	1	1	1	1	1	1	1	1	1	1	0	0	0	0	0	0
A0A0P0WHX8	cullin-1 [Oryza sativa Japonica Group]	Os05g0149600	6.9	30.206	9	2	2	1	1	1	0	1	1	0	0	1	1	1	1	2	2	1	1	2	2	2	2	2	2	2	2	2	2	1	1	2	2	2	2	2	2	2	2	0	0	0	0	0	0
A0A0P0WI14	histidine--tRNA ligase, cytoplasmic [Oryza sativa Japonica Group]	Os05g0150900	24.7	94.779	116	15	15	9	10	12	7	11	11	8	10	11	9	10	8	12	14	14	14	14	13	12	11	13	13	13	11	12	14	14	14	14	13	12	11	13	13	13	11	606410	586640	601840	535250	523410	587230
A0A0P0WI29	DNA-directed RNA polymerase subunit OS=Oryza sativa subsp. japonica OX=39947 GN=Os05g0151000 PE=3 SV=1	Os05g0151000	6.1	206.67	31	8	8	2	2	3	2	4	2	2	1	3	3	4	3	5	4	7	6	6	6	6	5	6	4	8	5	5	4	7	6	6	6	6	5	6	4	8	5	79212	132920	138470	81434	107190	72245
A0A0P0WI45	actin cytoskeleton-regulatory complex protein PAN1 isoform X2 [Oryza sativa Japonica Group]	Os05g0149200	4.5	41.171	11	1	1	1	1	1	1	1	1	1	1	1	0	1	1	1	1	1	1	1	1	1	1	1	1	1	1	1	1	1	1	1	1	1	1	1	1	1	1	0	0	0	0	0	0
A0A0P0WIE6	protein NETWORKED 4A [Oryza sativa Japonica Group]	Os05g0168800	2.9	51.75	0	1	1	0	0	0	0	0	0	0	0	0	0	0	0	1	1	1	1	1	1	1	1	1	1	1	1	1	1	1	1	1	1	1	1	1	1	1	1	0	0	0	0	0	0
A0A0P0WIG6	dihydrolipoyl dehydrogenase 1, chloroplastic [Oryza sativa Japonica Group]	Os05g0156700	64.4	24.849	26	8	5	2	2	2	2	3	2	2	2	2	3	2	2	7	7	7	6	6	6	6	6	6	7	6	5	4	4	4	3	3	3	3	3	3	4	3	2	86438	84072	91266	105840	100430	105030
A0A0P0WIK5	calponin homology domain-containing protein DDB_G0272472 [Oryza sativa Japonica Group]	Os05g0162200	7.2	74.235	24	3	3	3	2	3	2	2	1	1	3	2	1	2	2	3	3	3	2	3	3	3	3	3	3	2	2	3	3	3	2	3	3	3	3	3	3	2	2	395850	509200	343060	349590	449690	473960
A0A0P0WIW7	nodulin homeobox isoform X1 [Oryza sativa Japonica Group]	Os05g0188600	5.5	63.785	13	2	2	2	1	1	1	1	2	1	2	0	1	1	0	2	2	1	2	2	2	2	2	2	2	2	2	2	2	1	2	2	2	2	2	2	2	2	2	80278	83781	0	46314	58318	94053
A0A0P0WJ51	stem 28 kDa glycoprotein-like [Oryza brachyantha]	Os05g0191500	8.2	19.968	3	1	1	0	0	0	0	0	0	0	0	0	1	1	1	0	1	0	0	0	0	0	1	1	1	1	1	0	1	0	0	0	0	0	1	1	1	1	1	0	0	0	0	0	0
A0A0P0WK78	protein SAD1/UNC-84 domain protein 1 [Oryza sativa Japonica Group]	Os05g0270200	30.5	51.51	45	9	9	4	5	6	5	3	3	3	4	3	3	2	4	9	8	9	9	7	8	9	9	8	7	8	8	9	8	9	9	7	8	9	9	8	7	8	8	280760	294690	294040	284000	273970	281570
A0A0P0WKD6	protein plastid transcriptionally active 16, chloroplastic [Oryza sativa Japonica Group]	Os05g0291700	50.1	52.345	232	21	21	22	17	21	21	23	18	22	16	18	19	17	18	21	19	21	20	19	20	21	20	19	21	19	20	21	19	21	20	19	20	21	20	19	21	19	20	9154100	9416100	8955900	9129900	9069600	9082500
A0A0P0WKK9	quinone oxidoreductase-like protein 2 homolog [Oryza sativa Japonica Group]	Os05g0313500	29.6	35.244	38	5	5	3	4	3	3	3	2	4	3	4	3	3	3	4	4	4	3	3	3	5	3	4	4	3	4	4	4	4	3	3	3	5	3	4	4	3	4	157470	166380	174280	166370	154090	161200
A0A0P0WKQ1	uncharacterized aarF domain-containing protein kinase At1g79600, chloroplastic [Oryza sativa Japonica Group]	Os05g0323800	31.4	58.625	104	11	11	12	11	10	6	5	7	10	8	8	10	11	6	9	11	11	10	11	11	11	11	11	11	11	10	9	11	11	10	11	11	11	11	11	11	11	10	473500	527220	541160	373560	371900	368380
A0A0P0WKZ6	cytosolic endo-beta-N-acetylglucosaminidase 1 isoform X2 [Oryza sativa Japonica Group]	Os05g0346500	28.7	78.019	65	12	12	4	7	5	6	5	7	5	5	1	6	7	7	11	10	7	11	10	10	11	8	8	11	10	8	11	10	7	11	10	10	11	8	8	11	10	8	210010	227690	220360	230620	244940	217940
A0A0P0WL35	probable AMP deaminase, partial [Oryza brachyantha]	Os05g0349200	11.8	46.147	13	3	2	0	1	1	0	1	2	2	1	2	1	1	1	3	2	3	2	2	3	2	3	2	2	3	3	2	1	2	2	2	2	2	2	2	2	2	2	21219	0	16743	23172	27825	27927
A0A0P0WL76	Heavy metal transport/detoxification superfamily protein [Arabidopsis thaliana]	Os05g0337400	14	16.945	0	1	1	0	0	0	0	0	0	0	0	0	0	0	0	1	1	1	1	1	1	1	1	1	1	1	1	1	1	1	1	1	1	1	1	1	1	1	1	0	0	0	0	0	0
A0A0P0WLC1	Ferrochelatase (Fragment) OS=Oryza sativa subsp. japonica OX=39947 GN=Os05g0361200 PE=3 SV=1	Os05g0361200	21	65.673	90	8	8	6	7	8	7	8	8	8	7	9	8	7	7	8	8	8	8	7	8	8	7	7	7	8	8	8	8	8	8	7	8	8	7	7	7	8	8	411330	425180	383950	391240	367890	380040
A0A0P0WLH0	protein BONZAI 3 isoform X1 [Oryza sativa Japonica Group]	Os05g0373300	16.8	64.936	33	5	5	2	2	2	4	3	3	3	3	3	3	3	2	4	5	4	5	4	5	5	4	5	4	5	4	4	5	4	5	4	5	5	4	5	4	5	4	57842	65833	65660	81306	81554	94854
A0A0P0WLL3	caffeoylshikimate esterase [Oryza sativa Japonica Group]	Os05g0363100	4.8	39.007	2	1	1	1	0	0	0	0	0	0	0	1	0	0	0	1	1	1	1	1	1	1	1	1	1	1	1	1	1	1	1	1	1	1	1	1	1	1	1	0	0	0	0	0	0
A0A0P0WLR9	Annexin OS=Oryza sativa subsp. japonica OX=39947 GN=Os05g0382900 PE=3 SV=1	Os05g0382900	46.7	35.351	69	10	10	6	3	5	7	5	6	8	5	6	7	6	5	9	8	9	9	7	8	9	8	8	8	6	7	9	8	9	9	7	8	9	8	8	8	6	7	211200	207370	226060	249940	254920	237580
A0A0P0WLW0	Acyl carrier protein OS=Oryza sativa subsp. japonica OX=39947 GN=Os05g0377000 PE=3 SV=1	Os05g0377000	10.1	13.804	12	1	1	1	1	1	1	1	1	1	1	1	1	1	1	1	1	1	1	1	1	1	1	1	1	1	1	1	1	1	1	1	1	1	1	1	1	1	1	0	0	0	0	0	0
A0A0P0WM04	1-(5-phosphoribosyl)-5-[(5-phosphoribosylamino)methylideneamino] imidazole-4-carboxamide isomerase,chloroplastic [Oryza sativa Japonica Group]	Os05g0400800	41.6	17.408	38	4	4	2	2	2	3	4	4	4	3	3	4	3	4	3	3	3	3	3	3	4	3	3	3	3	3	3	3	3	3	3	3	4	3	3	3	3	3	158130	104870	162940	138430	143190	137170
A0A0P0WM13	E3 ubiquitin-protein ligase KEG-like [Oryza sativa Japonica Group]	Os05g0392050	9.9	42.197	16	2	2	1	2	2	2	0	1	2	1	1	2	1	1	2	2	2	2	1	2	2	1	2	2	2	2	2	2	2	2	1	2	2	1	2	2	2	2	51972	61689	34201	6681.7	0	14595
A0A0P0WM25	---	Os05g0398450	5.2	21.078	1	1	1	0	0	0	0	0	0	0	0	0	1	0	0	0	0	0	0	0	0	0	0	0	1	0	1	0	0	0	0	0	0	0	0	0	1	0	1	0	0	0	0	0	0
A0A0P0WM50	Cation-transporting ATPase (Fragment) OS=Oryza sativa subsp. japonica OX=39947 GN=Os05g0402800 PE=3 SV=1	Os05g0402800	8.8	77.075	23	4	4	4	2	0	2	3	2	2	1	2	2	2	1	4	4	4	4	4	4	4	3	4	4	4	4	4	4	4	4	4	4	4	3	4	4	4	4	73987	56369	42816	82952	78170	83766
A0A0P0WM73	cytochrome P450 734A1 [Oryza sativa Japonica Group]	Os05g0405600	7.8	57.298	16	3	3	2	1	2	1	1	1	1	1	2	1	1	2	2	3	2	2	2	2	2	2	3	2	2	3	2	3	2	2	2	2	2	2	3	2	2	3	791660	345250	628260	905100	792890	690290
A0A0P0WM81	FAD/NAD(P)-binding oxidoreductase family protein [Arabidopsis thaliana]	Os05g0411200	14.6	72.341	19	5	5	0	2	1	1	0	1	3	2	2	3	2	2	5	5	3	4	4	3	5	4	3	3	4	5	5	5	3	4	4	3	5	4	3	3	4	5	23203	55701	46134	53754	29634	70034
A0A0P0WMB8	DUF3119 family protein [Medicago truncatula]	Os05g0401200	18.4	22.334	12	2	2	1	1	1	1	1	1	1	1	1	1	1	1	2	2	2	2	2	2	2	2	2	2	2	2	2	2	2	2	2	2	2	2	2	2	2	2	0	0	0	0	0	0
A0A0P0WMJ3	carboxymethylenebutenolidase homolog [Oryza sativa Japonica Group]	Os05g0429500	61.4	21.884	82	7	7	6	7	8	6	7	7	6	6	8	6	8	7	7	7	7	7	7	7	7	7	7	7	7	7	7	7	7	7	7	7	7	7	7	7	7	7	741340	737950	702450	697440	716660	695540
A0A0P0WMW0	subtilisin-like protease SBT3.17 [Oryza sativa Japonica Group]	Os05g0432700	47.1	14.685	50	6	6	5	6	6	7	7	5	3	3	2	2	1	3	5	6	6	6	6	5	5	4	4	5	5	5	5	6	6	6	6	5	5	4	4	5	5	5	521530	550530	584320	470670	474540	424490
A0A0P0WMY2	60S acidic ribosomal protein P2B [Oryza sativa Japonica Group]	Os05g0445500	67.6	14.428	162	8	8	13	12	13	13	13	13	14	15	14	15	14	13	8	8	8	7	8	8	8	8	8	8	8	8	8	8	8	7	8	8	8	8	8	8	8	8	4900200	4486600	4693400	3989600	3916800	4078200
A0A0P0WN18	Mediator of RNA polymerase II transcription subunit 13 (Fragment) OS=Oryza sativa subsp. japonica OX=39947 GN=Os05g0447500 PE=3 SV=1	Os05g0447500	2.7	63.405	1	1	1	0	0	0	0	0	0	0	0	0	0	1	0	1	0	1	1	1	1	1	1	0	0	1	1	1	0	1	1	1	1	1	1	0	0	1	1	0	0	0	0	0	0
A0A0P0WN55	aldo-keto reductase family 4 member C10 isoform X2 [Oryza sativa Japonica Group]	Os05g0456300	51.7	35.898	95	10	10	7	7	5	10	8	7	8	7	9	10	9	8	8	8	8	9	9	8	8	9	9	9	9	9	8	8	8	9	9	8	8	9	9	9	9	9	803310	813930	804770	1252100	1203500	1318200
A0A0P0WNH2	sorting nexin 2A [Oryza sativa Japonica Group]	Os05g0474500	10.6	56.22	4	3	3	0	0	0	1	1	0	1	0	0	0	0	1	2	1	2	2	3	2	2	2	3	2	2	2	2	1	2	2	3	2	2	2	3	2	2	2	0	0	0	45398	17636	0
A0A0P0WNI4	dentin sialophosphoprotein [Populus trichocarpa]	Os05g0463500	12	49.262	18	3	3	1	3	2	2	1	1	2	1	1	2	1	1	3	3	2	2	2	2	2	2	3	2	3	2	3	3	2	2	2	2	2	2	3	2	3	2	82745	103390	58000	93358	65566	62545
A0A0P0WNM3	probable LRR receptor-like serine/threonine-protein kinase At1g06840 isoform X2 [Oryza sativa Japonica Group]	Os05g0481100	18.6	41.528	25	4	3	2	2	2	1	1	3	2	3	2	2	2	3	4	4	3	4	3	4	4	4	4	3	4	4	3	3	2	3	2	3	3	3	3	2	3	3	48378	88406	72099	60848	75391	90351
A0A0P0WNP9	Non-specific lipid-transfer protein (Fragment) OS=Oryza sativa subsp. japonica OX=39947 GN=Os05g0477900 PE=3 SV=1	Os05g0477900	16.9	8.1444	13	1	1	2	1	1	1	1	1	1	1	1	1	1	1	1	1	1	1	1	1	1	1	1	1	1	1	1	1	1	1	1	1	1	1	1	1	1	1	0	0	0	0	0	0
A0A0P0WNT5	serine/threonine-protein kinase STN8, chloroplastic [Oryza sativa Japonica Group]	Os05g0480000	20.8	63.254	99	9	9	7	8	8	9	10	8	8	7	9	9	7	9	7	7	7	8	8	8	7	8	9	8	8	7	7	7	7	8	8	8	7	8	9	8	8	7	888450	897770	889510	895700	783130	830370
A0A0P0WP33	Phosphoglycerate kinase OS=Oryza sativa subsp. japonica OX=39947 GN=Os05g0496200 PE=3 SV=1	Os05g0496200	66.7	50.137	582	36	30	57	48	49	48	53	47	42	49	44	47	52	46	35	34	35	34	32	33	34	34	34	34	36	35	30	30	30	30	28	28	30	28	28	30	30	30	50235000	50985000	50845000	55433000	62447000	54258000
A0A0P0WP34	endoplasmic reticulum-Golgi intermediate compartment protein 3 [Oryza sativa Japonica Group]	Os05g0490200	25.7	34.609	46	7	7	4	6	5	5	5	3	3	2	4	4	3	2	7	7	6	6	7	6	5	7	6	6	6	7	7	7	6	6	7	6	5	7	6	6	6	7	152430	163700	158790	189740	179200	176180
A0A0P0WPR1	Nuclear pore complex protein NUP35 OS=Oryza sativa subsp. japonica OX=39947 GN=Os05g0520100 PE=3 SV=1	Os05g0520100	12.4	34.688	11	2	2	1	1	1	1	1	2	1	1	0	1	1	0	2	2	1	2	2	2	2	2	2	2	2	0	2	2	1	2	2	2	2	2	2	2	2	0	16552	46320	0	49623	36777	59545
A0A0P0WPT1	30S ribosomal protein S1 homolog A-like [Setaria italica]	Os05g0535800	16	55.035	19	6	6	1	4	0	1	1	1	1	0	1	4	1	4	2	4	3	5	5	4	3	5	5	6	2	6	2	4	3	5	5	4	3	5	5	6	2	6	53587	56211	23236	66717	57850	59664
A0A0P0WQ42	probable serine acetyltransferase 5 [Oryza sativa Japonica Group]	Os05g0533500	16.6	33.092	14	2	2	1	1	1	1	2	2	1	1	1	2	1	0	2	1	2	2	2	2	2	2	1	2	2	1	2	1	2	2	2	2	2	2	1	2	2	1	22877	0	25510	26079	28596	26112
A0A0P0WQ66	anthocyanidin 5,3-O-glucosyltransferase [Oryza sativa Japonica Group]	Os05g0527200	50.9	5.6702	11	2	2	0	0	1	1	2	1	2	1	0	1	1	1	2	2	2	1	2	1	2	1	0	2	1	1	2	2	2	1	2	1	2	1	0	2	1	1	36197	41959	36156	0	15970	0
A0A0P0WQ70	syntaxin-71 [Oryza sativa Japonica Group]	Os05g0553700	32.8	30.066	41	7	7	3	4	4	2	2	3	3	3	5	5	3	4	7	6	6	7	6	6	6	7	7	7	6	7	7	6	6	7	6	6	6	7	7	7	6	7	219220	242300	219920	232180	217130	220700
A0A0P0WQD6	FHA domain-containing protein DDL [Oryza sativa Japonica Group]	Os05g0545600	3.6	54.447	10	1	1	1	1	1	1	0	1	1	1	1	1	1	0	1	1	1	1	1	1	1	1	1	1	1	0	1	1	1	1	1	1	1	1	1	1	1	0	0	0	0	0	0	0
A0A0P0WQT3	60S ribosomal protein L35a-2 [Oryza sativa Japonica Group]	Os05g0555800	26.8	12.762	0	2	1	0	0	0	0	0	0	0	0	0	0	0	0	2	2	2	2	2	2	2	2	2	2	2	2	1	1	1	1	1	1	1	1	1	1	1	1	0	0	0	0	0	0
A0A0P0WQU7	guanylate-binding protein 2 [Oryza sativa Japonica Group]	Os05g0563050	24.1	56.387	82	10	10	7	5	7	7	6	6	7	9	8	6	8	6	8	9	9	7	8	9	8	9	8	8	10	8	8	9	9	7	8	9	8	9	8	8	10	8	249310	242920	265390	290670	306410	314610
A0A0P0WQW3	probable 2-oxoglutarate-dependent dioxygenase AOP1 [Oryza sativa Japonica Group]	Os05g0576500	45.4	22.472	37	6	6	5	4	4	3	2	3	2	4	4	3	1	2	5	6	6	6	6	6	6	5	6	6	3	5	5	6	6	6	6	6	6	5	6	6	3	5	176810	180260	195700	156060	192020	194240
A0A0P0WQZ8	guanylate-binding protein 2-like [Aegilops tauschii subsp. tauschii]	Os05g0563100	19.3	22.037	14	2	2	1	1	1	1	1	2	1	1	1	1	1	2	2	2	2	2	2	2	2	2	2	2	2	2	2	2	2	2	2	2	2	2	2	2	2	2	42055	41271	41776	43179	42880	49803
A0A0P0WR49	hypersensitive-induced response protein 1 isoform X1 [Oryza sativa Japonica Group]	Os05g0591900	35.2	29.25	51	6	6	5	3	4	4	5	4	4	6	5	3	3	5	6	6	4	6	4	5	5	5	5	5	6	5	6	6	4	6	4	5	5	5	5	5	6	5	553340	543070	543300	512080	509000	515530
A0A0P0WRG1	callose synthase 10 [Oryza sativa Japonica Group]	Os06g0113150	8.8	55.478	13	2	2	1	1	2	1	1	2	1	1	1	0	1	1	2	1	2	1	1	2	2	1	1	2	1	1	2	1	2	1	1	2	2	1	1	2	1	1	13622	0	89282	0	0	84561
A0A0P0WRR1	probable transcriptional regulator SLK2 isoform X2 [Oryza sativa Japonica Group]	Os06g0126000	2	55.007	0	1	1	0	0	0	0	0	0	0	0	0	0	0	0	0	0	1	1	0	0	0	0	1	1	0	0	0	0	1	1	0	0	0	0	1	1	0	0	0	0	0	0	0	0
A0A0P0WRS4	LOW QUALITY PROTEIN: eukaryotic translation initiation factor 5B-like [Oryza brachyantha]	Os05g0592600	14.2	32.475	11	2	1	1	1	1	1	1	1	1	1	1	1	0	1	2	2	2	2	2	2	1	2	1	1	2	2	1	1	1	1	1	1	1	1	1	1	1	1	0	0	0	0	0	0
A0A0P0WRU0	ATP synthase CF1 beta subunit (chloroplast) [Pharus latifolius]	Os06g0120732	47	18.659	4	7	2	0	0	1	0	1	0	1	0	1	0	0	0	6	6	6	6	6	6	7	7	7	6	7	7	2	2	2	2	2	2	2	2	2	2	2	2	0	0	0	0	0	0
A0A0P0WRU8	glutamate formimidoyltransferase-like [Oryza sativa Japonica Group]	Os06g0128000	15.7	36.547	30	3	3	2	4	2	3	3	3	2	3	1	3	2	2	2	3	2	3	3	3	2	3	3	3	3	3	2	3	2	3	3	3	2	3	3	3	3	3	75113	79928	123470	73060	67459	61574
A0A0P0WRU9	cytochrome P450 704C1 [Oryza sativa Japonica Group]	Os06g0129900	6	57.98	9	3	3	0	0	0	1	1	2	0	1	1	3	0	0	2	2	2	2	3	3	1	1	2	3	1	3	2	2	2	2	3	3	1	1	2	3	1	3	957070	886210	1079100	1028200	1723700	942560
A0A0P0WRW9	origin recognition complex subunit 4 [Oryza sativa Japonica Group]	Os05g0597200	10.3	53.624	11	3	3	2	1	1	0	1	0	0	2	1	0	1	2	2	2	3	3	2	2	3	2	3	2	3	2	2	2	3	3	2	2	3	2	3	2	3	2	45101	47927	52297	38373	37625	41594
A0A0P0WRX4	oligopeptide transporter 7 isoform X2 [Oryza sativa Japonica Group]	Os06g0125500	2.3	47.695	1	1	1	0	0	0	1	0	0	0	0	0	0	0	0	1	0	1	1	1	1	1	1	1	1	1	0	1	0	1	1	1	1	1	1	1	1	1	0	0	0	0	0	0	0
A0A0P0WRX8	protein transport protein SEC16B homolog isoform X1 [Oryza sativa Japonica Group]	Os06g0105600	6	65.497	12	2	2	2	2	0	1	2	1	1	1	1	1	0	0	2	2	0	1	2	1	2	1	1	2	1	1	2	2	0	1	2	1	2	1	1	2	1	1	17503	14247	0	0	28654	0
A0A0P0WS15	putative acyl-activating enzyme 19 isoform X1 [Oryza sativa Japonica Group]	Os06g0111600	1.6	116.15	0	1	1	0	0	0	0	0	0	0	0	0	0	0	0	0	1	1	1	0	1	0	1	0	1	1	1	0	1	1	1	0	1	0	1	0	1	1	1	0	0	0	0	0	0
A0A0P0WS80	---	Os06g0146300	7.2	17.991	3	1	1	0	0	1	0	1	1	0	0	0	0	0	0	1	1	1	1	1	1	0	0	0	0	0	0	1	1	1	1	1	1	0	0	0	0	0	0	0	0	0	0	0	28534
A0A0P0WSW9	pre-mRNA-processing-splicing factor 8 [Oryza sativa Japonica Group]	Os06g0167000	3.1	130.87	11	2	2	1	1	1	0	0	1	1	1	1	1	1	2	1	2	2	2	2	1	1	1	2	2	2	2	1	2	2	2	2	1	1	1	2	2	2	2	0	25701	27243	21995	23569	0
A0A0P0WT28	cystathionine beta-lyase, chloroplastic-like [Oryza sativa Japonica Group]	Os06g0176900	39.3	41.193	82	10	10	6	6	7	6	6	7	8	8	6	7	8	7	9	8	8	9	8	9	10	10	8	9	9	8	9	8	8	9	8	9	10	10	8	9	9	8	276520	281660	282740	285210	294440	282310
A0A0P0WT38	protein ALP1-like [Aegilops tauschii subsp. tauschii]	Os06g0164500	9.2	46.85	10	2	2	0	1	1	1	1	1	0	1	1	1	1	1	1	1	2	1	1	1	0	1	2	1	1	1	1	1	2	1	1	1	0	1	2	1	1	1	0	0	0	0	0	0
A0A0P0WT49	probable galactinol--sucrose galactosyltransferase 6 [Oryza sativa Japonica Group]	Os06g0172800	25.2	99.214	118	14	13	12	10	10	11	10	10	9	9	9	11	9	8	12	13	13	13	12	12	12	12	13	12	12	10	12	12	12	12	12	11	12	12	12	12	12	10	664300	646510	622550	535330	547670	534100
A0A0P0WTC2	proline iminopeptidase [Oryza sativa Japonica Group]	Os06g0163600	30.3	11.276	23	2	2	2	1	2	2	2	2	2	2	2	2	2	2	2	2	2	2	1	2	2	2	2	2	2	2	2	2	2	2	1	2	2	2	2	2	2	2	29773	25562	33490	30063	38738	40780
A0A0P0WTS0	protein SRG1 [Oryza sativa Japonica Group]	Os06g0178650	19	7.4174	12	1	1	1	1	0	1	1	1	1	1	1	2	1	1	1	1	1	1	1	1	1	1	1	1	1	1	1	1	1	1	1	1	1	1	1	1	1	1	0	0	0	0	0	0
A0A0P0WTV8	ATP-dependent DNA helicase [Arabidopsis thaliana]	Os06g0186600	8.2	42.376	7	2	2	1	1	2	0	0	1	0	1	1	0	0	0	2	2	2	2	1	2	1	2	1	1	1	2	2	2	2	2	1	2	1	2	1	1	1	2	27724	27190	29111	30126	0	30274
A0A0P0WTX9	tuliposide A-converting enzyme 2, chloroplastic isoform X3 [Oryza sativa Japonica Group]	Os06g0214850	52.8	37.87	180	13	13	15	12	14	16	18	16	13	17	14	16	14	15	12	12	13	12	12	12	12	12	12	11	13	12	12	12	13	12	12	12	12	12	12	11	13	12	805860	815340	886330	969120	968450	931520
A0A0P0WU30	anthocyanidin 3-O-glucosyltransferase [Oryza sativa Japonica Group]	Os06g0192100	16.7	41.354	36	4	4	1	2	3	3	3	3	3	4	4	3	3	4	4	4	4	4	4	4	4	4	3	4	4	4	4	4	4	4	4	4	4	4	3	4	4	4	102350	89401	97721	120260	118040	106360
A0A0P0WUK6	Alpha-mannosidase OS=Oryza sativa subsp. japonica OX=39947 GN=Os06g0245700 PE=3 SV=1	Os06g0245700	19.2	108.15	78	11	11	9	7	9	7	3	5	4	3	10	8	8	5	10	10	11	9	8	8	10	7	11	11	11	10	10	10	11	9	8	8	10	7	11	11	11	10	637880	613690	635670	621220	628180	604640
A0A0P0WV00	tRNA threonylcarbamoyladenosine dehydratase isoform X1 [Oryza sativa Japonica Group]	Os06g0251000	14.3	14.679	0	1	1	0	0	0	0	0	0	0	0	0	0	0	0	1	0	0	1	0	1	1	0	1	1	1	0	1	0	0	1	0	1	1	0	1	1	1	0	0	0	0	0	0	0
A0A0P0WV17	protein NLRC3-like isoform X1 [Oryza sativa Japonica Group]	Os06g0237502	23	65.733	26	9	9	2	3	2	1	1	1	2	2	3	4	3	2	6	9	6	8	7	8	8	7	9	6	8	6	6	9	6	8	7	8	8	7	9	6	8	6	98999	136390	77098	78365	109150	122410
A0A0P0WV74	NF-X1-type zinc finger protein NFXL1 [Oryza sativa Japonica Group]	Os06g0252300	7.2	91.406	11	3	2	1	1	0	1	1	1	1	0	1	1	1	2	2	2	1	3	2	3	2	0	2	3	2	3	1	1	0	2	1	2	1	0	1	2	1	2	0	0	0	40586	0	45331
A0A0P0WVA9	probable L-type lectin-domain containing receptor kinase S.7 [Oryza sativa Japonica Group]	Os06g0285400	1.8	47.066	0	1	1	0	0	0	0	0	0	0	0	0	0	0	0	1	1	1	1	1	1	0	1	1	1	0	1	1	1	1	1	1	1	0	1	1	1	0	1	0	0	0	0	0	0
A0A0P0WVJ4	transmembrane protein 245 [Oryza brachyantha]	Os06g0297700	7.9	68.514	9	3	3	0	1	0	1	2	0	1	1	0	0	1	2	2	2	2	3	3	3	3	3	3	3	3	3	2	2	2	3	3	3	3	3	3	3	3	3	0	82673	0	125610	147140	63901
A0A0P0WVJ8	carboxyl-terminal peptidase precursor [Zea mays]	Os06g0278000	6	36.635	0	1	1	0	0	0	0	0	0	0	0	0	0	0	0	1	1	1	1	1	1	1	1	1	1	1	1	1	1	1	1	1	1	1	1	1	1	1	1	0	0	0	0	0	0
A0A0P0WVN6	RPM1-interacting protein 4-like isoform X2 [Oryza brachyantha]	Os06g0286375	12.9	17.482	5	1	1	1	1	1	0	0	0	0	0	0	1	0	1	1	1	1	1	1	0	0	1	1	1	0	1	1	1	1	1	1	0	0	1	1	1	0	1	0	0	0	0	0	0
A0A0P0WWD2	cyclin-dependent kinase F-1 [Oryza sativa Japonica Group]	Os06g0334400	25.9	42.457	36	5	5	2	4	3	3	4	5	2	3	1	2	4	3	5	5	5	4	5	5	5	4	4	5	5	5	5	5	5	4	5	5	5	4	4	5	5	5	125700	160460	107880	162900	160680	160300
A0A0P0WWH1	---	Os06g0474000	9.6	19.101	0	1	1	0	0	0	0	0	0	0	0	0	0	0	0	1	1	1	1	0	1	1	0	1	1	1	1	1	1	1	1	0	1	1	0	1	1	1	1	0	0	0	0	0	0
A0A0P0WWN3	isoflavone reductase-like protein [Oryza sativa Japonica Group]	Os06g0472200	53.8	34.362	82	12	12	6	5	7	8	8	8	7	4	7	8	6	8	12	10	12	12	12	12	12	12	11	12	11	12	12	10	12	12	12	12	12	12	11	12	11	12	840230	824020	786780	864390	775020	801750
A0A0P0WWR9	Peptide-methionine (R)-S-oxide reductase OS=Oryza sativa subsp. japonica OX=39947 GN=Os06g0472000 PE=3 SV=1	Os06g0472000	50	23.22	70	7	7	5	7	5	6	4	7	7	5	6	6	7	5	7	7	7	7	5	7	7	7	7	6	6	7	7	7	7	7	5	7	7	7	7	6	6	7	622840	699780	679300	657910	638260	621760
A0A0P0WWT3	immunophilin family protein [Populus trichocarpa]	Os06g0484500	24.6	23.675	33	3	3	3	3	3	3	3	2	3	3	2	1	3	4	3	3	3	3	3	2	3	3	3	3	3	3	3	3	3	3	3	2	3	3	3	3	3	3	225510	426350	390480	298670	388660	336310
A0A0P0WWZ7	SLH domain protein [Arabidopsis thaliana]	Os06g0499000	8.6	37.432	10	2	2	1	1	1	1	1	1	1	1	0	1	0	1	1	1	2	2	2	1	1	1	0	2	0	1	1	1	2	2	2	1	1	1	0	2	0	1	0	0	0	0	0	0
A0A0P0WX92	Peroxidase OS=Oryza sativa subsp. japonica OX=39947 GN=Os06g0521200 PE=3 SV=1	Os06g0521200	4	35.533	3	1	1	1	1	1	0	0	0	0	0	0	0	0	0	1	1	1	0	0	1	1	1	1	0	0	0	1	1	1	0	0	1	1	1	1	0	0	0	0	0	0	0	0	0
A0A0P0WXA2	zinc finger CCHC domain-containing protein 8-like [Zea mays]	Os06g0495700	7.8	55.043	3	2	2	0	0	0	0	0	0	1	0	1	1	0	0	1	0	1	0	1	1	1	1	1	1	0	1	1	0	1	0	1	1	1	1	1	1	0	1	0	0	0	0	0	0
A0A0P0WXJ2	plant/F25P12-18 protein [Medicago truncatula]	Os06g0538900	15.8	20.183	31	2	2	3	3	3	2	2	3	3	2	2	2	3	3	2	2	2	2	2	2	2	2	2	2	2	2	2	2	2	2	2	2	2	2	2	2	2	2	169090	180780	170870	242350	248850	226440
A0A0P0WXU0	nuclear poly(A) polymerase 4 isoform X3 [Oryza sativa Japonica Group]	Os06g0558766	7.3	25.712	12	1	1	0	1	0	1	2	1	1	1	1	1	2	1	1	1	1	1	1	1	1	1	1	1	1	1	1	1	1	1	1	1	1	1	1	1	1	1	0	0	0	0	0	0
A0A0P0WY24	heterogeneous nuclear ribonucleoprotein 1 [Oryza sativa Japonica Group]	Os06g0566100	13.7	29.81	2	3	2	1	0	0	0	0	1	0	0	0	0	0	0	2	2	1	1	1	2	1	1	1	1	1	1	1	1	0	0	0	1	0	0	0	0	0	0	0	0	0	0	0	6235.5
A0A0P0WY46	ent-kaurene oxidase-like protein 1 isoform X2 [Oryza sativa Japonica Group]	Os06g0570566	7.7	22.47	6	1	1	0	1	0	0	1	0	1	1	1	0	1	0	1	1	0	0	1	0	1	1	1	0	1	0	1	1	0	0	1	0	1	1	1	0	1	0	0	0	0	0	0	0
A0A0P0WYM2	flocculation protein FLO11, partial [Oryza brachyantha]	Os06g0606900	17.2	46.253	17	4	4	1	1	3	2	2	2	1	1	1	1	1	1	4	4	4	3	4	4	3	3	3	4	3	3	4	4	4	3	4	4	3	3	3	4	3	3	64650	56123	51279	62672	61473	47805
A0A0P0WYN1	SEC14 cytosolic factor [Oryza sativa Japonica Group]	Os06g0607200	33.8	16.82	24	3	3	3	3	2	3	1	1	2	2	2	2	2	1	3	3	3	3	2	2	3	2	3	3	2	2	3	3	3	3	2	2	3	2	3	3	2	2	44631	48505	52099	37292	40319	68544
A0A0P0WYX6	alpha carbonic anhydrase 7-like [Oryza brachyantha]	Os06g0610100	3.1	34.806	0	1	1	0	0	0	0	0	0	0	0	0	0	0	0	0	0	0	0	1	0	0	0	0	1	0	1	0	0	0	0	1	0	0	0	0	1	0	1	0	0	0	0	0	0
A0A0P0WYZ5	glycine dehydrogenase (decarboxylating), mitochondrial [Oryza sativa Japonica Group]	Os06g0611900	57.2	55.239	405	25	8	33	36	31	37	38	33	35	31	32	30	35	34	25	25	25	25	25	24	24	25	25	25	25	25	8	8	8	8	8	8	8	8	8	8	8	8	12526000	12576000	12742000	12881000	13002000	12644000
A0A0P0WZJ2	premnaspirodiene oxygenase [Oryza sativa Japonica Group]	Os06g0641500	4.8	57.941	19	2	2	1	2	2	2	2	2	1	1	1	2	2	1	2	2	2	2	2	2	2	2	2	2	2	2	2	2	2	2	2	2	2	2	2	2	2	2	1289900	704850	984910	942800	827480	1006300
A0A0P0WZL3	D-3-phosphoglycerate dehydrogenase OS=Oryza sativa subsp. japonica OX=39947 GN=Os06g0655100 PE=3 SV=1	Os06g0655100	34.8	67.938	157	13	13	14	12	11	12	14	13	13	13	15	14	13	13	13	12	13	12	13	12	13	13	12	13	12	13	13	12	13	12	13	12	13	13	12	13	12	13	818440	805110	787640	788120	771400	733130
A0A0P0WZV8	conserved oligomeric Golgi complex subunit 7 [Oryza brachyantha]	Os06g0669600	20.2	20.446	14	2	2	2	1	1	1	2	1	1	1	1	1	1	1	2	2	2	2	2	2	2	2	2	1	1	2	2	2	2	2	2	2	2	2	2	1	1	2	54894	49623	43776	57250	54138	40815
A0A0P0X049	putative EG45-like domain containing protein 1 [Oryza sativa Japonica Group]	Os06g0688200	20.5	15.409	6	2	2	0	1	1	0	1	0	0	1	1	0	0	1	2	2	2	1	2	2	2	2	2	2	2	2	2	2	2	1	2	2	2	2	2	2	2	2	0	0	0	0	0	0
A0A0P0X0F2	calcium homeostasis endoplasmic reticulum protein [Oryza sativa Japonica Group]	Os06g0682700	18.3	69.329	28	7	7	2	2	1	4	3	6	2	2	1	2	1	2	5	4	4	5	6	7	5	4	4	6	4	5	5	4	4	5	6	7	5	4	4	6	4	5	95065	127060	95968	110470	91243	104800
A0A0P0X0G5	uncharacterized aarF domain-containing protein kinase At1g79600, chloroplastic isoform X1[Musa acuminata subsp. malaccensis]	Os06g0701300	6.5	63.886	10	3	3	1	1	0	0	1	1	0	1	1	1	2	1	3	3	3	2	3	1	1	3	3	1	2	2	3	3	3	2	3	1	1	3	3	1	2	2	41309	38916	38061	0	42014	0
A0A0P0X0W6	DNA-directed RNA polymerases II, IV and V subunit 8B [Oryza sativa Japonica Group]	Os06g0697400	37.9	11.74	12	4	4	2	1	1	3	0	0	0	0	0	2	2	1	4	3	4	4	4	3	4	4	4	3	3	4	4	3	4	4	4	3	4	4	4	3	3	4	35798	45131	47952	61524	50281	53506
A0A0P0X0Y6	GATA transcription factor 20 [Oryza sativa Japonica Group]	Os06g0698900	14.4	31.572	8	3	1	1	1	1	0	1	1	0	0	0	1	1	1	3	3	3	3	2	3	3	3	2	3	3	3	1	1	1	1	1	1	1	1	0	1	1	1	0	0	0	0	0	0
A0A0P0X111	Mitogen-activated protein kinase (Fragment) OS=Oryza sativa subsp. japonica OX=39947 GN=Os06g0708000 PE=4 SV=1	Os06g0708000	21.2	58.388	9	6	3	0	2	0	0	1	0	0	0	1	2	2	1	4	5	4	3	4	2	3	2	4	4	5	4	2	3	2	1	2	1	2	1	1	2	3	1	50433	115930	114380	0	126880	0
A0A0P0X164	putative disease resistance protein RGA3 [Oryza sativa Japonica Group]	Os06g0707800	2	90.392	3	2	2	0	0	0	0	0	0	1	0	0	0	1	1	2	2	2	2	2	2	2	2	2	1	2	2	2	2	2	2	2	2	2	2	2	1	2	2	0	0	0	0	0	0
A0A0P0X168	1,4-alpha-glucan-branching enzyme, chloroplastic/amyloplastic isoform X1 [Oryza sativa Japonica Group]	Os06g0726400	27.7	89.018	155	16	16	16	14	14	12	16	15	8	13	15	10	10	12	15	14	16	15	15	15	15	15	16	15	14	14	15	14	16	15	15	15	15	15	16	15	14	14	758660	756430	789960	660260	661900	686720
A0A0P0X177	thiosulfate sulfurtransferase 16, chloroplastic [Oryza sativa Japonica Group]	Os06g0725000	27.8	15.469	13	3	3	2	3	1	2	1	2	0	0	0	0	1	1	3	3	3	3	1	2	2	1	1	1	3	3	3	3	3	3	1	2	2	1	1	1	3	3	189660	50066	49754	53434	0	30139
A0A0P0X1A9	transmembrane protein [Arabidopsis thaliana]	Os06g0731300	13.3	17.02	2	1	1	0	0	0	0	0	1	1	0	0	0	0	0	1	1	0	0	0	1	1	1	1	1	1	1	1	1	0	0	0	1	1	1	1	1	1	1	0	0	0	0	0	0
A0A0P0X1C3	actin cytoskeleton-regulatory complex protein pan1 [Oryza sativa Japonica Group]	Os06g0728600	27.7	96.686	61	12	10	7	3	5	5	7	3	4	4	5	6	7	5	11	10	9	10	10	10	10	8	8	9	9	11	9	10	9	9	9	8	9	7	7	9	8	9	423830	382080	400080	403900	331650	392190
A0A0P0X1D1	photosystem II stability/assembly factor HCF136, chloroplastic [Oryza sativa Japonica Group]	Os06g0729650	58.6	42.851	176	19	19	14	14	14	13	15	14	15	18	13	16	16	14	19	19	19	19	19	19	18	19	18	19	18	18	19	19	19	19	19	19	18	19	18	19	18	18	6004100	6149400	6219100	5968100	6123100	6062400
A0A0P0X1V3	Sister chromatid cohesion protein (Fragment) OS=Oryza sativa subsp. japonica OX=39947 GN=Os07g0110400 PE=3 SV=1	Os07g0110400	3.7	102.15	5	2	2	0	0	1	0	0	0	1	1	1	1	0	0	2	1	2	1	1	2	2	2	2	2	1	2	2	1	2	1	1	2	2	2	2	2	1	2	0	0	26323	0	0	0
A0A0P0X1V6	glutamate--glyoxylate aminotransferase 2 [Oryza sativa Japonica Group]	Os07g0108300	67	48.346	32	23	2	2	3	2	2	3	3	3	3	3	3	3	2	23	22	21	20	21	21	22	22	22	22	22	22	2	2	2	1	2	2	2	2	2	2	2	2	185790	167950	184080	162190	112370	115300
A0A0P0X1Z2	phospholipase A-2-activating protein [Oryza sativa Japonica Group]	Os07g0123700	25.9	86.79	77	13	13	6	8	5	2	7	7	6	7	8	9	3	9	11	11	10	10	11	10	9	11	12	11	9	12	11	11	10	10	11	10	9	11	12	11	9	12	423310	466990	414890	432400	488380	475220
A0A0P0X2E2	peroxidase 2-like [Oryza sativa Japonica Group]	Os07g0156910	18.7	10.216	1	1	1	0	0	0	0	0	0	0	1	0	0	0	0	0	1	0	0	0	1	0	1	1	0	0	1	0	1	0	0	0	1	0	1	1	0	0	1	0	0	0	0	0	0
A0A0P0X2H6	probable carboxylesterase 15 [Oryza sativa Japonica Group]	Os07g0162900	34.6	42.612	47	9	9	2	4	3	4	3	4	8	4	5	4	2	4	7	7	7	7	8	7	7	7	8	7	6	7	7	7	7	7	8	7	7	7	8	7	6	7	121990	125730	101480	144090	114260	150710
A0A0P0X2H7	RNA-binding protein CP33, chloroplastic [Oryza sativa Japonica Group]	Os07g0158300	15.9	39.084	24	3	3	2	2	2	2	2	2	2	1	2	2	2	3	3	3	2	2	3	3	3	2	3	3	3	3	3	3	2	2	3	3	3	2	3	3	3	3	72313	24969	59438	70603	62362	42307
A0A0P0X2K2	PERQ amino acid-rich with GYF domain-containing protein CG11148-like [Setaria italica]	Os07g0137900	35.4	78.665	90	15	12	8	5	7	8	7	8	9	7	8	8	6	9	11	10	13	12	12	12	13	12	12	13	12	12	8	7	10	9	9	9	10	9	10	10	9	10	336090	304590	324810	317230	327630	319370
A0A0P0X2W8	ADP-glucose phosphorylase [Oryza sativa Japonica Group]	Os07g0171200	5.4	32.981	12	1	1	1	1	1	1	1	1	1	1	1	1	1	1	1	1	1	1	1	1	1	1	1	1	1	1	1	1	1	1	1	1	1	1	1	1	1	1	0	0	0	0	0	0
A0A0P0X302	DUF3148 family protein [Arabidopsis thaliana]	Os07g0164200	15	9.604	6	1	1	0	0	0	0	0	0	1	1	1	1	1	1	1	0	0	0	1	1	1	1	1	1	1	1	1	0	0	0	1	1	1	1	1	1	1	1	0	0	0	0	0	0
A0A0P0X334	probable ribose-5-phosphate isomerase 3, chloroplastic [Oryza sativa Japonica Group]	Os07g0176900	50.2	28.688	99	10	10	8	8	9	9	8	8	9	8	10	9	6	7	10	10	10	10	10	10	10	10	10	10	10	10	10	10	10	10	10	10	10	10	10	10	10	10	4402600	4818100	4654200	5161800	5235700	5103200
A0A0P0X3D9	transcription initiation factor TFIID subunit 5 isoform X1 [Oryza sativa Japonica Group]	Os07g0205200	27.5	10.581	6	1	1	1	1	1	1	0	1	0	0	0	0	1	0	1	1	1	1	1	1	1	1	1	1	1	1	1	1	1	1	1	1	1	1	1	1	1	1	0	0	0	0	0	0
A0A0P0X3H7	ras-related protein RABE1d [Oryza sativa Japonica Group]	Os07g0195100	17.5	27.917	24	3	2	2	2	2	2	2	2	2	2	2	2	2	2	3	3	3	3	3	3	3	3	3	3	3	3	2	2	2	2	2	2	2	2	2	2	2	2	252170	252000	266040	283100	270260	292170
A0A0P0X3W0	THO complex subunit 4A isoform X1 [Oryza sativa Japonica Group]	Os07g0237100	24.7	36.144	45	5	4	3	3	4	3	3	5	3	4	5	4	4	4	4	4	3	3	4	5	4	4	5	5	4	5	3	3	3	3	3	4	3	3	4	4	3	4	377180	347190	400600	371720	320580	348900
A0A0P0X4A9	---	Os07g0239200	6.6	50.235	9	1	1	1	1	0	1	1	0	1	1	1	1	0	1	1	1	1	1	1	1	1	1	1	1	1	1	1	1	1	1	1	1	1	1	1	1	1	1	0	0	0	0	0	0
A0A0P0X4M5	psbP domain-containing protein 1, chloroplastic isoform X1 [Oryza sativa Japonica Group]	Os07g0275100	44.7	29.278	11	9	3	1	1	1	1	1	2	0	1	0	2	1	0	9	8	7	8	7	9	7	9	6	7	9	8	3	2	1	2	1	3	1	3	1	1	3	2	146650	201420	0	217070	0	39893
A0A0P0X4N7	thylakoid soluble phosphoprotein TSP9 protein [Medicago truncatula]	Os07g0243150	16.3	10.709	26	2	2	2	2	3	1	1	3	2	3	3	2	2	2	2	2	2	2	2	2	1	2	2	2	2	2	2	2	2	2	2	2	1	2	2	2	2	2	240140	202840	196130	208100	196940	182440
A0A0P0X4T3	endoplasmic reticulum metallopeptidase 1 [Oryza sativa Japonica Group]	Os07g0295800	5	95.495	17	3	3	2	2	2	3	1	1	1	1	1	0	2	1	3	2	2	3	3	3	2	3	2	2	3	3	3	2	2	3	3	3	2	3	2	2	3	3	35962	43089	49349	40201	38903	36406
A0A0P0X4X0	40S ribosomal protein S2-3, partial [Nicotiana sylvestris]	Os07g0419900	17	9.9937	8	2	2	1	1	1	1	0	1	0	1	0	1	1	0	1	1	2	1	0	2	0	1	1	2	1	0	1	1	2	1	0	2	0	1	1	2	1	0	0	0	653440	0	0	47853
A0A0P0X550	IAA-amino acid hydrolase ILR1-like 7 [Oryza sativa Japonica Group]	Os07g0249700	33.3	47.865	64	9	8	4	4	8	3	7	3	6	7	9	4	5	4	8	8	8	6	8	6	8	9	9	7	8	7	7	7	8	6	8	6	7	8	8	7	7	6	300950	295970	289210	194550	204420	197000
A0A0P0X592	photosystem I reaction center subunit IV, chloroplastic [Oryza sativa Japonica Group]	Os07g0435300	25.3	8.7689	0	1	1	0	0	0	0	0	0	0	0	0	0	0	0	1	1	1	1	1	1	1	1	1	1	1	1	1	1	1	1	1	1	1	1	1	1	1	1	0	0	0	0	0	0
A0A0P0X594	Tetratricopeptide repeat (TPR)-like superfamily protein [Arabidopsis thaliana]	Os07g0287100	7.1	23.284	14	1	1	1	1	1	1	1	1	2	1	2	1	1	1	1	1	1	1	1	1	1	1	1	1	1	1	1	1	1	1	1	1	1	1	1	1	1	1	0	0	0	0	0	0
A0A0P0X5H0	Cellulose synthase (Fragment) OS=Oryza sativa subsp. japonica OX=39947 GN=Os07g0424400 PE=3 SV=1	Os07g0424400	3.4	100.86	13	2	2	0	1	0	1	1	1	2	1	3	1	1	1	1	1	1	2	1	1	2	1	2	2	1	1	1	1	1	2	1	1	2	1	2	2	1	1	0	0	0	24325	0	0
A0A0P0X5I9	protein CTR9 homolog [Oryza sativa Japonica Group]	Os07g0476200	3.5	52.245	4	1	1	1	1	1	0	0	0	0	0	0	0	0	1	1	1	1	1	1	0	0	0	1	0	1	1	1	1	1	1	1	0	0	0	1	0	1	1	0	0	0	0	0	0
A0A0P0X5L8	protein TSS [Oryza sativa Japonica Group]	Os07g0422000	32.3	7.1241	6	1	1	0	1	1	0	0	1	0	0	1	0	1	1	1	1	1	1	1	1	1	1	1	1	1	1	1	1	1	1	1	1	1	1	1	1	1	1	0	0	0	0	0	0
A0A0P0X5N3	alpha-glucosidase 2 [Oryza sativa Japonica Group]	Os07g0420700	26.3	113.51	99	15	15	8	6	7	10	10	7	8	8	10	7	7	11	14	13	13	12	14	12	14	12	13	12	13	14	14	13	13	12	14	12	14	12	13	12	13	14	627840	621640	628380	667630	641540	691650
A0A0P0X5P5	p53 and DNA damage-regulated protein 1 [Asparagus officinalis]	Os07g0485600	12.7	14.029	11	1	1	1	1	1	1	1	1	1	1	0	1	1	1	1	1	1	1	1	1	1	1	1	1	1	1	1	1	1	1	1	1	1	1	1	1	1	1	0	0	0	0	0	0
A0A0P0X601	BTB/POZ domain-containing protein At5g41330 [Oryza sativa Japonica Group]	Os07g0419200	20.8	33.444	14	3	3	2	2	1	1	2	1	2	1	0	1	0	1	2	2	2	2	2	1	3	2	3	2	1	1	2	2	2	2	2	1	3	2	3	2	1	1	17145	40306	13265	15282	56313	0
A0A0P0X6B3	FAD-dependent urate hydroxylase isoform X1 [Oryza sativa Japonica Group]	Os07g0491900	19.3	37.1	27	4	4	2	3	2	2	2	2	2	3	1	3	2	3	3	4	3	4	3	4	3	4	4	4	3	4	3	4	3	4	3	4	3	4	4	4	3	4	96415	96223	115500	78580	76879	95629
A0A0P0X6F8	asparagine--tRNA ligase, chloroplastic/mitochondrial isoform X2 [Oryza sativa Japonica Group]	Os07g0485400	11.9	24.014	9	2	2	2	2	1	0	1	1	0	1	0	0	1	0	2	2	1	0	1	1	1	2	1	1	1	1	2	2	1	0	1	1	1	2	1	1	1	1	180240	231920	0	0	0	0
A0A0P0X6J3	large proline-rich protein BAG6 isoform X1 [Oryza sativa Japonica Group]	Os07g0498800	12.2	69.68	55	5	5	5	3	4	3	4	4	4	7	6	6	5	4	5	4	4	4	4	4	4	5	4	5	5	4	5	4	4	4	4	4	4	5	4	5	5	4	194080	185320	192200	235000	236200	252790
A0A0P0X6L8	polyadenylate-binding protein RBP45 [Oryza sativa Japonica Group]	Os07g0516900	7.4	19.742	0	1	1	0	0	0	0	0	0	0	0	0	0	0	0	1	1	1	1	1	1	1	1	1	1	1	1	1	1	1	1	1	1	1	1	1	1	1	1	0	0	0	0	0	0
A0A0P0X6M7	protein LHCP TRANSLOCATION DEFECT [Oryza sativa Japonica Group]	Os07g0520800	24.2	17.796	45	2	2	4	4	4	4	4	3	4	3	4	4	3	4	2	2	2	2	2	2	2	2	2	2	2	2	2	2	2	2	2	2	2	2	2	2	2	2	715210	493370	615920	602740	396200	647660
A0A0P0X6P7	pre-mRNA-processing ATP-dependent RNA helicase prp-5 isoform X1 [Oryza sativa Japonica Group]	Os07g0515200	5.3	47.832	5	2	1	0	1	1	0	0	1	0	1	0	0	1	0	2	2	2	2	2	2	2	2	2	2	2	2	1	1	1	1	1	1	1	1	1	1	1	1	0	363940	372200	0	0	385220
A0A0P0X6R2	anthocyanidin 3-O-glucosyltransferase 2 [Oryza sativa Japonica Group]	Os07g0502900	20.4	56.04	27	7	7	1	1	0	3	5	3	2	3	2	2	3	2	5	5	4	6	7	4	3	4	4	5	5	4	5	5	4	6	7	4	3	4	4	5	5	4	33145	20990	10989	212720	97906	162850
A0A0P0X6S4	60S ribosomal protein L44-like [Phoenix dactylifera]	Os07g0523500	24.3	4.2309	9	1	1	0	0	1	1	1	0	1	1	1	1	1	1	1	1	1	1	1	1	1	1	1	1	1	1	1	1	1	1	1	1	1	1	1	1	1	1	0	0	0	0	0	0
A0A0P0X6W5	---	Os07g0531101	16.9	13.226	2	1	1	0	0	0	0	0	0	0	0	0	0	1	1	0	1	1	1	1	1	0	1	1	0	1	1	0	1	1	1	1	1	0	1	1	0	1	1	0	0	0	0	0	0
A0A0P0X777	cysteine-rich receptor-like protein kinase 10 [Oryza sativa Japonica Group]	Os07g0541200	10.7	75.702	17	6	2	1	2	1	3	1	2	2	1	2	1	0	1	4	5	4	5	4	5	5	5	6	4	5	4	2	1	1	1	0	1	1	2	2	1	1	1	113640	132250	104970	163360	138980	152650
A0A0P0X7C8	---	Os07g0554150	10.8	20.234	6	1	1	0	0	1	0	1	0	0	1	1	1	0	1	1	1	1	1	1	1	1	1	1	1	1	1	1	1	1	1	1	1	1	1	1	1	1	1	0	0	0	0	0	0
A0A0P0X7D0	thylakoid lumenal 15.0 kDa protein 2, chloroplastic isoform X2 [Ananas comosus]	Os07g0534000	30.2	14.543	21	3	3	1	2	2	1	2	1	2	2	2	2	2	2	3	3	3	3	3	3	3	3	3	3	3	3	3	3	3	3	3	3	3	3	3	3	3	3	257520	266800	278190	260410	262350	263460
A0A0P0X7J0	glucan endo-1,3-beta-glucosidase 7 [Oryza sativa Japonica Group]	Os07g0539400	15.7	56.165	23	5	5	2	3	3	1	1	2	1	2	2	2	2	2	4	4	4	3	3	3	4	3	2	3	2	2	4	4	4	3	3	3	4	3	2	3	2	2	74485	153170	157520	108760	324980	326050
A0A0P0X7K0	brefeldin A-inhibited guanine nucleotide-exchange protein 5 [Oryza sativa Japonica Group]	Os07g0564700	39	37.857	42	8	8	3	4	2	3	4	4	4	4	4	4	4	2	8	8	8	8	6	8	8	7	8	8	8	5	8	8	8	8	6	8	8	7	8	8	8	5	128650	119790	143560	122030	140010	125300
A0A0P0X7K6	protein TIME FOR COFFEE [Oryza sativa Japonica Group]	Os07g0571100	22.7	110.88	27	13	5	2	2	1	4	3	2	3	1	2	3	2	2	8	6	7	12	7	10	7	7	11	10	6	6	3	2	2	5	3	2	3	2	3	4	2	2	74274	79266	92386	103970	74942	112080
A0A0P0X7R7	Amine oxidase OS=Oryza sativa subsp. japonica OX=39947 GN=Os07g0572050 PE=3 SV=1	Os07g0572050	24.7	28.396	4	2	2	0	0	1	0	1	1	0	0	0	1	0	0	1	1	2	1	1	1	0	1	1	1	1	0	1	1	2	1	1	1	0	1	1	1	1	0	0	0	24103	0	0	0
A0A0P0X7S0	brefeldin A-inhibited guanine nucleotide-exchange protein 5 [Oryza sativa Japonica Group]	Os07g0564750	24.1	18.134	36	2	2	3	3	3	3	2	3	3	3	3	3	3	4	2	2	2	2	2	2	2	2	2	2	2	2	2	2	2	2	2	2	2	2	2	2	2	2	103390	117450	106460	95217	90871	104020
A0A0P0X7V0	glutamyl-tRNA reductase-binding protein, chloroplastic [Oryza sativa Japonica Group]	Os07g0573800	37.5	27.491	63	7	7	3	6	4	6	4	5	5	6	7	4	7	6	5	6	5	6	4	5	5	6	6	6	6	5	5	6	5	6	4	5	5	6	6	6	6	5	453640	476060	520000	505450	496380	511200
A0A0P0X7W5	actin cytoskeleton-regulatory complex protein PAN1 [Oryza sativa Japonica Group]	Os07g0557500	5.7	32.559	3	1	1	1	0	0	0	0	0	0	1	0	0	0	1	1	1	0	1	1	1	0	1	0	1	0	1	1	1	0	1	1	1	0	1	0	1	0	1	0	0	0	0	0	0
A0A0P0X7X9	protein FREE1 [Oryza sativa Japonica Group]	Os07g0573300	21.2	46.248	22	6	6	3	1	1	1	2	2	4	1	3	2	1	1	4	4	4	4	3	5	4	4	4	4	4	3	4	4	4	4	3	5	4	4	4	4	4	3	70328	31389	20596	30066	12201	71468
A0A0P0X806	probable ADP-ribosylation factor GTPase-activating protein AGD5 [Oryza sativa Japonica Group]	Os07g0563800	20.3	39.033	41	4	4	4	4	4	3	4	3	3	3	4	3	2	4	4	4	4	3	4	4	3	3	4	4	4	4	4	4	4	3	4	4	3	3	4	4	4	4	103670	111890	110050	93577	97607	105680
A0A0P0X830	MFP1 attachment factor 1 [Oryza sativa Japonica Group]	Os07g0593332	34.1	8.2088	24	1	1	2	3	3	2	1	2	2	2	2	1	2	2	1	1	1	1	1	1	1	1	1	1	1	1	1	1	1	1	1	1	1	1	1	1	1	1	160670	156360	158650	154200	63793	130770
A0A0P0X879	zinc-metallopeptidase, peroxisomal [Oryza sativa Japonica Group]	Os07g0570100	13.1	113.94	13	7	4	0	1	2	1	1	1	3	0	0	1	1	2	4	5	4	6	6	5	6	5	5	5	4	6	2	2	2	3	3	2	3	2	2	3	2	3	36581	35488	24116	35758	37869	33649
A0A0P0X8E6	GDSL esterase/lipase At3g26430 [Oryza sativa Japonica Group]	Os07g0586200	23.7	34.071	39	5	5	2	3	3	3	3	4	4	4	3	3	3	4	4	4	4	4	4	5	5	4	4	5	4	4	4	4	4	4	4	5	5	4	4	5	4	4	85349	83827	86839	110660	75533	113150
A0A0P0X8N3	probable mitochondrial saccharopine dehydrogenase-like oxidoreductase At5g39410 [Oryza sativa Japonica Group]	Os07g0597100	40.4	23.679	23	6	6	4	1	1	2	1	2	2	1	1	4	2	2	6	6	6	6	5	6	6	4	6	6	5	5	6	6	6	6	5	6	6	4	6	6	5	5	101980	112940	151510	157600	161800	146480
A0A0P0X8P5	armadillo repeat-containing protein LFR isoform X2 [Aegilops tauschii subsp. tauschii]	Os07g0609766	15	51.006	18	4	4	3	1	1	2	1	1	2	2	1	1	2	1	3	2	2	2	4	2	3	4	2	3	2	3	3	2	2	2	4	2	3	4	2	3	2	3	66193	75758	61340	65192	54693	79180
A0A0P0X8Q0	stress-response A/B barrel domain-containing protein DABB1-like [Aegilops tauschii subsp. tauschii]	Os07g0609000	58.3	23.289	137	8	1	10	12	13	11	9	13	12	11	11	12	10	13	8	8	8	8	8	8	8	8	8	8	8	8	1	1	1	1	1	1	1	1	1	1	1	1	2829900	2922700	2864400	2748700	2856900	2956900
A0A0P0X8Y1	vacuolar protein sorting-associated protein 27 isoform X2 [Oryza sativa Japonica Group]	Os07g0618600	24.4	29.445	24	5	5	1	1	2	2	3	1	1	3	2	4	3	1	5	2	3	3	4	4	1	3	3	5	5	3	5	2	3	3	4	4	1	3	3	5	5	3	51700	0	59720	51488	46906	28758
A0A0P0X8Y8	GEM-like protein 1, partial [Oryza sativa Japonica Group]	Os07g0621300	34.6	28.135	63	6	6	3	6	5	5	7	5	6	6	6	4	6	4	5	6	6	6	6	5	6	5	6	5	5	4	5	6	6	6	6	5	6	5	6	5	5	4	266400	289970	279180	268820	266370	254370
A0A0P0X999	probable 6-phosphogluconolactonase 2 [Oryza sativa Japonica Group]	Os07g0604000	8.5	23.645	8	1	1	1	0	1	1	1	1	1	0	1	0	1	0	1	1	1	1	1	1	1	1	1	1	1	1	1	1	1	1	1	1	1	1	1	1	1	1	0	0	0	0	0	0
A0A0P0X9C5	pyruvate dehydrogenase (acetyl-transferring) kinase, mitochondrial isoform X2 [Oryza sativa Japonica Group]	Os07g0637300	14.1	40.881	20	4	4	1	2	0	3	3	1	1	1	2	2	1	3	4	3	4	4	4	4	4	4	4	3	4	4	4	3	4	4	4	4	4	4	4	3	4	4	59377	59289	62465	97502	93100	63610
A0A0P0X9F5	transformation/transcription domain-associated protein [Oryza sativa Japonica Group]	Os07g0645200	17.3	33.906	15	3	3	2	0	1	1	2	1	1	1	2	1	2	1	3	2	2	3	2	2	3	2	2	2	3	3	3	2	2	3	2	2	3	2	2	2	3	3	47856	38663	28434	36827	39632	25338
A0A0P0X9F6	glucan endo-1,3-beta-glucosidase 4 [Oryza sativa Japonica Group]	Os07g0633100	7.6	23.665	9	1	1	1	1	1	0	1	1	1	1	1	0	0	1	1	1	1	1	1	1	1	1	1	0	1	1	1	1	1	1	1	1	1	1	1	0	1	1	0	0	0	0	0	0
A0A0P0X9N4	protein rolling stone-like isoform X2 [Populus euphratica]	Os07g0658100	8.2	38.778	12	2	2	1	1	0	1	1	2	1	1	1	1	1	1	2	2	1	2	1	2	2	2	2	2	1	2	2	2	1	2	1	2	2	2	2	2	1	2	19352	23787	0	22670	0	31246
A0A0P0X9S9	momilactone A synthase-like [Oryza sativa Japonica Group]	Os07g0663800	27.8	29.666	4	5	4	0	0	2	0	2	0	0	0	0	0	0	0	3	3	4	3	4	2	1	2	0	2	3	3	2	2	3	2	3	2	1	1	0	2	2	2	0	0	0	18797	44106	0
A0A0P0X9Z1	mediator of RNA polymerase II transcription subunit 12 [Oryza sativa Japonica Group]	Os07g0648266	1.7	130.31	7	1	1	0	1	1	1	1	1	0	0	1	1	0	0	0	1	1	1	1	1	0	0	1	1	1	0	0	1	1	1	1	1	0	0	1	1	1	0	0	0	0	0	0	0
A0A0P0XA86	momilactone A synthase-like [Oryza sativa Japonica Group]	Os07g0663700	12.5	31.879	12	3	3	0	1	2	0	1	0	1	1	2	2	2	0	3	3	3	2	3	3	2	2	3	3	3	2	3	3	3	2	3	3	2	2	3	3	3	2	55480	61532	52911	0	48219	29133
A0A0P0XA87	serine/arginine-rich-splicing factor SR34 isoform X1 [Oryza sativa Japonica Group]	Os07g0673500	15.7	28.876	17	3	3	1	1	0	2	1	2	1	2	2	1	3	1	3	2	2	3	2	3	2	3	3	2	3	2	3	2	2	3	2	3	2	3	3	2	3	2	21355	49967	50384	62085	48372	52703
A0A0P0XAA0	REF/SRPP-like protein At3g05500 [Oryza sativa Japonica Group]	Os07g0671800	25.8	32.2	42	5	5	6	5	4	3	3	3	3	3	3	3	2	4	5	5	5	5	5	5	5	5	4	5	5	5	5	5	5	5	5	5	5	5	4	5	5	5	229210	261520	252630	255660	245830	251330
A0A0P0XAG6	magnesium-chelatase subunit ChlH, chloroplastic [Oryza sativa Japonica Group]	Os07g0656500	19.5	76.596	7	11	1	0	1	0	0	1	1	1	1	1	1	0	0	8	10	9	8	10	10	10	11	10	9	9	7	0	1	0	0	1	1	1	1	1	1	1	0	0	0	0	0	0	0
A0A0P0XAH7	ubiquitin-activating enzyme E1 3 isoform X1 [Oryza sativa Japonica Group]	Os07g0692900	12.2	124.16	15	9	2	1	1	1	2	1	2	1	1	1	1	1	2	9	9	9	9	8	9	9	8	9	8	8	8	2	2	2	2	1	2	2	1	2	1	2	2	241370	238250	235100	321840	0	138630
A0A0P0XAI8	ricin B-like lectin R40G2 [Aegilops tauschii subsp. tauschii]	Os07g0683900	46.3	33.114	62	9	6	4	6	4	5	6	5	5	6	6	5	5	5	9	9	9	9	9	9	9	9	8	8	8	9	6	6	6	6	6	6	6	6	5	5	5	6	617060	655970	618670	757260	760910	757650
A0A0P0XAT5	potassium transporter 7 isoform X2 [Oryza sativa Japonica Group]	Os07g0669650	30.7	30.512	43	5	5	3	4	5	3	2	5	3	3	3	3	4	5	5	5	5	5	5	5	5	4	5	5	5	5	5	5	5	5	5	5	5	4	5	5	5	5	286540	252200	291920	264570	262960	242130
A0A0P0XAX7	importin-11 [Oryza sativa Japonica Group]	Os07g0693400	4.3	78.471	10	2	2	1	1	2	1	1	0	0	1	1	1	1	0	2	2	2	1	2	2	1	2	2	2	2	1	2	2	2	1	2	2	1	2	2	2	2	1	49727	47415	66119	0	42905	15499
A0A0P0XB22	far upstream element-binding protein 1 [Oryza sativa Japonica Group]	Os08g0110800	53	32.852	68	9	8	6	4	5	6	5	6	5	5	6	7	6	7	9	8	8	8	9	9	8	9	9	9	9	9	8	7	7	7	8	8	7	8	8	8	8	8	1135600	1202600	1091800	1147900	1039800	1127400
A0A0P0XB85	survival of motor neuron-related-splicing factor 30 isoform X2 [Oryza sativa Japonica Group]	Os08g0109900	8.8	28.165	14	2	2	1	1	2	0	1	2	1	1	2	1	1	1	1	1	2	2	2	2	2	2	2	2	2	2	1	1	2	2	2	2	2	2	2	2	2	2	0	0	32720	15765	36600	40477
A0A0P0XBC2	plant cysteine oxidase 3 [Oryza sativa Japonica Group]	Os08g0133700	28.5	29.312	13	4	4	2	0	1	2	3	1	0	1	1	1	0	1	4	2	4	4	4	3	1	3	3	4	4	3	4	2	4	4	4	3	1	3	3	4	4	3	107220	0	88417	69369	87760	124050
A0A0P0XBL8	beta-sesquiphellandrene synthase [Oryza sativa Japonica Group]	Os08g0139700	15.8	60.277	20	5	5	0	0	0	2	1	3	2	2	3	2	3	2	1	2	2	5	4	5	5	4	4	4	3	4	1	2	2	5	4	5	5	4	4	4	3	4	0	11620	0	59255	47296	64178
A0A0P0XBM6	alcohol dehydrogenase [Oryza sativa Japonica Group]	Os08g0109200	32.7	45.6	76	8	8	7	9	7	5	6	8	4	5	6	6	6	7	7	8	8	7	7	8	7	8	8	8	8	7	7	8	8	7	7	8	7	8	8	8	8	7	782430	695430	726320	720290	709280	777180
A0A0P0XBR4	cytochrome P450 89A2 [Oryza sativa Japonica Group]	Os08g0152400	12.4	14.267	11	1	1	1	1	1	1	1	0	1	1	1	1	1	1	1	1	1	1	1	1	1	1	1	1	1	1	1	1	1	1	1	1	1	1	1	1	1	1	0	0	0	0	0	0
A0A0P0XBW2	---	Os08g0144400	10	18.234	7	1	1	1	1	1	1	0	0	1	0	1	1	0	0	1	1	1	1	1	1	1	1	1	1	1	0	1	1	1	1	1	1	1	1	1	1	1	0	0	0	0	0	0	0
A0A0P0XCL4	sm-like protein LSM7 [Oryza sativa Japonica Group]	Os08g0177700	31.5	11.747	4	2	2	0	0	0	2	0	0	0	0	1	0	1	0	1	1	2	2	1	1	0	1	2	2	2	2	1	1	2	2	1	1	0	1	2	2	2	2	0	0	30721	61668	0	0
A0A0P0XCP2	polyadenylate-binding protein RBP45 isoform X1 [Oryza sativa Japonica Group]	Os08g0190200	24.2	47.809	59	6	5	5	5	5	5	5	5	5	5	5	5	4	5	6	6	6	6	6	5	6	5	6	6	6	6	5	5	5	5	5	4	5	4	5	5	5	5	240240	250440	215230	222710	200830	239200
A0A0P0XCP4	fatty acid desaturase 4, chloroplastic-like [Oryza sativa Japonica Group]	Os08g0187900	6.5	30.392	9	1	1	0	0	0	1	1	1	0	1	1	1	1	2	0	1	0	1	1	1	1	1	1	1	1	1	0	1	0	1	1	1	1	1	1	1	1	1	0	0	0	0	0	0
A0A0P0XCT6	zinc finger BED domain-containing protein RICESLEEPER 2-like isoform X1 [Oryza sativa Japonica Group]	Os08g0180500	4.9	91.535	4	3	3	0	0	2	0	1	0	0	0	0	0	0	1	3	2	3	3	2	3	1	3	3	1	2	2	3	2	3	3	2	3	1	3	3	1	2	2	30029	0	34975	25186	27132	23251
A0A0P0XCV9	KH domain-containing protein At4g18375 isoform X3 [Oryza sativa Japonica Group]	Os08g0200400	26.9	15.341	11	2	2	2	1	0	1	1	1	2	0	1	0	1	1	2	2	1	1	2	1	2	2	1	1	1	1	2	2	1	1	2	1	2	2	1	1	1	1	212260	103580	0	0	52106	0
A0A0P0XCY1	cysteine-rich and transmembrane domain-containing protein A [Oryza sativa Japonica Group]	Os08g0205800	17.3	12.254	11	1	1	1	1	1	1	1	1	0	1	1	1	1	1	1	1	1	1	1	1	0	1	1	1	1	1	1	1	1	1	1	1	0	1	1	1	1	1	0	0	0	0	0	0
A0A0P0XD36	YTH domain-containing family protein 2-like [Setaria italica]	Os08g0224200	39.5	34.513	0	6	0	0	0	0	0	0	0	0	0	0	0	0	0	6	5	5	5	5	5	6	5	4	6	6	6	0	0	0	0	0	0	0	0	0	0	0	0	0	0	0	0	0	0
A0A0P0XD59	3-hydroxyacyl-[acyl-carrier-protein] dehydratase FabZ isoform X3 [Oryza sativa Japonica Group]	Os08g0225000	29.2	23.456	45	6	6	1	2	4	6	5	3	7	3	4	3	3	4	4	6	5	6	4	4	5	6	5	4	4	4	4	6	5	6	4	4	5	6	5	4	4	4	792280	863380	1054100	826320	803830	447090
A0A0P0XDF2	probable LRR receptor-like serine/threonine-protein kinase At1g56130 isoform X2 [Oryza sativa Japonica Group]	Os08g0203600	12.2	74.062	26	5	3	2	4	2	3	3	2	2	2	1	2	1	2	5	4	3	4	3	3	3	4	2	3	3	4	3	2	1	2	2	2	2	2	1	2	1	2	57512	62025	62955	55280	67278	71767
A0A0P0XDG3	uncharacterized membrane protein At1g16860 [Oryza sativa Japonica Group]	Os08g0230200	10.6	51.81	26	3	2	2	2	2	3	2	2	2	2	2	3	2	2	3	3	3	3	3	3	3	3	3	3	3	3	2	2	2	2	2	2	2	2	2	2	2	2	8279.3	40228	51270	76185	72343	83503
A0A0P0XDH3	YTH domain-containing family protein 2-like [Setaria italica]	Os08g0224200	24.1	68.418	45	7	2	4	3	4	4	4	6	1	4	3	3	4	5	5	4	5	5	5	6	6	6	5	6	6	7	0	0	1	1	1	2	1	1	1	1	1	2	179050	177930	165140	176140	175050	180010
A0A0P0XDP0	lactation elevated protein 1 [Oryza sativa Japonica Group]	Os08g0265500	22.1	20.666	10	2	2	2	0	1	1	1	0	1	1	1	1	1	0	2	2	2	2	1	0	1	2	1	1	2	1	2	2	2	2	1	0	1	2	1	1	2	1	12994	22921	42876	40293	0	0
A0A0P0XDS0	endo-1,3;1,4-beta-D-glucanase [Oryza sativa Japonica Group]	Os08g0238200	39.7	29.003	73	8	8	6	7	7	5	6	6	6	6	6	6	6	6	8	8	8	6	8	8	8	7	8	8	8	8	8	8	8	6	8	8	8	7	8	8	8	8	327240	341290	329900	416640	399100	405460
A0A0P0XE27	flavonol synthase 3 isoform X1 [Oryza sativa Japonica Group]	Os08g0249900	10.1	29.818	9	2	1	0	1	0	1	1	1	1	1	1	1	1	0	1	2	1	2	2	2	1	2	2	2	2	1	0	1	0	1	1	1	1	1	1	1	1	0	0	0	0	0	0	0
A0A0P0XEA1	indole-3-glycerol phosphate synthase, chloroplastic [Oryza sativa Japonica Group]	Os08g0320400	38.5	25.155	73	8	7	6	8	7	9	8	6	4	4	6	7	4	4	7	8	8	8	8	7	8	7	8	7	7	8	6	7	7	7	7	6	7	6	7	6	6	7	706910	761270	708730	807790	827040	807310
A0A0P0XEB1	signal recognition particle subunit SRP68 isoform X2 [Oryza sativa Japonica Group]	Os08g0323000	36.7	48.6	51	11	11	7	6	7	3	3	3	3	3	2	4	7	3	10	8	10	9	8	8	6	9	10	5	10	8	10	8	10	9	8	8	6	9	10	5	10	8	202560	223400	192310	202510	227130	254830
A0A0P0XEB3	nuclear protein [Arabidopsis thaliana]	Os08g0266300	56.8	31.852	87	12	12	9	7	8	7	8	8	6	7	7	5	8	7	9	9	11	9	10	9	9	11	11	8	10	9	9	9	11	9	10	9	9	11	11	8	10	9	3428300	3491200	3842000	3802000	4300900	3827400
A0A0P0XEE9	HSP-interacting protein [Elaeis guineensis]	Os08g0296900	6.3	59.425	5	2	2	0	0	0	0	0	0	0	0	1	1	1	2	2	1	1	1	0	1	2	2	2	2	2	2	2	1	1	1	0	1	2	2	2	2	2	2	14977	0	0	0	0	0
A0A0P0XEF4	synaptotagmin-5 [Oryza sativa Japonica Group]	Os08g0300200	37	8.1274	10	2	2	1	1	1	1	1	2	0	0	1	1	1	0	2	1	2	2	1	2	2	2	2	2	1	2	2	1	2	2	1	2	2	2	2	2	1	2	45673	0	34092	42259	0	34942
A0A0P0XF63	---	Os08g0338600	7.5	25.974	12	1	1	1	1	1	1	1	1	1	1	1	1	1	1	1	1	1	1	1	1	1	1	1	1	1	1	1	1	1	1	1	1	1	1	1	1	1	1	0	0	0	0	0	0
A0A0P0XF80	psbP-like protein 1, chloroplastic isoform X2 [Oryza sativa Japonica Group]	Os08g0347500	46.5	33.858	67	12	11	7	5	4	5	6	5	6	4	5	7	7	6	11	11	11	12	11	11	12	11	11	12	11	11	10	10	10	11	10	10	11	10	10	11	10	10	2725700	2674500	2407000	2209600	2045000	2045900
A0A0P0XFE8	DIBOA-glucoside dioxygenase BX6 [Oryza sativa Japonica Group]	Os08g0390200	37.6	44.83	63	9	7	3	4	4	7	5	6	6	8	5	5	6	4	6	6	5	8	7	5	5	7	6	8	8	8	4	4	3	6	5	3	4	5	5	6	6	7	120650	149700	144090	238030	270270	277270
A0A0P0XFH6	protein Dr1 homolog isoform X1 [Oryza sativa Japonica Group]	Os08g0383700	13	27.19	17	2	2	1	3	1	2	2	2	1	1	1	1	1	1	2	2	2	2	2	2	2	1	1	2	2	1	2	2	2	2	2	2	2	1	1	2	2	1	93304	128010	93197	49215	176030	188910
A0A0P0XFM1	phospholipase D alpha 1 [Oryza sativa Japonica Group]	Os08g0401800	3.7	88.81	11	2	2	1	1	0	1	2	1	2	1	1	1	0	0	2	2	1	2	2	2	2	2	2	2	2	2	2	2	1	2	2	2	2	2	2	2	2	2	32063	32680	0	29364	27141	21550
A0A0P0XFQ5	Elongation factor Ts (Fragment) OS=Oryza sativa subsp. japonica OX=39947 GN=Os08g0399600 PE=3 SV=1	Os08g0399600	40.8	48.915	85	11	11	5	9	7	6	8	8	8	7	5	8	8	6	11	11	11	11	11	10	11	11	11	11	11	10	11	11	11	11	11	10	11	11	11	11	11	10	539760	541100	501190	571100	539560	543580
A0A0P0XFX4	alpha carbonic anhydrase 7-like [Oryza sativa Japonica Group]	Os08g0423600	33.3	33.244	46	6	3	6	6	9	3	4	1	3	3	3	2	3	3	6	6	6	5	5	5	4	4	5	6	4	4	3	3	3	2	2	2	1	1	2	3	1	1	953130	933890	1077600	370170	381670	397720
A0A0P0XFY6	RNA-binding protein 25 isoform X1 [Oryza sativa Japonica Group]	Os08g0416400	19.9	44.362	21	3	3	2	1	2	2	1	1	2	1	2	2	3	2	2	2	2	2	2	2	2	2	2	2	3	2	2	2	2	2	2	2	2	2	2	2	3	2	42965	42637	38655	35966	38101	36110
A0A0P0XGD0	transmembrane protein, putative [Medicago truncatula]	Os08g0425800	34.8	13.66	12	2	1	1	1	1	1	1	1	1	1	1	1	1	1	2	2	1	2	2	1	2	2	2	2	1	1	1	1	1	1	1	1	1	1	1	1	1	1	0	0	0	0	0	0
A0A0P0XGG0	Defective in cullin neddylation protein OS=Oryza sativa subsp. japonica OX=39947 GN=Os08g0439150 PE=4 SV=1	Os08g0439150	9.8	14.577	11	1	1	1	1	1	1	1	1	0	1	1	1	1	1	1	1	1	1	1	1	1	1	1	1	1	1	1	1	1	1	1	1	1	1	1	1	1	1	0	0	0	0	0	0
A0A0P0XGM0	dentin sialophosphoprotein-like, partial [Oryza brachyantha]	Os08g0447500	2.6	71.69	2	1	1	0	0	0	0	0	1	0	0	0	0	1	0	1	1	1	1	1	1	1	1	1	1	1	1	1	1	1	1	1	1	1	1	1	1	1	1	0	0	0	0	0	0
A0A0P0XGM9	serine esterase family protein isoform X1 [Zea mays]	Os08g0447300	21.9	46.709	29	7	7	2	3	1	2	3	3	2	2	2	3	4	2	6	7	6	6	6	5	5	6	5	5	6	4	6	7	6	6	6	5	5	6	5	5	6	4	83422	104230	104340	112030	106630	88863
A0A0P0XH29	2-hydroxyisoflavanone dehydratase [Oryza sativa Japonica Group]	Os08g0475000	18.7	36.586	24	4	4	2	2	3	1	2	2	2	2	2	3	2	1	3	3	3	3	3	3	3	3	4	4	3	3	3	3	3	3	3	3	3	3	4	4	3	3	84130	81157	87609	100290	76136	41743
A0A0P0XH61	LETM1-like protein [Medicago truncatula]	Os08g0482100	24.8	63.699	9	9	1	1	1	0	1	1	0	1	1	1	1	0	1	7	6	7	8	6	7	7	9	7	7	8	7	1	1	1	1	1	1	1	1	1	1	1	1	0	0	0	0	0	0
A0A0P0XHA5	---	Os08g0481875	14.3	11.846	9	1	1	1	0	1	1	1	0	1	1	1	1	1	0	1	1	1	1	1	1	1	1	1	1	1	1	1	1	1	1	1	1	1	1	1	1	1	1	0	0	0	0	0	0
A0A0P0XHL9	phosphoribosylglycinamide formyltransferase, chloroplastic [Oryza sativa Japonica Group]	Os08g0501132	17.2	20.443	15	2	2	1	1	2	2	2	1	1	1	1	1	1	1	2	1	2	2	2	2	2	2	2	2	2	2	2	1	2	2	2	2	2	2	2	2	2	2	51179	0	52043	56126	59600	58791
A0A0P0XHX9	putative L-ascorbate peroxidase 6 [Oryza sativa Japonica Group]	Os08g0522400	41.5	35.175	88	9	9	8	8	9	8	7	7	6	8	7	7	7	6	9	9	9	8	9	9	9	8	8	8	7	8	9	9	9	8	9	9	9	8	8	8	7	8	703040	738140	761070	569460	591770	612050
A0A0P0XI05	aminoacylase-1 [Oryza sativa Japonica Group]	Os08g0511900	41	36.379	42	8	8	4	4	4	3	2	2	1	5	4	4	6	3	7	7	6	6	6	7	7	8	8	8	7	7	7	7	6	6	6	7	7	8	8	8	7	7	186610	151410	164100	166960	174430	150350
A0A0P0XII1	Chitin elicitor receptor kinase 1 OS=Oryza sativa subsp. japonica OX=39947 GN=CERK1 PE=1 SV=1	CERK1	11.9	67.068	21	4	4	2	1	2	2	2	3	0	1	3	2	1	2	3	2	3	4	2	3	3	3	4	4	2	3	3	2	3	4	2	3	3	3	4	4	2	3	106380	110160	124360	107700	113980	116130
A0A0P0XIR6	plant intracellular Ras-group-related LRR protein 4 [Oryza sativa Japonica Group]	Os08g0511700	26.8	62.013	100	10	10	9	8	9	9	10	10	10	8	8	5	6	8	10	9	9	9	10	9	10	9	10	8	9	10	10	9	9	9	10	9	10	9	10	8	9	10	258710	273380	282570	304130	298330	331840
A0A0P0XIU3	probable 2-oxoglutarate-dependent dioxygenase At3g49630 [Oryza sativa Japonica Group]	Os09g0245500	23.4	42.415	15	6	6	0	2	1	2	1	0	1	2	1	2	3	0	4	6	5	6	4	5	4	5	5	5	5	5	4	6	5	6	4	5	4	5	5	5	5	5	0	112550	111150	125150	147940	123400
A0A0P0XJ03	RNA-binding protein 42 [Oryza sativa Japonica Group]	Os08g0567200	35.2	22.398	18	4	4	2	0	1	2	2	1	2	1	2	2	1	2	2	2	2	2	3	2	2	1	3	2	1	2	2	2	2	2	3	2	2	1	3	2	1	2	113540	109300	115060	88753	120580	28300
A0A0P0XJ24	HSP-interacting protein [Aegilops tauschii subsp. tauschii]	Os09g0135400	34.1	85.815	77	15	15	7	4	6	4	6	5	7	7	5	6	11	9	14	13	13	12	12	12	9	12	11	10	13	14	14	13	13	12	12	12	9	12	11	10	13	14	248190	268560	259670	234140	239820	241870
A0A0P0XJ38	peptidyl-prolyl cis-trans isomerase CYP71 [Oryza sativa Japonica Group]	Os08g0557500	20.3	50.345	17	5	2	1	1	1	1	2	1	2	1	2	1	2	2	4	4	4	3	4	4	5	4	4	5	4	5	2	1	1	1	2	2	2	2	2	2	2	2	94195	0	0	0	82847	19694
A0A0P0XJ66	60S ribosomal protein L10a [Oryza sativa Japonica Group]	Os08g0558000	24.8	17.839	2	4	1	1	1	0	0	0	0	0	0	0	0	0	0	3	3	3	4	4	4	3	4	4	4	4	4	1	1	1	1	1	1	0	1	1	1	1	1	0	0	0	0	0	0
A0A0P0XJ88	sufE-like protein 1, chloroplastic/mitochondrial [Oryza sativa Japonica Group]	Os09g0270900	35.6	38.587	79	9	8	6	6	7	5	5	8	7	7	9	6	7	6	8	8	8	8	7	7	7	8	8	7	7	8	7	7	7	7	6	6	6	7	7	6	7	7	322090	303890	341550	283970	303240	335360
A0A0P0XJA3	KDEL-tailed cysteine endopeptidase CEP1 [Oryza sativa Japonica Group]	Os08g0556900	11.3	39.215	40	3	3	3	4	3	4	4	3	3	3	3	4	3	3	3	3	3	3	3	3	3	3	3	3	3	3	3	3	3	3	3	3	3	3	3	3	3	3	102260	88328	93374	59041	42206	57501
A0A0P0XK57	D-aminoacyl-tRNA deacylase [Oryza sativa Japonica Group]	Os09g0248000	6.6	31.146	5	1	1	1	1	0	0	1	0	0	0	0	0	1	1	1	1	1	0	1	1	1	1	1	1	1	1	1	1	1	0	1	1	1	1	1	1	1	1	0	0	0	0	0	0
A0A0P0XKQ4	putative hydrolase C777.06c [Oryza sativa Japonica Group]	Os09g0363800	33.3	48.807	49	9	9	4	5	5	2	4	3	4	5	5	4	4	4	6	7	8	8	8	9	6	9	9	7	9	6	6	7	8	8	8	9	6	9	9	7	9	6	144780	150390	137020	114190	108240	78420
A0A0P0XKY3	protein PHR1-LIKE 1 isoform X1 [Oryza sativa Japonica Group]	Os09g0299200	10.3	33.104	7	2	2	0	0	1	0	0	1	1	0	1	3	0	0	1	1	2	2	1	2	2	2	2	2	1	0	1	1	2	2	1	2	2	2	2	2	1	0	0	0	0	0	0	14040
A0A0P0XLG1	phosphoenolpyruvate carboxylase 2 [Oryza sativa Japonica Group]	Os09g0315700	51.4	110.47	142	38	20	10	13	13	16	9	11	11	11	12	13	11	12	36	37	37	35	36	36	34	32	33	35	34	35	18	19	19	18	19	20	17	15	16	17	17	18	713980	695500	668650	732080	699810	708880
A0A0P0XLH4	protein CHAPERONE-LIKE PROTEIN OF POR1, chloroplastic [Oryza sativa Japonica Group]	Os09g0380200	12.4	21.012	12	1	1	1	1	1	1	1	1	1	1	1	1	1	1	1	1	1	1	1	1	1	1	1	1	1	1	1	1	1	1	1	1	1	1	1	1	1	1	0	0	0	0	0	0
A0A0P0XLN5	protein EMSY-LIKE 3 [Oryza sativa Japonica Group]	Os09g0279000	5.4	55.249	9	2	2	0	1	1	0	0	2	0	1	1	1	1	1	1	1	1	0	1	2	2	2	1	1	1	1	1	1	1	0	1	2	2	2	1	1	1	1	0	0	0	0	0	59690
A0A0P0XLW3	probable acyl-activating enzyme 17, peroxisomal isoform X2 [Oryza sativa Japonica Group]	Os09g0380000	13.8	17.401	21	2	2	2	2	1	2	2	2	2	1	2	1	2	2	2	2	2	2	2	2	2	2	2	2	2	2	2	2	2	2	2	2	2	2	2	2	2	2	70112	67910	73131	78443	73396	74748
A0A0P0XM03	transducin family protein [Populus trichocarpa]	Os09g0408000	19.1	51.036	56	7	7	4	4	5	5	6	3	4	6	7	3	3	6	7	6	7	6	7	5	7	7	7	7	7	7	7	6	7	6	7	5	7	7	7	7	7	7	373870	350030	375670	412360	398600	394560
A0A0P0XM61	activating signal cointegrator 1 [Oryza sativa Japonica Group]	Os09g0413100	14.7	19.988	11	2	2	1	1	2	1	1	2	1	1	0	1	0	0	2	1	2	2	2	2	2	2	2	2	1	2	2	1	2	2	2	2	2	2	2	2	1	2	50742	0	46527	50419	44663	58538
A0A0P0XM67	probable ethanolamine kinase [Oryza sativa Japonica Group]	Os09g0438400	6.7	46.323	13	2	2	1	0	1	1	1	2	2	1	0	1	2	1	1	1	2	2	2	2	2	1	1	2	2	1	1	1	2	2	2	2	2	1	1	2	2	1	0	0	45409	49046	30451	48300
A0A0P0XM71	---	Os09g0361700	24.7	9.0443	7	1	1	0	1	0	0	1	1	1	1	0	0	1	1	0	1	1	0	1	1	1	1	1	0	1	1	0	1	1	0	1	1	1	1	1	0	1	1	0	0	0	0	0	0
A0A0P0XMB6	transducin family protein [Populus trichocarpa]	Os09g0407950	32.3	109.68	126	21	21	10	7	10	12	13	12	11	12	8	11	8	12	19	18	20	19	20	20	17	19	17	17	18	19	19	18	20	19	20	20	17	19	17	17	18	19	523450	518750	555110	616660	624110	624660
A0A0P0XMK3	DEAD-box ATP-dependent RNA helicase 22 [Oryza sativa Japonica Group]	Os09g0383400	9.6	54.498	20	2	2	2	2	0	1	2	2	2	1	2	2	2	2	2	2	1	2	2	2	2	2	2	2	2	2	2	2	1	2	2	2	2	2	2	2	2	2	39052	41708	0	31899	34564	33380
A0A0P0XMN8	---	Os09g0455600	7.6	32.225	6	1	1	1	1	0	0	1	0	0	0	1	1	0	1	1	1	0	0	1	0	0	0	1	1	0	1	1	1	0	0	1	0	0	0	1	1	0	1	0	0	0	0	0	0
A0A0P0XMX9	probable N-succinyldiaminopimelate aminotransferase DapC [Oryza sativa Japonica Group]	Os09g0453800	38.9	48.694	135	13	13	10	9	13	11	13	13	12	12	10	12	10	10	13	12	12	12	12	12	13	12	11	13	13	11	13	12	12	12	12	12	13	12	11	13	13	11	1331300	1312200	1386300	1405900	1389900	1430700
A0A0P0XN12	EG45-like domain containing protein [Oryza sativa Japonica Group]	Os09g0472700	23.4	23.421	13	3	3	2	1	2	0	1	1	1	0	1	1	1	2	3	3	2	1	1	1	2	2	1	3	2	3	3	3	2	1	1	1	2	2	1	3	2	3	68633	52655	19269	0	0	0
A0A0P0XN80	UBP1-associated proteins 1C-like [Oryza brachyantha]	Os09g0421600	9.6	26.899	0	1	1	0	0	0	0	0	0	0	0	0	0	0	0	0	0	0	0	0	0	0	0	0	0	1	0	0	0	0	0	0	0	0	0	0	0	1	0	0	0	0	0	0	0
A0A0P0XNG6	Transcription initiation factor TFIID subunit 10 OS=Oryza sativa subsp. japonica OX=39947 GN=Os09g0431500 PE=3 SV=1	Os09g0431500	15.9	15.997	6	2	2	0	1	1	0	0	0	1	1	1	0	0	1	2	2	2	1	2	2	2	2	2	2	1	2	2	2	2	1	2	2	2	2	2	2	1	2	0	35450	41485	0	0	0
A0A0P0XNK8	tuliposide A-converting enzyme 1, chloroplastic [Oryza sativa Japonica Group]	Os09g0460500	15	33.255	9	3	2	0	0	0	1	0	1	1	2	1	1	1	1	2	1	1	3	2	3	3	3	2	2	3	2	1	1	1	2	2	2	2	2	2	2	2	2	0	0	0	20051	10412	20667
A0A0P0XNM8	photosystem I reaction center subunit V, chloroplastic [Oryza sativa Japonica Group]	Os09g0481200	10.4	17.786	21	2	2	3	1	1	1	1	2	1	2	2	2	3	2	1	1	1	1	2	2	2	2	2	2	2	2	1	1	1	1	2	2	2	2	2	2	2	2	0	0	0	0	394860	340410
A0A0P0XNS4	probable polygalacturonase [Oryza sativa Japonica Group]	Os09g0487600	18.2	49.955	30	5	5	3	2	3	2	3	3	2	2	3	2	3	2	4	4	5	4	4	5	4	4	3	4	4	3	4	4	5	4	4	5	4	4	3	4	4	3	76636	75967	74393	46353	61148	49256
A0A0P0XP65	tuliposide A-converting enzyme 1, chloroplastic [Oryza sativa Japonica Group]	Os09g0462200	21.1	35.867	17	4	4	2	1	0	2	2	2	1	1	1	2	2	1	4	2	4	3	4	3	2	2	3	4	4	2	4	2	4	3	4	3	2	2	3	4	4	2	136290	172270	147440	139580	87880	96569
A0A0P0XPC1	plant UBX domain-containing protein 8 [Oryza sativa Japonica Group]	Os09g0525600	25.2	35.097	9	4	1	0	1	0	1	1	0	1	0	1	2	1	1	3	4	4	4	4	4	4	3	3	3	4	3	1	1	1	1	1	1	1	0	1	1	1	1	0	0	0	0	0	0
A0A0P0XPG5	probable sarcosine oxidase [Oryza sativa Japonica Group]	Os09g0498500	41.1	43.977	76	12	8	6	3	5	8	7	6	7	6	7	6	7	8	9	7	9	10	9	8	10	9	9	9	12	9	5	4	6	7	6	5	6	6	6	5	8	5	542030	548940	567880	641650	620240	659660
A0A0P0XPI1	putative lysine-specific demethylase JMJD5 [Oryza sativa Japonica Group]	Os09g0489200	10.4	46.091	18	3	3	1	2	2	1	1	2	1	2	1	1	2	2	1	3	2	3	2	3	2	2	1	2	2	2	1	3	2	3	2	3	2	2	1	2	2	2	0	48051	47475	36514	39317	47070
A0A0P0XPP4	PTI1-like tyrosine-protein kinase 3 isoform X2 [Oryza sativa Japonica Group]	Os09g0513600	31.6	27.479	21	5	4	2	2	2	1	1	2	3	1	2	2	1	2	4	3	4	5	5	4	5	3	4	4	3	4	3	2	3	4	4	3	4	2	3	3	2	3	53916	11162	53316	47702	49445	52015
A0A0P0XQ02	DUF630 family protein [Medicago truncatula]	Os09g0542500	3.5	62.126	8	2	2	0	0	1	2	0	0	0	1	1	1	1	1	2	2	2	2	2	2	2	2	2	2	2	2	2	2	2	2	2	2	2	2	2	2	2	2	360660	366520	369370	310420	349640	355650
A0A0P0XQ11	DNA repair RAD52-like protein 2, chloroplastic [Aegilops tauschii subsp. tauschii]	Os09g0512800	45.7	20.027	38	6	5	5	3	3	3	4	4	1	3	3	4	2	3	6	6	4	5	5	6	5	5	5	5	5	5	5	5	3	4	4	5	4	4	4	4	4	4	460940	486530	517570	238210	422670	469160
A0A0P0XQ17	ER membrane protein complex subunit 3 [Oryza sativa Japonica Group]	Os09g0497400	31.9	25.822	22	5	5	3	3	1	1	2	1	2	1	3	1	2	2	4	4	4	4	4	4	4	3	5	3	4	4	4	4	4	4	4	4	4	3	5	3	4	4	94457	107900	110750	91333	101050	87697
A0A0P0XQ33	NADH dehydrogenase [ubiquinone] 1 alpha subcomplex subunit 12 OS=Oryza sativa subsp. japonica OX=39947 GN=Os09g0500200 PE=3 SV=1	Os09g0500200	11.1	20.559	6	1	1	0	0	1	1	1	1	1	0	0	0	1	0	1	1	1	1	1	1	1	1	1	1	1	1	1	1	1	1	1	1	1	1	1	1	1	1	0	0	0	0	0	0
A0A0P0XQA9	ribulose-phosphate 3-epimerase, cytoplasmic isoform [Oryza sativa Japonica Group]	Os09g0505700	31.7	21.866	28	4	4	2	3	1	3	2	2	3	1	2	3	2	4	4	3	4	3	3	4	3	4	4	3	4	4	4	3	4	3	3	4	3	4	4	3	4	4	335430	375360	189740	308480	338910	495780
A0A0P0XQB2	Transmembrane 9 superfamily member (Fragment) OS=Oryza sativa subsp. japonica OX=39947 GN=Os09g0557800 PE=3 SV=1	Os09g0557800	23.5	53.799	73	9	8	4	5	6	5	9	7	8	8	6	5	5	5	8	9	9	8	9	9	8	8	9	9	8	8	7	8	8	7	8	8	7	7	8	8	7	7	443400	427370	481250	492050	468390	502090
A0A0P0XQE0	S-acyltransferase OS=Oryza sativa subsp. japonica OX=39947 GN=Os09g0563250 PE=3 SV=1	Os09g0563250	2.9	75.853	5	1	1	1	1	1	1	0	0	0	0	0	0	0	1	1	1	1	1	0	0	1	1	0	0	1	1	1	1	1	1	0	0	1	1	0	0	1	1	0	0	0	0	0	0
A0A0P0XQG2	zinc finger CCCH domain-containing protein 19 [Oryza sativa Japonica Group]	Os09g0530500	4.5	49.923	8	1	1	1	0	1	0	0	1	1	1	1	0	1	1	1	0	1	0	0	1	1	1	1	0	1	1	1	0	1	0	0	1	1	1	1	0	1	1	0	0	0	0	0	0
A0A0P0XQI0	polyadenylation and cleavage factor homolog 4 [Oryza sativa Japonica Group]	Os09g0566100	16.3	105.02	54	9	8	5	4	7	6	5	7	4	3	2	6	4	1	7	6	8	7	7	9	7	9	7	9	4	5	6	5	7	6	6	8	6	8	6	8	3	4	234970	211720	215720	210240	207970	216990
A0A0P0XQK1	mucin-5AC isoform X2 [Oryza sativa Japonica Group]	Os09g0544400	9.8	283.47	87	16	16	3	4	2	8	8	8	10	10	8	10	7	9	11	10	10	13	14	15	13	14	13	13	15	15	11	10	10	13	14	15	13	14	13	13	15	15	151540	185580	195970	240810	225400	254640
A0A0P0XQP1	Protein DETOXIFICATION OS=Oryza sativa subsp. japonica OX=39947 GN=Os09g0548300 PE=3 SV=1	Os09g0548300	5.7	60.065	2	2	2	0	1	0	0	1	0	0	0	0	0	0	0	1	2	0	1	2	2	0	0	1	2	2	0	1	2	0	1	2	2	0	0	1	2	2	0	0	11896	0	0	12970	0
A0A0P0XQR7	PI-PLC X-box domain-containing protein DDB_G0293730 [Populus euphratica]	Os09g0535900	62.3	35.666	199	20	20	15	16	17	18	16	18	19	16	16	15	19	14	16	20	19	19	18	18	18	18	20	19	18	18	16	20	19	19	18	18	18	18	20	19	18	18	1898500	1811000	1966500	2351900	2411900	2432300
A0A0P0XQV0	transmembrane protein, putative [Medicago truncatula]	Os09g0529350	15.2	21.968	10	2	2	1	1	1	0	2	1	1	1	2	0	0	0	1	2	2	0	2	1	2	2	2	1	2	2	1	2	2	0	2	1	2	2	2	1	2	2	0	5313.8	13653	0	9920.1	0
A0A0P0XR18	la-related protein 1B [Oryza sativa Japonica Group]	Os09g0540900	3.4	52.593	10	1	1	1	1	1	1	1	0	1	1	0	1	1	1	1	1	1	1	1	0	1	1	1	1	1	1	1	1	1	1	1	0	1	1	1	1	1	1	0	0	0	0	0	0
A0A0P0XR31	Peroxidase (Fragment) OS=Oryza sativa subsp. japonica OX=39947 GN=Os10g0109300 PE=3 SV=1	Os10g0109300	35	35.497	91	7	6	8	9	8	9	7	9	7	8	6	7	5	8	7	7	7	7	7	7	7	7	7	7	7	7	6	6	6	6	6	6	6	6	6	6	6	6	1091100	1090800	1075900	1005400	944210	936690
A0A0P0XRC0	nuclear pore complex protein GP210 isoform X2 [Oryza sativa Japonica Group]	Os09g0565500	27.1	70.014	58	9	9	6	4	4	5	6	4	4	3	4	6	5	7	9	7	6	7	7	7	8	5	6	8	7	8	9	7	6	7	7	7	8	5	6	8	7	8	174130	157540	162840	166360	176310	172040
A0A0P0XRP2	ruBisCO large subunit-binding protein subunit alpha [Oryza sativa Japonica Group]	Os09g0563300	8	30.67	1	1	1	0	0	0	0	0	1	0	0	0	0	0	0	1	1	1	1	1	1	1	1	1	1	1	1	1	1	1	1	1	1	1	1	1	1	1	1	0	0	0	0	0	0
A0A0P0XRR7	unknown mitochondrial family protein [Populus trichocarpa]	Os09g0568900	57.3	8.4543	24	3	3	3	2	1	2	2	2	2	2	2	3	1	2	3	2	2	2	2	2	2	2	2	3	2	2	3	2	2	2	2	2	2	2	2	3	2	2	60526	0	0	0	0	0
A0A0P0XSK9	CMV 1a interacting protein 1 [Zea mays]	Os10g0181600	12.2	37.279	5	3	3	0	0	0	0	0	0	1	1	3	0	0	0	2	3	3	2	3	1	3	2	3	3	2	2	2	3	3	2	3	1	3	2	3	3	2	2	20066	24972	22015	15590	16362	0
A0A0P0XSU0	deoxyribodipyrimidine photo-lyase isoform X2 [Oryza sativa Japonica Group]	Os10g0167600	15.1	40.157	11	3	3	1	2	1	2	2	0	2	0	0	1	0	0	2	3	2	2	2	1	2	1	2	3	2	2	2	3	2	2	2	1	2	1	2	3	2	2	9335.4	26088	8382.8	22919	24750	0
A0A0P0XSU3	nucleoporin (DUF3414) [Arabidopsis thaliana]	Os10g0154566	8.8	16.684	9	1	1	1	1	1	1	1	0	1	0	1	1	1	0	1	1	1	1	1	1	1	0	1	1	1	0	1	1	1	1	1	1	1	0	1	1	1	0	0	0	0	0	0	0
A0A0P0XT12	nitroreductase family protein [Medicago truncatula]	Os10g0190800	17.2	67.497	33	7	7	4	0	5	2	2	2	1	3	2	6	3	3	5	6	6	6	4	6	5	3	5	6	6	4	5	6	6	6	4	6	5	3	5	6	6	4	101140	99725	86585	83599	86231	93739
A0A0P0XT23	Os10g0351100-like protein [Zea mays]	Os10g0350800	10.9	20.145	1	1	1	0	0	0	0	0	0	0	0	0	0	1	0	0	0	0	0	0	0	0	0	0	0	1	0	0	0	0	0	0	0	0	0	0	0	1	0	0	0	0	0	0	0
A0A0P0XTM9	mediator of RNA polymerase II transcription subunit 15a [Brachypodium distachyon]	Os10g0391100	3.5	56.175	1	1	1	1	0	0	0	0	0	0	0	0	0	0	0	1	1	0	0	1	1	0	0	1	1	0	1	1	1	0	0	1	1	0	0	1	1	0	1	0	0	0	0	0	0
A0A0P0XTS2	red chlorophyll catabolite reductase-like [Oryza sativa Japonica Group]	Os10g0389300	23.5	23.414	19	3	3	2	2	3	2	2	1	2	2	1	0	1	1	3	3	3	3	2	2	3	2	1	1	2	2	3	3	3	3	2	2	3	2	1	1	2	2	130700	144600	118550	92246	83458	88066
A0A0P0XTT3	ATP synthase subunit beta OS=Oryza sativa subsp. japonica OX=39947 GN=Os10g0355800 PE=3 SV=1	Os10g0355800	76.7	45.463	8	27	0	1	0	0	1	1	1	1	1	0	1	0	1	25	26	26	25	25	26	27	26	27	25	26	27	0	0	0	0	0	0	0	0	0	0	0	0	0	0	0	0	0	0
A0A0P0XTZ7	colon cancer-associated Mic1-like protein [Medicago truncatula]	Os10g0400900	5	46.394	13	1	1	1	1	1	1	2	1	1	1	1	1	1	1	1	1	1	1	1	1	1	1	1	1	1	1	1	1	1	1	1	1	1	1	1	1	1	1	17688	15805	16065	0	20671	16813
A0A0P0XU17	40S ribosomal protein S28 [Oryza sativa Japonica Group]	Os10g0411700	16.9	8.1895	12	1	1	1	1	1	1	1	1	1	1	1	1	1	1	1	1	1	1	1	1	1	1	1	1	1	1	1	1	1	1	1	1	1	1	1	1	1	1	0	0	0	0	0	0
A0A0P0XU44	protein CutA 1, chloroplastic [Oryza sativa Japonica Group]	Os10g0378300	35.4	12.524	40	3	3	3	4	3	4	4	4	2	3	2	3	4	4	3	3	3	3	3	3	3	3	3	3	3	3	3	3	3	3	3	3	3	3	3	3	3	3	132190	132430	182590	174700	148400	200080
A0A0P0XU48	proteasome assembly chaperone 3 isoform X1 [Oryza sativa Japonica Group]	Os10g0395500	17.2	18.409	5	2	2	2	0	0	1	0	1	0	0	0	0	0	1	2	1	0	1	0	2	0	0	0	0	0	1	2	1	0	1	0	2	0	0	0	0	0	1	25406	0	0	0	0	13198
A0A0P0XU67	alanine aminotransferase 2 [Oryza sativa Japonica Group]	Os10g0390500	48.8	17.302	39	5	5	2	4	3	4	4	3	3	4	2	2	3	5	5	5	5	5	5	5	4	5	4	5	5	5	5	5	5	5	5	5	4	5	4	5	5	5	581890	564180	604180	573860	502720	522350
A0A0P0XUE2	uncharacterized oxidoreductase At4g09670 [Oryza sativa Japonica Group]	Os10g0403700	50.3	41.013	144	13	13	13	12	11	12	12	10	13	13	10	13	12	13	13	13	12	12	12	13	13	13	13	13	13	13	13	13	12	12	12	13	13	13	13	13	13	13	1707200	1870300	1803900	1808600	1979000	1915000
A0A0P0XUE4	alanine aminotransferase 2 [Oryza sativa Japonica Group]	Os10g0390500	57.8	34.261	98	14	14	9	8	10	7	6	10	6	7	8	8	10	9	11	12	13	13	13	13	12	13	13	12	12	12	11	12	13	13	13	13	12	13	13	12	12	12	1407500	1348600	1540900	1126100	1122400	1168300
A0A0P0XUJ0	translation initiation factor eIF-2B subunit beta isoform X2 [Oryza sativa Japonica Group]	Os10g0392700	5.7	35.592	9	1	1	1	1	1	1	1	1	1	1	0	0	1	0	1	1	1	1	1	1	1	1	1	1	1	1	1	1	1	1	1	1	1	1	1	1	1	1	0	0	0	0	0	0
A0A0P0XUN5	chitinase 2 [Oryza sativa Japonica Group]	Os10g0416100	19.9	31.573	32	4	4	3	3	4	3	3	2	2	2	2	3	3	2	3	4	4	4	4	4	4	4	4	4	4	4	3	4	4	4	4	4	4	4	4	4	4	4	233010	234260	253240	198190	203720	226100
A0A0P0XUW0	Hop-interacting protein THI034 [Solanum lycopersicum]	Os10g0458700	6.8	35.465	3	1	1	1	0	1	0	0	0	0	0	0	0	1	0	1	0	1	0	0	0	1	0	0	0	1	0	1	0	1	0	0	0	1	0	0	0	1	0	0	0	0	0	0	0
A0A0P0XV01	probable NAD(P)H dehydrogenase (quinone) FQR1-like 2 [Oryza sativa Japonica Group]	Os10g0436800	42.4	25.963	48	6	6	3	3	4	4	5	2	5	4	3	4	5	6	5	6	6	5	6	5	6	6	6	6	6	6	5	6	6	5	6	5	6	6	6	6	6	6	247500	235450	255740	315040	380410	372320
A0A0P0XV74	long-chain-alcohol oxidase FAO1 [Oryza sativa Japonica Group]	Os10g0474800	19.2	33.554	22	4	2	1	2	2	2	1	1	2	2	2	3	2	2	1	2	2	3	3	3	4	3	3	3	3	3	0	1	1	1	1	1	2	1	1	2	2	1	0	27895	30822	53975	48314	49486
A0A0P0XV93	DExH-box ATP-dependent RNA helicase DExH1 [Oryza sativa Japonica Group]	Os10g0471350	8.1	111.38	30	5	5	2	0	1	3	3	2	3	2	2	4	3	5	5	5	4	5	4	4	3	4	5	4	4	5	5	5	4	5	4	4	3	4	5	4	4	5	96952	42472	95290	89095	80053	90682
A0A0P0XVI3	protein NRT1/ PTR FAMILY 5.2 [Oryza sativa Japonica Group]	Os10g0469900	2.7	52.241	3	1	1	0	0	0	0	0	0	0	1	1	0	1	0	0	0	0	0	0	1	1	1	1	0	1	1	0	0	0	0	0	1	1	1	1	0	1	1	0	0	0	0	0	0
A0A0P0XVM4	putative receptor-like protein kinase At4g00960 [Setaria italica]	Os10g0490900	15.6	25.543	22	2	2	2	2	2	2	2	2	1	2	2	2	2	1	2	2	2	2	2	2	2	2	2	2	2	2	2	2	2	2	2	2	2	2	2	2	2	2	66899	67520	29566	57807	58092	67596
A0A0P0XVP1	Alpha-galactosidase OS=Oryza sativa subsp. japonica OX=39947 GN=Os10g0492900 PE=3 SV=1	Os10g0492900	42.2	31.36	60	9	8	5	3	4	6	6	6	7	5	4	5	5	4	9	8	9	9	9	9	9	9	9	9	9	9	8	7	8	8	8	8	8	8	8	8	8	8	1155800	1111700	1104300	1023800	1054300	1011700
A0A0P0XVP3	Ser/Thr protein phosphatase family [Zea mays]	Os10g0492800	22.5	41.171	32	5	5	3	3	3	3	4	3	2	3	3	3	1	1	5	4	5	5	5	3	4	3	4	4	4	3	5	4	5	5	5	3	4	3	4	4	4	3	112800	82033	93229	74900	78447	81069
A0A0P0XVT5	Alpha-galactosidase (Fragment) OS=Oryza sativa subsp. japonica OX=39947 GN=Os10g0493600 PE=3 SV=1	Os10g0493600	53.1	40.874	107	15	13	7	10	11	7	10	10	10	6	8	10	10	8	13	14	14	14	12	12	14	14	15	13	15	13	11	12	12	12	10	10	12	12	13	11	13	11	1349100	1451200	1429900	1351800	1350800	1244300
A0A0P0XW06	60S ribosomal protein L21-2 [Oryza sativa Japonica Group]	Os10g0465800	37.6	9.638	1	3	3	0	0	0	0	0	0	0	0	0	1	0	0	2	2	2	2	2	2	2	2	2	3	1	2	2	2	2	2	2	2	2	2	2	3	1	2	0	0	0	0	0	0
A0A0P0XW86	protein TIC110, chloroplastic [Oryza sativa Japonica Group]	Os10g0492101	54.9	17.249	48	4	4	4	2	5	4	4	4	4	4	5	3	4	5	4	4	4	4	4	4	4	3	4	4	4	4	4	4	4	4	4	4	4	3	4	4	4	4	955970	1054200	889240	721890	717820	685980
A0A0P0XWA7	protein TIC110, chloroplastic [Oryza sativa Japonica Group]	Os10g0492000	50.8	66.818	270	28	27	22	22	23	22	21	17	23	24	25	23	24	24	23	24	26	26	26	27	27	28	27	25	25	26	22	23	25	25	25	26	26	27	26	24	24	25	3632700	3574400	3872700	3230900	3190800	3318100
A0A0P0XWE4	AB hydrolase superfamily protein YfhM [Oryza sativa Japonica Group]	Os10g0498500	23.8	30.582	24	5	2	2	2	2	2	2	2	2	2	2	2	2	2	4	4	5	5	4	5	5	5	5	5	5	5	2	2	2	2	2	2	2	2	2	2	2	2	100100	97860	102220	112590	117880	125650
A0A0P0XWG4	glutathione S-transferase U17 [Oryza sativa Japonica Group]	Os10g0525400	16.2	14.126	11	2	1	1	0	1	1	1	1	1	1	2	0	2	0	2	2	2	2	2	2	2	2	2	2	2	2	1	1	1	1	1	1	1	1	1	1	1	1	94161	92483	84484	103630	111400	101440
A0A0P0XWM7	E3 ubiquitin-protein ligase Hakai [Oryza sativa Japonica Group]	Os10g0494500	7.8	52.876	7	1	1	1	0	0	1	0	1	0	0	1	1	1	1	1	0	0	1	1	1	0	1	1	1	1	1	1	0	0	1	1	1	0	1	1	1	1	1	0	0	0	0	0	0
A0A0P0XWP1	LOW QUALITY PROTEIN: monosaccharide-sensing protein 2 [Oryza sativa Japonica Group]	Os10g0539900	30.5	73.304	156	15	14	14	12	11	13	12	12	13	12	13	13	16	15	12	14	13	13	14	14	14	14	14	12	15	14	12	13	13	13	13	14	14	13	13	12	14	14	1068700	1127700	1095200	1140400	1167600	1200900
A0A0P0XWQ8	cytochrome b5 [Oryza sativa Japonica Group]	Os10g0518200	50	11.506	33	4	4	3	3	4	2	3	2	2	2	3	3	3	3	4	4	4	3	4	3	4	4	4	4	4	4	4	4	4	3	4	3	4	4	4	4	4	4	264600	267800	259960	253440	258030	336710
A0A0P0XX27	CCR4-NOT transcription complex subunit 1 [Oryza sativa Japonica Group]	Os10g0556600	8	41.436	14	2	2	1	0	1	1	1	2	2	1	1	2	1	1	2	0	1	1	2	2	2	2	2	2	2	2	2	0	1	1	2	2	2	2	2	2	2	2	12568	0	0	0	46074	77936
A0A0P0XX30	probable glutathione S-transferase GSTU6 [Oryza sativa Japonica Group]	Os10g0530500	38.4	12.868	43	5	5	4	3	3	3	3	3	4	4	4	3	5	4	5	5	5	5	5	5	5	5	5	5	5	5	5	5	5	5	5	5	5	5	5	5	5	5	268490	279950	287870	364080	338450	359730
A0A0P0XX83	arsenate reductase 2.1 [Oryza sativa Japonica Group]	Os10g0545700	22.6	14.998	10	2	2	1	1	0	0	0	1	0	2	2	1	1	1	1	1	1	1	1	2	1	2	2	2	1	2	1	1	1	1	1	2	1	2	2	2	1	2	0	0	0	0	0	39771
A0A0P0XXB5	mediator of RNA polymerase II transcription subunit 32 [Oryza sativa Japonica Group]	Os10g0548400	42.3	22.295	19	3	3	1	2	3	1	2	2	0	1	2	2	3	0	2	2	3	1	1	1	1	2	2	2	3	2	2	2	3	1	1	1	1	2	2	2	3	2	29594	32054	32751	0	32650	36063
A0A0P0XXQ7	haloacid dehalogenase-like hydrolase domain-containing protein Sgpp isoform X2 [Oryza sativa Japonica Group]	Os10g0568900	32.6	14.971	5	2	1	0	0	0	0	1	1	1	0	1	0	1	0	1	1	2	2	1	1	2	1	1	1	1	2	1	1	1	1	1	1	1	1	1	1	1	1	0	0	0	0	0	0
A0A0P0XXV0	serine/threonine-protein kinase SAPK3 [Oryza sativa Japonica Group]	Os10g0564500	17	32.681	2	3	2	0	1	0	0	0	0	0	0	1	0	0	0	3	3	2	3	3	3	3	3	3	3	3	2	2	2	1	2	2	2	2	2	2	2	2	1	0	18334	0	0	0	0
A0A0P0XY52	root phototropism protein 2 [Oryza sativa Japonica Group]	Os11g0118300	19.3	65.774	48	7	2	1	1	4	7	8	6	3	0	2	6	5	5	6	6	5	5	6	6	6	5	5	5	6	5	2	2	1	1	1	2	2	2	1	1	2	1	107340	71822	103630	273740	247730	308880
A0A0P0XY81	probable xyloglucan endotransglucosylase/hydrolase protein 29 [Oryza sativa Japonica Group]	Os10g0577500	7.2	22.76	16	1	1	2	2	1	2	0	1	2	1	1	2	1	1	1	1	1	1	0	1	1	1	1	1	1	1	1	1	1	1	0	1	1	1	1	1	1	1	2090400	2103600	0	815070	0	22290
A0A0P0XYC7	metacaspase-1 [Oryza sativa Japonica Group]	Os10g0565100	14.2	49.844	29	3	3	3	3	2	2	2	2	3	3	2	2	2	3	3	3	3	3	3	3	3	3	3	3	3	3	3	3	3	3	3	3	3	3	3	3	3	3	196760	192140	109310	129570	152710	269010
A0A0P0XYL0	dnaJ homolog subfamily C GRV2 [Oryza sativa Japonica Group]	Os10g0575200	19.7	185.62	116	19	19	7	9	8	9	11	12	10	10	9	10	13	8	11	13	16	17	14	17	16	14	15	14	14	14	11	13	16	17	14	17	16	14	15	14	14	14	281100	267610	268170	283630	291670	293060
A0A0P0XYN0	ubiquitin-like protein 5 [Setaria italica]	Os11g0145400	28.9	9.7121	15	3	3	1	1	2	1	2	1	1	1	1	1	1	2	2	3	3	2	3	3	3	3	3	3	3	3	2	3	3	2	3	3	3	3	3	3	3	3	71078	74244	79987	78172	88735	69474
A0A0P0XYQ5	dual specificity protein phosphatase 12 [Oryza sativa Japonica Group]	Os11g0136800	10	19.654	6	1	1	1	0	1	1	0	1	1	0	0	0	0	1	1	1	1	1	0	1	1	1	1	0	1	1	1	1	1	1	0	1	1	1	1	0	1	1	0	0	0	0	0	0
A0A0P0XYX7	phosphoglycerate mutase-like protein 4 [Oryza sativa Japonica Group]	Os11g0138600	8	23.015	8	1	1	1	0	0	1	0	1	1	1	1	1	0	1	1	1	1	1	1	1	1	1	1	1	1	1	1	1	1	1	1	1	1	1	1	1	1	1	0	0	0	0	0	0
A0A0P0XZ22	BEL1-like homeodomain protein 1 [Oryza sativa Japonica Group]	Os11g0158600	32.9	44.33	28	8	6	4	6	3	0	1	2	4	1	3	2	0	2	7	8	6	5	5	5	6	5	5	6	4	5	5	6	5	3	3	3	4	3	3	4	2	3	234090	221340	266430	75057	57825	126740
A0A0P0XZ44	putative gamma-glutamylcyclotransferase At3g02910 [Oryza sativa Japonica Group]	Os11g0139900	22.7	27.19	27	3	3	2	3	4	1	1	3	2	1	3	3	2	2	2	2	3	2	2	3	2	2	2	3	2	2	2	2	3	2	2	3	2	2	2	3	2	2	58467	47206	47417	69856	57391	55121
A0A0P0XZ68	signal recognition particle 54 kDa protein, chloroplastic [Oryza sativa Japonica Group]	Os11g0153600	32.4	24.781	64	6	6	6	6	4	6	6	6	5	5	6	3	6	5	6	6	5	5	5	5	4	5	6	5	5	6	6	6	5	5	5	5	4	5	6	5	5	6	266780	258010	244030	273740	251760	248630
A0A0P0XZH6	Purple acid phosphatase (Fragment) OS=Oryza sativa subsp. japonica OX=39947 GN=Os11g0151700 PE=3 SV=1	Os11g0151700	7	54.341	10	2	2	1	1	0	2	1	0	1	1	1	0	1	1	2	2	2	2	1	1	2	2	2	1	2	2	2	2	2	2	1	1	2	2	2	1	2	2	61762	49181	59777	54569	0	0
A0A0P0XZI9	60 kDa jasmonate-induced protein-like [Oryza sativa Japonica Group]	Os11g0164000	3.9	25.185	0	1	1	0	0	0	0	0	0	0	0	0	0	0	0	0	0	1	0	0	0	0	0	0	0	0	1	0	0	1	0	0	0	0	0	0	0	0	1	0	0	0	0	0	0
A0A0P0XZL7	BEL1-like homeodomain protein 1 [Oryza sativa Japonica Group]	Os11g0158832	20.5	26.145	20	3	3	3	3	3	2	2	1	2	1	3	0	0	0	3	3	3	3	3	2	3	2	3	2	1	2	3	3	3	3	3	2	3	2	3	2	1	2	133740	122140	146550	46728	19632	54687
A0A0P0Y0G8	aspartic proteinase Asp1-like [Oryza sativa Japonica Group]	Os11g0183900	36.7	31.911	41	5	5	5	5	5	3	3	5	3	4	1	2	3	2	5	5	5	4	5	5	5	4	3	5	4	5	5	5	5	4	5	5	5	4	3	5	4	5	222980	188040	249100	184060	180510	176290
A0A0P0Y0Q1	NAD(P)H-quinone oxidoreductase subunit T, chloroplastic [Oryza sativa Japonica Group]	Os11g0216100	26.1	30.633	46	5	5	2	3	4	2	2	4	6	5	6	4	3	5	5	4	4	5	4	5	5	5	5	5	5	5	5	4	4	5	4	5	5	5	5	5	5	5	171480	165440	182970	147000	116200	150290
A0A0P0Y0U8	probable carboxylesterase 18 [Oryza sativa Japonica Group]	Os11g0240600	25.4	35.815	14	5	5	3	0	2	1	0	0	1	2	1	1	1	2	5	3	3	3	1	1	3	4	2	2	3	4	5	3	3	3	1	1	3	4	2	2	3	4	41010	30029	64683	22018	0	0
A0A0P0Y0W5	acetolactate synthase small subunit 2, chloroplastic-like [Oryza brachyantha]	Os11g0256000	28.7	12.161	8	2	2	1	1	0	0	1	0	1	1	1	0	1	1	2	2	2	2	2	2	2	2	2	2	2	2	2	2	2	2	2	2	2	2	2	2	2	2	164260	160230	0	0	147610	0
A0A0P0Y131	acetolactate synthase small subunit 2, chloroplastic [Oryza sativa Japonica Group]	Os11g0256050	18.8	29.061	27	5	5	2	3	2	1	2	1	3	3	3	2	2	3	5	5	4	3	4	5	5	4	4	4	5	4	5	5	4	3	4	5	5	4	4	4	5	4	87301	120430	86373	117150	95947	99960
A0A0P0Y160	endo-1,3;1,4-beta-D-glucanase [Oryza sativa Japonica Group]	Os11g0275000	19.5	17.308	4	2	2	1	0	0	0	0	1	1	0	0	1	0	0	2	1	0	1	1	1	1	1	1	2	1	1	2	1	0	1	1	1	1	1	1	2	1	1	13769	0	0	0	0	0
A0A0P0Y1K3	probable beta-D-xylosidase 7 [Brachypodium distachyon]	Os11g0291000	4	82.744	13	2	2	1	1	1	1	1	1	1	1	1	2	1	1	2	2	2	2	2	2	2	2	2	2	2	2	2	2	2	2	2	2	2	2	2	2	2	2	75303	74304	72307	92479	93432	93775
A0A0P0Y1M2	probable apyrase 3 [Oryza sativa Japonica Group]	Os11g0440200	34.7	35.138	0	8	0	0	0	0	0	0	0	0	0	0	0	0	0	7	6	7	6	7	6	7	7	6	6	6	5	0	0	0	0	0	0	0	0	0	0	0	0	0	0	0	0	0	0
A0A0P0Y1S4	signal peptide peptidase-like 2 [Oryza sativa Japonica Group]	Os11g0433200	11.5	18.993	4	1	1	0	0	0	0	0	1	0	0	1	1	0	1	1	1	0	1	0	1	1	1	1	1	1	1	1	1	0	1	0	1	1	1	1	1	1	1	0	0	0	0	0	0
A0A0P0Y1W9	putative receptor-like protein kinase At4g00960 [Oryza sativa Japonica Group]	Os11g0470500	8.6	68.2	13	4	4	1	2	1	1	1	2	0	2	1	1	0	1	2	3	3	3	3	3	2	3	3	2	3	2	2	3	3	3	3	3	2	3	3	2	3	2	84915	119290	72731	53033	63846	74425
A0A0P0Y1Y5	Adenosylhomocysteinase (Fragment) OS=Oryza sativa subsp. japonica OX=39947 GN=Os11g0455500 PE=3 SV=1	Os11g0455500	55.5	56.77	326	24	24	25	24	27	27	25	26	29	26	28	30	27	32	23	22	24	24	22	24	23	20	24	24	24	24	23	22	24	24	22	24	23	20	24	24	24	24	8248400	8436200	8480200	9810500	9862600	9903900
A0A0P0Y200	serine hydroxymethyltransferase 4 [Oryza sativa Japonica Group]	Os11g0455800	62.9	31.249	2	13	1	1	0	0	0	1	0	0	0	0	0	0	0	11	11	11	11	11	12	12	12	11	13	11	12	1	1	1	1	1	1	1	1	1	1	1	1	0	0	0	0	0	0
A0A0P0Y248	Serine hydroxymethyltransferase OS=Oryza sativa subsp. japonica OX=39947 GN=Os11g0455800 PE=3 SV=1	Os11g0455800	60.1	51.445	289	21	4	24	21	20	21	26	25	27	23	25	27	26	24	19	17	19	19	19	20	20	20	18	20	19	20	4	3	4	4	4	4	4	4	3	3	4	4	4140600	4281300	4192300	5293000	5152100	5166400
A0A0P0Y2A6	---	Os11g0496300	8	16.733	18	1	1	3	2	2	1	2	1	1	1	1	1	2	1	1	1	1	1	1	1	1	1	1	1	1	1	1	1	1	1	1	1	1	1	1	1	1	1	0	0	0	0	0	0
A0A0P0Y2S8	pentatricopeptide repeat-containing protein At5g04780 [Oryza sativa Japonica Group]	Os11g0482400	5.4	38.212	6	1	1	1	1	0	0	0	0	0	1	1	1	1	0	1	1	1	0	0	0	1	1	1	1	1	0	1	1	1	0	0	0	1	1	1	1	1	0	0	0	0	0	0	0
A0A0P0Y2X7	Citrate synthase (Fragment) OS=Oryza sativa subsp. japonica OX=39947 GN=Os11g0538900 PE=3 SV=1	Os11g0538900	51.2	54.661	167	19	3	15	13	14	12	14	14	13	17	10	18	14	13	18	19	19	17	18	17	18	18	17	19	17	18	3	3	3	3	3	2	2	3	3	3	2	3	2416600	2519700	2567500	2273900	2255600	2347500
A0A0P0Y329	protein COFACTOR ASSEMBLY OF COMPLEX C SUBUNIT B CCB1, chloroplastic [Oryza sativa Japonica Group]	Os11g0526200	14.8	27.913	26	3	3	2	2	3	1	2	3	3	2	3	1	2	2	3	2	3	3	3	3	3	2	2	3	3	3	3	2	3	3	3	3	3	2	2	3	3	3	183750	170780	162980	118540	102280	149910
A0A0P0Y344	ABC transporter E family member 2 [Oryza sativa Japonica Group]	Os11g0546000	25	68.102	82	11	11	8	5	6	6	9	6	5	7	8	8	8	6	9	9	8	9	9	8	7	10	9	9	9	8	9	9	8	9	9	8	7	10	9	9	9	8	388400	326590	396180	339250	394740	363030
A0A0P0Y3W8	ubiquitin carboxyl-terminal hydrolase 12 isoform X3 [Oryza sativa Japonica Group]	Os11g0573000	42	20.452	12	5	3	2	1	1	1	1	1	0	1	1	1	2	0	5	4	4	4	4	4	4	4	4	5	4	3	3	3	3	3	3	3	2	3	2	3	3	2	35510	49185	39717	66111	55491	60880
A0A0P0Y4G7	oligouridylate-binding protein 1B [Oryza sativa Japonica Group]	Os11g0620100	22	32.169	20	4	4	2	2	0	1	4	2	2	1	2	1	1	2	4	4	4	4	4	4	4	4	4	4	4	4	4	4	4	4	4	4	4	4	4	4	4	4	65197	65672	73581	78871	79381	80341
A0A0P0Y4R5	probable aminotransferase TAT2 [Oryza sativa Japonica Group]	Os11g0644800	6.8	49.75	8	2	2	0	0	0	0	1	1	1	1	0	1	2	1	1	0	2	1	2	1	2	2	1	2	2	1	1	0	2	1	2	1	2	2	1	2	2	1	0	0	12614	0	12901	0
A0A0P0Y4V7	probable LRR receptor-like serine/threonine-protein kinase At4g36180 [Oryza sativa Japonica Group]	Os11g0644100	4.3	41.448	10	1	1	0	0	0	1	0	1	1	2	1	1	1	2	1	1	1	1	1	1	1	1	1	1	1	1	1	1	1	1	1	1	1	1	1	1	1	1	0	0	8606.9	0	0	0
A0A0P0Y573	probable beta-D-xylosidase 2 [Oryza sativa Japonica Group]	Os11g0673200	3.8	70.197	5	1	1	0	0	0	0	1	0	1	1	1	0	0	1	1	0	1	1	1	0	1	1	1	0	1	1	1	0	1	1	1	0	1	1	1	0	1	1	0	0	0	0	0	0
A0A0P0Y5B3	retrotransposon protein precursor [Zea mays]	Os11g0679000	2.6	63.397	0	1	1	0	0	0	0	0	0	0	0	0	0	0	0	1	1	1	1	1	1	1	1	1	1	1	1	1	1	1	1	1	1	1	1	1	1	1	1	0	0	0	0	0	0
A0A0P0Y5F2	retrotransposon protein precursor [Zea mays]	Os11g0687200	2.4	61.58	7	1	1	0	0	0	1	1	1	1	2	0	0	1	0	1	1	1	1	1	1	1	1	1	1	1	1	1	1	1	1	1	1	1	1	1	1	1	1	0	0	0	15716	0	15609
A0A0P0Y5M9	cysteine-rich receptor-like protein kinase 19 isoform X1 [Oryza sativa Japonica Group]	Os11g0669200	2.1	57.711	0	1	1	0	0	0	0	0	0	0	0	0	0	0	0	1	1	1	1	1	1	1	1	1	1	0	1	1	1	1	1	1	1	1	1	1	1	0	1	0	0	0	0	0	0
A0A0P0Y5T3	phototropin-1A [Oryza sativa Japonica Group]	Os12g0101800	24.1	67.608	58	10	8	6	6	4	7	3	5	4	5	3	5	5	5	9	10	8	9	8	8	8	7	8	8	9	9	7	8	6	7	6	6	6	5	6	6	7	7	199630	233650	222210	236750	231840	230850
A0A0P0Y5Y8	LOW QUALITY PROTEIN: ubiquitin-activating enzyme E1 2 [Oryza sativa Japonica Group]	Os12g0105975	53.9	41.941	3	14	1	0	1	0	1	0	0	0	0	0	1	0	0	14	13	12	12	13	11	10	11	13	14	12	13	1	1	0	1	0	0	0	0	0	1	1	1	0	0	0	0	0	0
A0A0P0Y677	ribulose bisphosphate carboxylase/oxygenase activase, chloroplastic [Oryza sativa Japonica Group]	Os11g0707000	86.6	42.405	10	30	1	1	1	1	0	1	1	1	1	1	1	0	1	30	30	30	28	30	29	28	29	30	28	29	30	1	1	1	0	1	1	1	1	1	1	0	1	0	0	0	0	0	0
A0A0P0Y6D6	nuclear envelope pore membrane protein POM 121 isoform X1 [Oryza sativa Japonica Group]	Os12g0124000	43	24.988	86	7	7	7	9	6	8	7	7	6	8	7	6	8	7	6	7	7	7	7	6	6	7	7	6	7	6	6	7	7	7	7	6	6	7	7	6	7	6	2371000	2086400	2719400	2236000	2302200	2117300
A0A0P0Y6T5	saccharopine dehydrogenase [Medicago truncatula]	Os12g0137200	9.1	46.005	5	2	2	0	1	0	1	1	1	0	1	0	0	0	0	2	2	2	2	2	1	2	2	2	2	2	2	2	2	2	2	2	1	2	2	2	2	2	2	0	22605	0	41673	60571	0
A0A0P0Y723	ACT domain-containing protein ACR12 [Oryza sativa Japonica Group]	Os12g0152700	45.3	29.927	55	9	9	6	5	5	5	4	4	3	3	6	4	7	3	8	8	7	8	8	6	7	8	9	9	8	7	8	8	7	8	8	6	7	8	9	9	8	7	614740	600430	660560	403350	236650	383820
A0A0P0Y742	trithorax group protein osa isoform X1 [Oryza sativa Japonica Group]	Os12g0155300	12.6	39.506	12	3	3	1	0	0	1	2	1	1	1	1	2	1	1	3	2	2	3	3	2	1	3	3	3	3	2	3	2	2	3	3	2	1	3	3	3	3	2	24344	0	0	27151	41557	24041
A0A0P0Y7D2	trihelix transcription factor [Zea mays]	Os12g0163500	15.9	9.9302	4	1	1	1	0	0	0	0	0	1	1	0	1	0	0	1	1	1	0	1	1	1	1	1	1	1	1	1	1	1	0	1	1	1	1	1	1	1	1	0	0	0	0	0	0
A0A0P0Y7F4	Dirigent protein (Fragment) OS=Oryza sativa subsp. japonica OX=39947 GN=Os12g0174700 PE=3 SV=1	Os12g0174700	29.6	16.165	31	3	3	3	3	3	2	4	2	3	2	2	3	2	2	2	2	2	3	3	2	2	2	3	2	2	2	2	2	2	3	3	2	2	2	3	2	2	2	399790	419530	402710	469170	481230	497960
A0A0P0Y7F6	SWI/SNF complex subunit SWI3C isoform X1 [Oryza sativa Japonica Group]	Os12g0176700	4.3	91.287	5	3	2	0	1	0	0	0	1	1	1	1	0	0	0	2	3	2	3	3	2	3	2	3	2	3	2	1	2	1	2	2	1	2	1	2	1	2	1	0	23721	0	0	0	0
A0A0P0Y7I3	nuclear pore complex protein NUP98A [Oryza sativa Japonica Group]	Os12g0166000	6.5	75.292	16	3	2	1	2	1	1	1	3	2	1	1	1	1	1	3	2	3	3	3	2	2	3	2	3	2	3	2	1	2	2	2	2	1	2	1	2	1	2	103220	0	166450	125420	86312	364770
A0A0P0Y7I6	putative CCA tRNA nucleotidyltransferase 2 isoform X1 [Oryza sativa Japonica Group]	Os12g0171200	9.4	67.147	23	4	4	3	3	1	1	3	1	1	1	2	1	3	3	4	4	3	3	4	4	1	3	4	4	4	4	4	4	3	3	4	4	1	3	4	4	4	4	73355	26761	75744	25216	67936	68852
A0A0P0Y7W5	CCR4-NOT transcription complex subunit 11 [Oryza sativa Japonica Group]	Os12g0197900	12.9	16.145	4	1	1	1	0	1	0	0	0	0	1	0	1	0	0	1	1	1	0	1	0	1	1	1	1	0	0	1	1	1	0	1	0	1	1	1	1	0	0	0	0	0	0	0	0
A0A0P0Y804	syntaxin-related protein KNOLLE-like [Oryza sativa Japonica Group]	Os12g0192300	4.9	36.382	4	1	1	1	0	0	1	0	0	0	1	0	0	0	1	1	0	0	1	0	0	1	1	1	0	0	1	1	0	0	1	0	0	1	1	1	0	0	1	0	0	0	0	0	0
A0A0P0Y832	ATP synthase subunit beta OS=Oryza sativa subsp. japonica OX=39947 GN=Os12g0207500 PE=4 SV=1	Os12g0207500	73.1	37.201	0	20	1	0	0	0	0	0	0	0	0	0	0	0	0	18	19	19	18	18	19	20	19	20	18	19	20	1	1	1	1	1	1	1	1	1	1	1	1	0	0	0	0	0	0
A0A0P0Y838	ribulose-1,5-bisphosphate carboxylase/oxygenase large subunit (chloroplast) [Oryza sativa Indica Group]	Os12g0207600	65.4	53.167	7	46	5	0	0	0	1	0	1	1	2	0	1	0	1	45	45	45	46	46	45	44	44	45	44	44	45	4	4	4	5	5	5	4	4	4	4	4	5	44377	75707	71173	40303	56692	79710
A0A0P0Y8N9	Laccase OS=Oryza sativa subsp. japonica OX=39947 GN=Os12g0257600 PE=3 SV=1	Os12g0257600	2.3	61.833	8	1	1	1	1	1	0	0	0	1	1	1	1	1	0	1	1	1	1	1	1	1	1	1	1	1	1	1	1	1	1	1	1	1	1	1	1	1	1	0	0	0	0	0	0
A0A0P0Y8S3	---	Os12g0248300	13.6	17.269	1	1	1	1	0	0	0	0	0	0	0	0	0	0	0	1	0	1	0	0	0	1	0	1	1	0	1	1	0	1	0	0	0	1	0	1	1	0	1	0	0	0	0	0	0
A0A0P0Y8U6	glutathione synthetase, chloroplastic-like [Oryza brachyantha]	Os12g0263000	5.5	30.697	11	1	1	0	1	1	1	1	1	1	1	1	1	1	1	1	1	1	1	1	1	1	1	1	1	1	1	1	1	1	1	1	1	1	1	1	1	1	1	0	0	0	0	0	0
A0A0P0Y911	WEB family protein At5g55860 [Oryza sativa Japonica Group]	Os12g0271600	15	50.72	13	4	4	2	0	1	2	1	2	2	0	2	0	0	1	3	3	3	3	4	4	4	3	4	3	4	3	3	3	3	3	4	4	4	3	4	3	4	3	48240	26241	31940	32701	27517	33003
A0A0P0Y9R7	---	Os12g0441001	9.2	18.177	12	1	1	1	1	1	1	1	1	1	1	1	1	1	1	1	1	1	1	1	1	1	1	1	1	1	1	1	1	1	1	1	1	1	1	1	1	1	1	0	0	0	0	0	0
A0A0P0Y9Y8	protein transport protein Sec24-like At4g32640 [Oryza sativa Japonica Group]	Os12g0430000	12.1	117.63	52	10	7	2	4	4	4	5	6	3	5	4	4	6	5	8	9	10	9	10	10	9	8	10	10	9	9	6	6	7	6	7	7	6	5	7	7	6	6	354370	336360	268040	334370	325320	304970
A0A0P0Y9Z4	glioma tumor suppressor candidate region gene 1 protein [Oryza brachyantha]	Os12g0465700	21.2	46.549	40	6	6	4	2	3	4	3	4	4	3	4	4	2	3	5	4	3	5	5	5	4	6	6	6	5	4	5	4	3	5	5	5	4	6	6	6	5	4	91971	77919	96169	66746	71234	115200
A0A0P0YA40	ubiquitin carboxyl-terminal hydrolase 12 isoform X4 [Oryza sativa Japonica Group]	Os12g0489200	46.5	5.2127	9	1	1	1	1	1	0	0	1	1	1	1	1	1	0	1	1	1	1	1	1	1	1	1	1	1	1	1	1	1	1	1	1	1	1	1	1	1	1	0	0	0	0	0	0
A0A0P0YAG3	upstream activation factor subunit spp27 [Oryza sativa Japonica Group]	Os12g0507500	15	19.327	11	2	2	0	0	1	1	1	1	2	1	2	0	1	1	0	1	2	2	2	2	2	2	1	1	2	2	0	1	2	2	2	2	2	2	1	1	2	2	0	135890	278660	243610	289590	239980
A0A0P0YAL3	Phenylalanine ammonia-lyase OS=Oryza sativa subsp. japonica OX=39947 GN=Os12g0520200 PE=3 SV=1	Os12g0520200	6.3	73.6	2	2	1	0	0	0	0	0	0	1	0	0	0	0	1	2	2	2	2	2	2	2	2	1	1	1	2	1	1	1	1	1	1	1	1	0	0	0	1	0	0	0	0	0	0
A0A0P0YAV6	glutathione synthetase, chloroplastic isoform X2 [Oryza sativa Japonica Group]	Os12g0528400	42.3	8.4005	16	2	2	2	1	1	1	2	1	1	1	1	2	2	1	2	2	2	2	1	2	2	1	2	2	2	2	2	2	2	2	1	2	2	1	2	2	2	2	56099	56656	64896	57248	33192	63862
A0A0P0YB51	lysine-specific demethylase 6B [Brachypodium distachyon]	Os12g0540700	12.6	19.912	12	1	1	1	1	1	1	1	1	1	1	1	1	1	1	1	1	1	1	1	1	1	1	1	1	1	1	1	1	1	1	1	1	1	1	1	1	1	1	0	0	0	0	0	0
A0A0P0YBG5	importin subunit beta-1 [Oryza sativa Japonica Group]	Os12g0568800	33.9	77.48	106	14	14	7	10	11	9	7	8	11	11	7	8	9	8	12	12	13	12	12	12	12	12	11	10	12	13	12	12	13	12	12	12	12	12	11	10	12	13	635450	619420	635790	584970	585650	542160
A0A0P0YBQ1	calcium-transporting ATPase 1, plasma membrane-type [Oryza sativa Japonica Group]	Os12g0586600	28.6	97.876	121	16	12	10	10	11	11	10	9	10	10	8	8	11	13	14	15	14	13	15	12	12	12	12	14	13	15	11	12	11	9	12	10	10	9	8	10	10	11	584320	640790	655080	574510	576740	594080
A0A0P0YBZ4	protein MODIFIER OF SNC1 1 isoform X2 [Oryza sativa Japonica Group]	Os12g0566200	11.9	28.946	13	2	2	1	1	1	1	1	1	2	1	1	1	1	1	1	2	1	1	1	1	2	1	2	1	1	1	1	2	1	1	1	1	2	1	2	1	1	1	0	44887	0	0	0	0
A0A0P0YCB1	Methionine aminopeptidase (Fragment) OS=Oryza sativa subsp. japonica OX=39947 GN=Os12g0628500 PE=3 SV=1	Os12g0628500	21.1	50.324	48	6	6	4	3	5	3	5	4	4	5	3	3	5	4	6	5	6	5	6	5	6	6	6	6	6	6	6	5	6	5	6	5	6	6	6	6	6	6	192630	212450	226840	221350	260860	276130
A0A0P0YCC4	---	Os12g0562433	30.7	9.0325	0	1	1	0	0	0	0	0	0	0	0	0	0	0	0	1	0	0	0	1	1	0	1	0	1	1	1	1	0	0	0	1	1	0	1	0	1	1	1	0	0	0	0	0	0
A0A0P0YCJ3	Sulfurtransferase (Fragment) OS=Oryza sativa subsp. japonica OX=39947 GN=Os12g0608600 PE=4 SV=1	Os12g0608600	43.8	34.146	94	10	10	6	8	8	8	9	9	8	6	6	7	9	10	9	10	10	9	9	10	9	9	9	8	9	8	9	10	10	9	9	10	9	9	9	8	9	8	668800	632460	640880	695710	727840	669350
A0A0P0YCR1	protease Do-like 5, chloroplastic [Oryza sativa Japonica Group]	Os12g0616600	8.3	15.986	12	1	1	1	1	1	1	1	1	1	1	1	1	1	1	1	1	1	1	1	1	1	1	1	1	1	1	1	1	1	1	1	1	1	1	1	1	1	1	0	0	0	0	0	0
A0A0P0YD24	carotenoid 9,10(9',10')-cleavage dioxygenase [Oryza sativa Japonica Group]	Os12g0640600	52	60.95	232	19	19	17	20	17	18	22	18	18	19	22	19	20	22	18	18	17	18	18	16	17	18	18	18	17	17	18	18	17	18	18	16	17	18	18	18	17	17	2420800	2404200	2548100	2502500	2555800	2553600
A0A0P0YDA7	dihydrofolate synthetase [Oryza sativa Japonica Group]	Os12g0623800	27.2	25.656	23	4	4	2	2	1	3	2	2	1	2	3	2	2	1	4	3	3	4	3	3	4	3	3	3	3	3	4	3	3	4	3	3	4	3	3	3	3	3	73553	81058	83135	70964	63307	71635
A0A0P0YE31	receptor-like protein kinase HAIKU2 [Oryza sativa Japonica Group]	Os12g0632800	3.7	89.857	2	2	2	1	0	0	0	0	0	0	0	0	0	1	0	1	1	1	1	1	2	1	0	1	0	2	1	1	1	1	1	1	2	1	0	1	0	2	1	0	0	0	0	0	0
A1A6F0	AT-hook motif nuclear localized protein 2 OS=Oryza sativa subsp. japonica OX=39947 GN=OsAHL2 PE=2 SV=1	OsAHL2	51.8	35.491	39	8	7	3	3	2	4	3	3	2	4	4	4	4	3	7	7	7	7	7	7	6	7	6	7	8	6	6	6	6	6	6	6	5	6	5	7	7	6	201860	210290	213350	188830	201810	209110
A2CIR7	BTB/POZ domain and ankyrin repeat-containing protein NPR5 OS=Oryza sativa subsp. japonica OX=39947 GN=NPR5 PE=1 SV=1	NPR5	15.2	53.317	22	4	4	2	2	2	2	3	3	1	1	2	2	1	1	3	3	4	3	4	3	3	3	3	3	4	3	3	3	4	3	4	3	3	3	3	3	4	3	45035	44886	83070	47193	80861	79285
A2ZTZ7	protein usf [Oryza sativa Japonica Group]	Os01g0531500	54.7	26.164	142	8	8	13	14	12	11	11	14	13	10	11	12	11	10	8	8	8	7	8	8	7	8	7	7	8	8	8	8	8	7	8	8	7	8	7	7	8	8	1588600	1577700	1581100	1728100	1620600	1697500
A2ZVC7	GDSL esterase/lipase At1g28570 [Oryza sativa Japonica Group]	Os01g0612900	27.9	44.314	33	6	6	2	2	1	4	2	4	3	3	3	2	3	4	4	2	5	5	5	5	5	4	4	5	5	5	4	2	5	5	5	5	5	4	4	5	5	5	70292	83235	80730	108310	84809	111420
A2ZVG7	ATP-dependent zinc metalloprotease FTSH 9, chloroplastic/mitochondrial OS=Oryza sativa subsp. japonica OX=39947 GN=FTSH9 PE=3 SV=1	FTSH9	22.4	85.792	47	9	4	3	5	5	4	4	5	3	4	3	5	3	3	5	6	6	8	9	7	8	8	8	9	7	8	2	3	2	3	4	3	4	4	3	4	3	3	146180	138930	154630	135410	125810	141390
A2ZVI7	Calcium-dependent protein kinase 1 OS=Oryza sativa subsp. japonica OX=39947 GN=CPK1 PE=2 SV=1	CPK1	50.8	58.739	187	21	16	18	15	16	17	15	17	19	13	14	14	14	15	20	20	21	20	18	20	20	20	18	17	20	18	15	15	16	15	14	15	15	15	14	13	15	13	1096400	1143700	1150100	1156900	1204600	1172400
A2ZWV5	aspartic proteinase nepenthesin-1 [Oryza sativa Japonica Group]	Os01g0696800	11	47.017	9	3	3	1	1	1	1	1	1	1	0	0	1	1	0	2	3	2	2	1	2	2	3	2	2	2	0	2	3	2	2	1	2	2	3	2	2	2	0	0	82595	55389	32193	0	25335
A3A538	transcription factor GTE4 isoform X2 [Oryza sativa Japonica Group]	Os02g0250300	1.7	71.475	3	1	1	0	1	0	0	0	0	0	0	0	1	1	0	1	1	1	0	1	1	1	0	0	1	1	1	1	1	1	0	1	1	1	0	0	1	1	1	0	0	0	0	0	0
A3ABE0	ATP synthase delta chain, chloroplastic [Oryza sativa Japonica Group]	Os02g0750100	47	11.061	74	5	5	6	7	7	6	6	6	6	6	5	6	6	7	5	5	5	5	5	5	5	5	5	4	4	5	5	5	5	5	5	5	5	5	5	4	4	5	3195000	2862100	2792700	2411700	2418200	2175500
A3AD51	ribose-phosphate pyrophosphokinase 1-like [Oryza sativa Japonica Group]	Os03g0100040	37.4	40.651	51	9	7	4	4	3	3	4	3	6	6	6	4	4	4	8	7	8	8	9	7	8	8	9	8	7	9	6	6	6	6	7	5	6	6	7	6	5	7	108830	130560	130770	131130	151030	166790
A3AG94	J domain-containing protein spf31 [Oryza sativa Japonica Group]	Os03g0261500	10.6	29.237	3	2	2	0	0	0	0	1	1	0	0	0	0	0	1	1	2	2	1	2	1	1	2	2	1	1	2	1	2	2	1	2	1	1	2	2	1	1	2	0	0	0	0	0	0
A3AHG5	Late embryogenesis abundant protein 17 OS=Oryza sativa subsp. japonica OX=39947 GN=LEA17 PE=2 SV=1	LEA17	28.5	36.791	78	6	6	8	6	7	7	9	6	5	5	7	5	6	7	6	5	6	6	6	6	5	5	5	5	6	5	6	5	6	6	6	6	5	5	5	5	6	5	1058100	1045400	1051700	1096700	1027100	1122300
A3AJ77	Probable acylpyruvase FAHD1, mitochondrial OS=Oryza sativa subsp. japonica OX=39947 GN=FAHD1 PE=3 SV=2	FAHD1	13.5	24.348	0	2	1	0	0	0	0	0	0	0	0	0	0	0	0	2	2	2	1	2	2	1	2	2	2	1	2	1	1	1	1	1	1	1	1	1	1	1	1	0	0	0	0	0	0
A3ANB5	Actin-related protein 7 OS=Oryza sativa subsp. japonica OX=39947 GN=ARP7 PE=2 SV=2	ARP7	59.2	39.6	92	13	13	7	8	9	6	7	8	8	8	7	10	9	5	11	10	10	12	10	12	11	11	10	13	11	9	11	10	10	12	10	12	11	11	10	13	11	9	452000	504370	441670	493920	503240	531030
A3AQC6	amidase 1 [Oryza sativa Japonica Group]	Os04g0117900	61.5	45.661	169	14	10	14	16	16	16	14	15	12	13	13	14	13	13	13	14	14	14	13	14	14	14	14	14	14	14	10	10	10	10	10	10	10	10	10	10	10	10	3575600	3596800	3656900	3158300	3066900	3042200
A3AYP1	stem-specific protein TSJT1 [Oryza sativa Japonica Group]	Os04g0679400	51.2	27.79	69	9	9	4	6	8	7	5	7	8	5	5	3	4	7	7	8	7	8	8	9	9	8	8	8	7	8	7	8	7	8	8	9	9	8	8	8	7	8	1145200	1124000	1213400	804880	834360	847710
A3AYR1	Acyl-CoA-binding domain-containing protein 4 OS=Oryza sativa subsp. japonica OX=39947 GN=ACBP4 PE=2 SV=1	ACBP4	15.5	35.9	27	4	4	1	1	2	3	2	1	3	2	3	3	4	2	3	3	4	4	4	3	4	3	4	3	4	3	3	3	4	4	4	3	4	3	4	3	4	3	62412	132510	86457	121650	117190	122700
A3BFT9	Dirigent protein OS=Oryza sativa subsp. japonica OX=39947 GN=Os07g0106700 PE=2 SV=1	Os07g0106700	22.1	20.41	8	2	2	1	1	1	1	1	0	1	2	0	0	0	0	1	1	1	1	2	2	1	2	2	2	1	1	1	1	1	1	2	2	1	2	2	2	1	1	0	0	0	0	45523	39912
A3BJI2	5-pentadecatrienyl resorcinol O-methyltransferase isoform X1 [Oryza sativa Japonica Group]	Os07g0464200	27.9	37.881	57	6	6	3	5	5	5	5	6	4	6	4	5	5	4	6	6	5	5	6	6	6	6	6	6	6	6	6	6	5	5	6	6	6	6	6	6	6	6	165020	165130	186080	187990	209850	214770
A3BLA8	HVA22-like protein OS=Oryza sativa subsp. japonica OX=39947 GN=Os07g0568400 PE=2 SV=1	Os07g0568400	9.3	21.733	4	1	1	0	1	0	0	0	1	1	1	0	0	0	0	1	1	0	1	1	1	1	1	1	1	1	1	1	1	0	1	1	1	1	1	1	1	1	1	0	0	0	0	0	0
A3BLC3	Ribosome-recycling factor, chloroplastic OS=Oryza sativa subsp. japonica OX=39947 GN=Os07g0570700 PE=2 SV=2	Os07g0570700	33.5	29.652	26	6	6	2	2	2	2	2	3	2	2	2	2	2	3	5	6	6	6	6	6	6	5	6	6	6	6	5	6	6	6	6	6	6	5	6	6	6	6	474570	714980	521540	451510	467380	583550
A3BLI0	5-formyltetrahydrofolate cyclo-ligase OS=Oryza sativa subsp. japonica OX=39947 GN=Os07g0578600 PE=3 SV=1	Os07g0578600	37.9	25.618	58	5	5	4	6	4	4	5	4	5	5	5	5	5	6	5	5	4	5	5	4	5	5	5	5	5	5	5	5	4	5	5	4	5	5	5	5	5	5	166610	184950	169760	162290	174570	141230
A3BMN8	thymidylate kinase [Oryza sativa Japonica Group]	Os07g0639900	15.8	27.656	7	3	3	1	1	0	0	1	2	0	0	0	1	1	0	1	2	2	2	2	3	3	2	1	2	3	3	1	2	2	2	2	3	3	2	1	2	3	3	0	25769	24352	25055	15355	8584
A3BMZ5	Beta-glucosidase 26 OS=Oryza sativa subsp. japonica OX=39947 GN=BGLU26 PE=1 SV=1	BGLU26	2.9	58.498	9	1	1	1	1	1	1	1	1	0	1	0	0	1	1	1	1	1	1	1	1	1	1	1	1	1	1	1	1	1	1	1	1	1	1	1	1	1	1	0	0	0	0	0	0
A3BN26	RNA pseudouridine synthase 6, chloroplastic OS=Oryza sativa subsp. japonica OX=39947 GN=Os07g0660400 PE=2 SV=1	Os07g0660400	13.4	52.88	9	3	3	0	1	0	1	1	0	0	1	1	1	1	2	1	2	2	2	3	2	3	1	2	2	1	3	1	2	2	2	3	2	3	1	2	2	1	3	0	6367.9	0	21088	30381	0
A3BSI8	iron-sulfur assembly protein IscA-like 2, mitochondrial [Oryza sativa Japonica Group]	Os08g0369700	19.3	17.647	18	2	2	1	2	2	1	1	1	1	2	1	2	2	2	2	2	2	1	1	1	1	2	1	2	2	2	2	2	2	1	1	1	1	2	1	2	2	2	15153	25297	98968	0	68489	50989
A3BXL8	ABC transporter G family member 53 OS=Oryza sativa subsp. japonica OX=39947 GN=ABCG53 PE=2 SV=1	ABCG53	11.2	162.76	64	11	10	5	5	5	4	6	6	8	4	3	5	6	7	9	9	8	9	9	7	10	8	9	11	8	10	9	9	8	8	9	7	10	8	9	10	8	10	149600	173440	176250	196100	189680	195310
A3BYP4	haloacid dehalogenase-like hydrolase domain-containing protein Sgpp isoform X1 [Oryza sativa Japonica Group]	Os09g0407700	26.2	27.512	33	4	4	3	2	2	3	3	4	3	3	3	2	3	2	4	4	3	4	4	4	3	4	3	3	3	3	4	4	3	4	4	4	3	4	3	3	3	3	123940	119200	121160	151200	142500	118460
A3C0C6	Peptidylprolyl isomerase OS=Oryza sativa subsp. japonica OX=39947 GN=Os09g0501850 PE=2 SV=1	Os09g0501850	17.5	16.29	11	2	1	1	1	1	1	1	1	1	1	1	1	1	0	2	2	2	2	2	2	2	2	2	2	2	1	1	1	1	1	1	1	1	1	1	1	1	0	0	0	0	0	0	0
A3C1D8	HSP-interacting protein-like [Aegilops tauschii subsp. tauschii]	Os09g0556200	25.7	77.601	67	12	12	7	7	5	3	4	4	6	9	9	4	5	4	10	10	10	9	10	9	9	11	10	8	9	8	10	10	10	9	10	9	9	11	10	8	9	8	260910	237510	255570	191900	181350	210300
A3C4N5	Serine/threonine-protein phosphatase PP2A-4 catalytic subunit OS=Oryza sativa subsp. japonica OX=39947 GN=PP2A4 PE=2 SV=2	PP2A4	50	35.625	3	12	1	1	0	0	0	1	0	1	0	0	0	0	0	10	11	9	10	11	10	10	10	9	11	10	11	1	1	0	0	1	0	1	1	0	1	0	1	0	0	0	0	0	0
A3C4S4	GDP-mannose 3,5-epimerase 1 OS=Oryza sativa subsp. japonica OX=39947 GN=GME-1 PE=1 SV=1	GME-1	59.3	42.778	221	23	11	18	19	18	18	18	23	16	16	19	20	17	19	23	23	20	23	22	23	22	23	23	22	21	23	11	11	10	11	11	11	10	11	11	10	10	11	7567200	7455200	7522200	7874600	8161200	8099100
A3C592	putative transporter arsB [Oryza sativa Japonica Group]	Os10g0447900	5.3	61.368	5	2	2	0	0	0	1	0	0	2	1	0	0	1	0	1	1	1	1	2	1	2	2	1	1	1	2	1	1	1	1	2	1	2	2	1	1	1	2	0	0	0	0	22942	0
A3C6D7	Actin-2 OS=Oryza sativa subsp. japonica OX=39947 GN=ACT2 PE=2 SV=1	ACT2	64.7	41.679	12	17	2	1	1	1	1	1	1	1	2	1	0	1	1	16	16	15	17	15	16	17	17	17	16	16	15	1	1	1	2	1	1	2	2	2	1	1	1	0	0	0	105290	0	0
A3C6G9	Glycine cleavage system H protein, mitochondrial OS=Oryza sativa subsp. japonica OX=39947 GN=GDCSH PE=1 SV=1	GDCSH	67.7	17.367	72	8	7	7	6	7	6	5	6	5	6	5	7	7	5	8	7	7	8	7	7	8	8	8	7	7	8	7	7	7	7	7	7	7	7	7	7	7	7	15490000	15495000	15841000	13280000	16447000	13396000
A3C7K0	mitochondrial carnitine/acylcarnitine carrier-like protein [Oryza sativa Japonica Group]	Os10g0573800	39.2	30.42	42	7	5	4	4	5	5	2	4	2	3	4	3	3	3	5	5	6	6	5	3	5	7	5	5	5	5	4	4	5	5	4	3	3	5	3	3	4	4	220320	208630	204290	263570	277530	259570
A3CE59	Expressed protein OS=Oryza sativa subsp. japonica OX=39947 GN=Os12g0105300 PE=4 SV=1	Os12g0105300	12.4	103.92	35	10	1	2	2	2	3	3	2	4	4	3	2	5	3	7	7	8	8	8	9	8	8	7	7	6	9	0	1	1	1	1	1	0	1	1	0	0	1	122090	157310	107360	136420	142500	136320
A5HEI2	Bowman-Birk type proteinase inhibitor A OS=Oryza sativa subsp. japonica OX=39947 GN=pinA PE=2 SV=1	pinA	41.8	27.735	105	10	10	11	8	12	11	9	12	9	4	5	7	8	9	10	9	9	9	10	10	9	9	10	9	8	8	10	9	9	9	10	10	9	9	10	9	8	8	2958600	2688900	2939000	2508900	1851700	2537200
A6BLW4	Nuclear transcription factor Y subunit C-2 OS=Oryza sativa subsp. japonica OX=39947 GN=NFYC2 PE=1 SV=1	NFYC2	11.8	25.896	10	3	3	1	2	2	0	0	0	1	1	1	0	1	1	2	2	2	1	2	2	3	2	2	2	2	2	2	2	2	1	2	2	3	2	2	2	2	2	52124	73860	86716	0	0	28872
B0L964	prolycopene isomerase 1, chloroplastic [Oryza sativa Japonica Group]	Os11g0572700	19.8	51.489	43	6	6	2	3	3	4	4	5	3	5	4	5	3	2	4	6	5	4	5	5	5	5	5	5	4	5	4	6	5	4	5	5	5	5	5	5	4	5	100910	108340	103360	106930	89493	98033
B4XT64	Protein NARROW LEAF 1 OS=Oryza sativa subsp. japonica OX=39947 GN=NAL1 PE=1 SV=1	NAL1	17.2	63.251	33	5	4	3	3	2	2	3	2	3	4	3	3	2	3	3	4	3	3	2	4	3	4	5	4	3	4	3	4	3	2	2	4	3	4	4	4	3	3	60089	73381	75712	55632	62685	64047
B6RGY0	Peptide deformylase 1A, chloroplastic OS=Oryza sativa subsp. japonica OX=39947 GN=PDF1A PE=2 SV=1	PDF1A	51.9	27.492	68	8	8	5	4	7	7	7	4	6	6	5	7	4	6	8	8	8	7	8	8	8	8	8	8	8	8	8	8	8	7	8	8	8	8	8	8	8	8	475670	466660	499210	439730	452900	412160
B7E390	cell division cycle protein 48 homolog [Setaria italica]	Os10g0442600	62.6	21.817	55	9	4	4	5	4	5	5	4	5	5	4	4	5	5	9	9	9	9	9	9	9	9	9	9	9	9	4	4	4	4	4	4	4	4	4	4	4	4	327460	339690	289170	287710	294550	275360
B7E3S3	alpha carbonic anhydrase 1, chloroplastic [Oryza sativa Japonica Group]	Os04g0412500	13.3	31.152	6	2	2	0	2	0	0	0	0	0	1	1	2	0	0	1	2	1	2	2	2	2	2	2	2	1	2	1	2	1	2	2	2	2	2	2	2	1	2	0	45476	0	28127	17245	11668
B7E4J4	annexin D4 [Oryza sativa Japonica Group]	Os05g0382600	55.2	35.369	197	13	13	17	18	14	16	16	17	16	15	16	18	18	16	12	13	11	12	12	12	11	12	13	13	12	12	12	13	11	12	12	12	11	12	13	13	12	12	1808600	1881600	1833600	2313200	2349000	2515500
B7E4Q0	PRA1 family protein OS=Oryza sativa subsp. japonica OX=39947 GN=Os05g0455600 PE=2 SV=1	Os05g0455600	8.1	24.267	9	1	1	0	1	1	1	1	0	1	1	1	1	0	1	1	1	1	1	1	1	1	1	1	1	1	1	1	1	1	1	1	1	1	1	1	1	1	1	0	0	0	0	0	0
B7E6A7	Membrane-anchored ubiquitin-fold protein OS=Oryza sativa subsp. japonica OX=39947 GN=Os04g0393300 PE=2 SV=1	Os04g0393300	25.8	14.183	5	2	2	1	1	1	1	0	1	0	0	0	0	0	0	2	1	2	1	1	2	1	1	1	1	1	1	2	1	2	1	1	2	1	1	1	1	1	1	24220	0	25242	0	0	14741
B7E6X2	NEDD8-specific protease 1 [Zea mays]	Os12g0102350	23.4	26.2	15	3	3	0	2	2	2	2	2	1	1	1	0	1	1	3	3	3	3	3	3	2	3	2	2	3	3	3	3	3	3	3	3	2	3	2	2	3	3	26039	29130	33009	37983	32842	37567
B7E707	Pyruvate dehydrogenase E1 component subunit beta OS=Oryza sativa subsp. japonica OX=39947 GN=Os09g0509200 PE=2 SV=1	Os09g0509200	37.1	38.511	58	8	5	5	4	4	5	4	7	5	5	3	5	5	6	8	7	8	8	7	8	8	8	8	8	8	8	5	4	5	5	4	5	5	5	5	5	5	5	453950	411140	343680	401110	385550	359210
B7E741	transmembrane protein 33 homolog [Oryza sativa Japonica Group]	Os05g0589000	36.8	39.513	77	9	9	8	8	6	6	6	5	8	5	4	8	7	6	9	9	9	7	9	7	8	8	8	8	8	7	9	9	9	7	9	7	8	8	8	8	8	7	506520	498960	498400	504370	488540	542650
B7E905	60S ribosomal protein L32-1 [Oryza sativa Japonica Group]	Os09g0501200	33.1	15.73	12	3	1	1	1	1	1	1	1	1	1	1	1	1	1	3	3	3	3	3	3	3	3	3	3	3	3	1	1	1	1	1	1	1	1	1	1	1	1	0	0	0	0	0	0
B7E914	NADH dehydrogenase [ubiquinone] 1 alpha subcomplex subunit 2 [Oryza sativa Japonica Group]	Os04g0310500	44.4	11.051	19	4	4	2	2	1	1	1	2	1	2	2	2	0	3	3	3	3	2	3	4	4	4	3	3	2	4	3	3	3	2	3	4	4	4	3	3	2	4	370310	446650	276710	0	320750	529930
B7E9D7	Bowman-Birk type bran trypsin inhibitor [Oryza sativa Japonica Group]	Os01g0124650	30.8	20.103	37	5	5	4	4	5	3	3	3	2	3	2	3	2	3	5	5	5	4	4	4	5	4	5	4	4	5	5	5	5	4	4	4	5	4	5	4	4	5	1345800	1300100	1510000	880610	801730	715600
B7EA34	E3 ubiquitin-protein ligase At1g63170-like [Ipomoea nil]	Os09g0491676	12.3	38.83	11	3	2	1	1	1	1	1	1	1	1	1	0	1	1	2	2	3	3	3	3	3	3	3	2	3	3	1	1	2	2	2	2	2	2	2	1	2	2	0	0	0	0	0	0
B7EA73	Puromycin-sensitive aminopeptidase OS=Oryza sativa subsp. japonica OX=39947 GN=Os08g0562700 PE=2 SV=1	Os08g0562700	64.5	99.523	391	43	43	33	32	32	28	36	32	36	29	33	35	33	32	41	41	40	40	41	38	41	39	39	40	40	40	41	41	40	40	41	38	41	39	39	40	40	40	6975000	7431800	7063700	6956700	6836900	6891000
B7EAS5	---	Os08g0494400	6.7	27.446	5	1	1	1	1	1	1	0	1	0	0	0	0	0	0	1	1	1	1	1	1	1	1	0	0	1	0	1	1	1	1	1	1	1	1	0	0	1	0	0	0	0	0	0	0
B7EBF9	protease Do-like 8, chloroplastic isoform X1 [Oryza sativa Japonica Group]	Os04g0459900	34.6	46.382	105	10	10	7	8	7	8	11	6	12	9	11	6	11	9	9	10	10	9	10	10	10	10	10	9	9	9	9	10	10	9	10	10	10	10	10	9	9	9	1107600	1060700	1070300	960300	909930	906460
B7EBN1	peroxisomal nicotinamide adenine dinucleotide carrier [Oryza sativa Japonica Group]	Os02g0225000	10.7	40.01	12	4	4	0	0	1	1	1	1	1	1	1	1	2	2	2	3	4	2	3	4	4	2	3	2	3	4	2	3	4	2	3	4	4	2	3	2	3	4	23909	28543	25383	34534	36150	22080
B7EC91	(RAP Annotation release2) Protein prenyltransferase domain containing protein OS=Oryza sativa subsp. japonica OX=39947 GN=Os10g0181200 PE=2 SV=1	Os10g0181200	19.6	101.76	53	11	10	4	4	4	3	5	3	4	4	7	6	4	5	9	8	7	6	9	7	8	9	9	7	6	7	9	7	7	5	9	7	7	8	8	7	6	7	122140	145060	127800	150380	154820	159090
B7EDJ0	Beta-galactosidase OS=Oryza sativa subsp. japonica OX=39947 GN=Os03g0255100 PE=2 SV=1	Os03g0255100	22.3	103.7	124	13	13	10	12	11	9	10	9	13	11	8	11	11	9	11	11	11	12	11	9	10	13	12	12	12	12	11	11	11	12	11	9	10	13	12	12	12	12	1060100	1102300	1079000	991770	959300	966390
B7EDK8	S-norcoclaurine synthase 1 [Oryza sativa Japonica Group]	Os03g0439500	29.8	41.6	22	6	6	1	2	1	1	1	3	1	3	2	1	2	4	3	4	2	2	1	5	3	4	4	4	3	5	3	4	2	2	1	5	3	4	4	4	3	5	42215	38957	0	0	0	52297
B7EDW5	SAM domain family protein [Zea mays]	Os02g0526500	32.8	13.761	12	3	1	1	1	1	1	1	1	1	1	1	1	1	1	3	3	3	3	3	3	3	3	3	3	3	3	1	1	1	1	1	1	1	1	1	1	1	1	0	0	0	0	0	0
B7EF30	plant/MCA23-20 protein [Medicago truncatula]	Os04g0405600	28.7	49.465	53	6	6	6	6	4	5	4	4	4	3	4	4	5	4	5	5	5	5	5	5	5	5	5	5	6	5	5	5	5	5	5	5	5	5	5	5	6	5	240710	262800	272310	232020	213810	210910
B7EFP2	DNA-directed RNA polymerase subunit alpha [Arabidopsis thaliana]	Os02g0504100	25.5	30.768	19	3	3	2	2	2	3	1	1	1	0	2	2	1	2	3	3	3	3	3	2	3	2	3	3	2	3	3	3	3	3	3	2	3	2	3	3	2	3	175330	86890	184080	118570	69266	105000
B7EFQ5	SWI/SNF complex subunit SWI3A [Oryza sativa Japonica Group]	Os04g0480400	22.9	30.292	8	4	4	1	1	1	0	0	2	1	1	0	1	0	0	2	3	2	1	1	3	2	2	2	2	2	1	2	3	2	1	1	3	2	2	2	2	2	1	167560	0	0	0	0	137160
B7EG21	A-kinase anchor protein 17A [Oryza sativa Japonica Group]	Os07g0586000	33	22.403	26	4	4	2	1	2	3	3	4	2	3	0	3	2	1	2	1	3	3	3	4	3	3	2	4	4	4	2	1	3	3	3	4	3	3	2	4	4	4	44171	0	43009	44821	42949	41413
B7EI90	GDSL esterase/lipase At5g45910 [Oryza sativa Japonica Group]	Os02g0250400	7.8	25.178	6	1	1	1	0	0	0	1	1	1	0	1	0	1	0	1	0	1	0	1	1	1	0	1	0	1	0	1	0	1	0	1	1	1	0	1	0	1	0	0	0	0	0	0	0
B7EIC7	ribonuclease Z, chloroplastic [Oryza sativa Japonica Group]	Os09g0482680	24.7	40.266	20	6	6	2	1	2	3	1	1	2	2	2	1	2	1	4	5	4	4	3	3	3	3	4	4	5	3	4	5	4	4	3	3	3	3	4	4	5	3	48582	54279	48078	58306	70108	67410
B7EII4	nudix hydrolase 2 isoform X1 [Oryza sativa Japonica Group]	Os06g0634300	9.7	36.899	10	2	2	0	0	1	1	1	2	1	0	1	1	1	1	1	1	2	1	1	2	1	1	2	2	2	2	1	1	2	1	1	2	1	1	2	2	2	2	0	0	234540	0	0	188780
B7EIQ8	light-harvesting complex-like protein 3 isotype 1, chloroplastic [Aegilops tauschii subsp. tauschii]	Os02g0125700	38.8	27.593	34	6	6	2	2	2	2	4	4	3	4	2	2	3	4	5	6	6	6	5	6	6	6	6	6	6	6	5	6	6	6	5	6	6	6	6	6	6	6	1004900	606840	991900	1324300	1275200	1332400
B7EIS5	UDP-glucuronic acid decarboxylase 1 [Oryza sativa Japonica Group]	Os03g0280800	18.9	46.644	13	5	1	1	1	1	1	1	1	1	1	1	2	1	1	5	3	5	5	5	5	5	5	5	5	4	5	1	1	1	1	1	1	1	1	1	1	1	1	41266	33261	42359	53941	46526	0
B7EKG8	protein SCAI homolog [Oryza sativa Japonica Group]	Os09g0470900	11.9	48.294	15	3	3	1	0	1	1	1	2	2	2	1	1	2	1	2	3	2	2	2	3	3	3	2	2	1	2	2	3	2	2	2	3	3	3	2	2	1	2	45221	32546	21847	50537	38164	43351
B7ELW5	3' exoribonuclease family domain 1-containing protein, putative, expressed OS=Oryza sativa subsp. japonica OX=39947 GN=Os11g0311300 PE=2 SV=1	Os11g0311300	16.7	32.829	23	4	4	1	2	3	2	2	1	0	3	2	2	3	2	3	4	4	4	4	3	2	3	3	4	3	3	3	4	4	4	4	3	2	3	3	4	3	3	49057	61044	62126	56328	55094	57139
B7EM60	cinnamoyl-CoA reductase 2 [Oryza sativa Japonica Group]	Os09g0491788	16.9	37.901	17	3	2	0	0	1	2	2	1	2	2	2	2	1	2	3	2	2	3	3	3	3	3	3	3	3	3	2	1	1	2	2	2	2	2	2	2	2	2	18635	0	0	36043	37897	10721
B7EMI6	histone H1 [Oryza sativa Japonica Group]	Os04g0253000	5.2	19.74	4	1	1	0	0	0	1	0	1	0	0	1	0	0	1	0	1	1	1	1	1	0	0	1	0	0	1	0	1	1	1	1	1	0	0	1	0	0	1	0	0	0	0	0	0
B7END2	UDP-glycosyltransferase 88B1 [Oryza sativa Japonica Group]	Os09g0482860	11.1	29.096	12	3	3	1	0	1	3	0	2	2	1	1	0	1	0	1	2	2	3	1	3	3	1	2	2	3	3	1	2	2	3	1	3	3	1	2	2	3	3	0	51436	50243	66959	0	79835
B7EPB8	transcription factor VIP1 [Oryza sativa Japonica Group]	Os11g0160500	4.2	24.57	11	1	1	1	1	1	1	1	1	0	1	1	1	1	1	1	1	1	1	1	1	1	1	1	1	1	1	1	1	1	1	1	1	1	1	1	1	1	1	0	0	0	0	0	0
B7EPE7	trafficking protein particle complex subunit 6B [Oryza sativa Japonica Group]	Os09g0244900	14.4	19.579	18	2	2	1	1	1	1	2	2	2	1	2	2	1	2	2	2	2	2	2	2	2	2	2	2	2	2	2	2	2	2	2	2	2	2	2	2	2	2	114550	121820	124760	151060	95238	160120
B7EQI7	DNA-directed RNA polymerases II and IV subunit 5A [Oryza sativa Japonica Group]	Os04g0487300	8.4	19.535	10	1	1	1	1	1	1	1	1	0	1	1	1	0	1	1	1	1	1	1	1	1	1	1	1	0	1	1	1	1	1	1	1	1	1	1	1	0	1	0	0	0	0	0	0
B7ERE7	protein indeterminate-domain 5, chloroplastic [Oryza sativa Japonica Group]	Os09g0555700	7.5	54.892	10	3	1	1	1	0	2	1	0	1	1	0	1	1	1	2	2	3	2	2	2	3	3	1	2	2	1	1	1	1	1	1	1	1	1	0	1	1	1	0	0	0	0	0	0
B7ERU0	CD2 antigen cytoplasmic tail-binding protein 2 homolog isoform X3 [Oryza sativa Japonica Group]	Os09g0372400	10.1	47.324	10	2	2	0	2	1	1	0	2	1	0	0	1	1	1	2	2	2	2	1	2	2	0	1	1	1	2	2	2	2	2	1	2	2	0	1	1	1	2	23029	36435	19551	15064	0	16290
B7ES13	guanine nucleotide-binding protein subunit gamma 2 [Oryza sativa Japonica Group]	Os02g0137800	11.9	13.933	10	1	1	1	1	1	1	1	1	0	0	1	1	1	1	1	1	1	1	1	1	1	1	1	1	1	1	1	1	1	1	1	1	1	1	1	1	1	1	0	0	0	0	0	0
B7ETP8	putative amidase C869.01 [Oryza sativa Japonica Group]	Os04g0184100	10.5	53.951	14	3	2	2	2	2	2	2	2	0	0	0	1	1	0	3	2	3	3	2	3	2	2	2	3	3	3	2	2	2	2	2	2	2	2	2	2	2	2	40850	40964	38331	33120	33110	27735
B7EW17	altered inheritance of mitochondria protein 32 [Asparagus officinalis]	Os02g0725100	36.1	46.645	132	11	11	11	10	10	11	11	11	13	13	11	11	10	10	10	11	11	10	11	10	11	11	10	10	11	10	10	11	11	10	11	10	11	11	10	10	11	10	1393500	1373300	1449200	1369800	1355200	1392400
B7EYF6	cell division protein FtsZ homolog 1, chloroplastic [Oryza sativa Japonica Group]	Os04g0665400	12.4	41.793	17	3	3	2	1	1	2	2	2	1	1	2	1	1	1	3	3	2	2	2	2	2	2	2	2	2	2	3	3	2	2	2	2	2	2	2	2	2	2	43551	44505	48211	32846	48048	52554
B7F074	methyl-CpG-binding domain-containing protein 2 [Oryza sativa Japonica Group]	Os09g0494300	44.1	27.8	32	6	6	1	1	2	3	3	3	5	3	1	3	4	3	3	4	6	5	6	6	6	5	4	6	6	4	3	4	6	5	6	6	6	5	4	6	6	4	129900	151480	128850	176670	165470	170560
B7F0V2	---	Os01g0148200	15.1	11.179	1	1	1	0	0	0	1	0	0	0	0	0	0	0	0	0	0	1	1	1	1	1	1	1	1	1	1	0	0	1	1	1	1	1	1	1	1	1	1	0	0	0	0	0	0
B7F3Z8	zinc finger CCCH domain-containing protein 6 [Oryza sativa Japonica Group]	Os01g0258700	13.1	48.941	29	3	3	2	3	2	2	3	2	2	3	4	2	2	2	3	3	3	3	3	2	3	3	3	3	3	2	3	3	3	3	3	2	3	3	3	3	3	2	145950	180130	180330	129480	124760	145750
B7F5C0	THUMP domain-containing protein 1 homolog [Oryza sativa Japonica Group]	Os11g0568600	16.2	40.106	25	3	3	1	3	2	2	2	2	3	2	2	3	2	1	2	3	2	2	3	2	3	3	2	3	2	2	2	3	2	2	3	2	3	3	2	3	2	2	208350	182530	222940	210250	193570	202360
B7F7B9	Probable sucrose-phosphate synthase 2 OS=Oryza sativa subsp. japonica OX=39947 GN=SPS2 PE=2 SV=2	SPS2	3	107.99	5	2	1	0	1	1	1	0	0	0	0	1	0	0	1	1	2	2	2	1	2	1	1	2	1	1	2	0	1	1	1	0	1	0	0	1	0	0	1	0	0	0	0	0	0
B7F7K7	Beta-glucosidase 31 OS=Oryza sativa subsp. japonica OX=39947 GN=BGLU31 PE=2 SV=1	BGLU31	10.1	58.447	12	3	3	1	1	1	2	1	1	1	1	1	1	1	0	2	1	2	3	3	2	2	2	2	3	3	2	2	1	2	3	3	2	2	2	2	3	3	2	36686	0	65292	134750	26099	73394
B7F7Y4	---	Os05g0130300	20.5	8.4821	3	1	1	0	0	0	1	1	0	0	0	0	1	0	0	0	0	0	1	1	0	0	0	0	1	0	1	0	0	0	1	1	0	0	0	0	1	0	1	0	0	0	0	0	0
B7F845	60S ribosomal protein L10a OS=Oryza sativa subsp. japonica OX=39947 GN=RPL10A PE=1 SV=1	RPL10A	33.3	24.483	27	7	2	2	3	2	2	2	2	3	3	2	2	2	2	6	6	6	7	7	7	7	7	7	7	7	7	2	2	2	2	2	2	2	2	2	2	2	2	151850	160050	150850	160830	140170	158350
B7F8B9	Peptidylprolyl isomerase OS=Oryza sativa subsp. japonica OX=39947 GN=Os07g0133700 PE=2 SV=1	Os07g0133700	46	25.927	59	8	8	4	4	7	4	3	3	6	4	7	5	5	7	6	7	7	7	7	8	8	8	8	8	7	8	6	7	7	7	7	8	8	8	8	8	7	8	719370	800180	782350	712480	697320	644490
B7F8E6	Macrophage migration inhibitory factor family protein, expressed OS=Oryza sativa subsp. japonica OX=39947 GN=Os12g0107500 PE=2 SV=1	Os12g0107500	53.9	12.12	56	5	5	3	5	4	5	5	4	6	6	3	5	6	4	5	5	5	5	5	5	5	5	5	5	5	5	5	5	5	5	5	5	5	5	5	5	5	5	857390	926730	988310	955510	992800	1023100
B7F8G3	translocator protein homolog [Oryza sativa Japonica Group]	Os05g0151200	8.8	18.541	12	1	1	1	1	1	1	1	1	1	1	1	1	1	1	1	1	1	1	1	1	1	1	1	1	1	1	1	1	1	1	1	1	1	1	1	1	1	1	0	0	0	0	0	0
B7F8G8	GDSL esterase/lipase At1g54790 [Oryza sativa Japonica Group]	Os05g0401000	10.3	42.546	5	2	2	1	0	0	1	0	1	1	0	0	1	0	0	2	1	1	2	0	2	2	1	2	1	1	2	2	1	1	2	0	2	2	1	2	1	1	2	0	0	0	0	0	0
B7F8I2	probable plastidic glucose transporter 1 [Oryza sativa Japonica Group]	Os09g0394500	10.6	57.404	18	3	3	2	1	2	0	2	3	0	1	2	2	2	1	3	2	2	2	3	3	3	3	2	3	3	1	3	2	2	2	3	3	3	3	2	3	3	1	31349	24043	67713	36247	35647	29516
B7F8R2	mitochondrial import inner membrane translocase subunit Tim9-like [Oryza sativa Japonica Group]	Os05g0111100	34.7	10.54	14	2	2	1	1	1	1	1	1	2	1	2	1	1	1	2	1	1	1	2	2	2	2	2	1	1	1	2	1	1	1	2	2	2	2	2	1	1	1	93956	0	0	0	88538	49528
B7F8W3	pentatricopeptide repeat-containing protein At4g01030, mitochondrial-like [Oryza sativa Japonica Group]	Os05g0586900	7.4	92.451	12	4	4	1	1	0	1	0	0	2	1	2	1	1	2	3	3	2	2	2	3	3	4	4	4	2	2	3	3	2	2	2	3	3	4	4	4	2	2	41805	25805	29191	25775	0	40071
B7F941	---	Os08g0351200	31.8	29.198	11	5	5	3	3	2	1	1	1	0	0	0	0	0	0	5	4	5	4	4	3	3	3	3	2	1	3	5	4	5	4	4	3	3	3	3	2	1	3	61211	155160	88104	69874	77330	69218
B7F946	xylanase inhibitor protein 1 [Oryza sativa Japonica Group]	Os06g0356800	34.7	27.273	34	5	5	3	2	3	3	4	2	3	3	3	3	3	2	5	5	5	5	5	5	4	5	5	5	4	5	5	5	5	5	5	5	4	5	5	5	4	5	189580	197560	163510	134520	122860	109510
B7F961	probable proteasome inhibitor isoform X1 [Oryza sativa Japonica Group]	Os07g0548900	22.6	30.957	22	4	4	2	1	2	2	1	2	1	1	1	3	3	3	3	3	4	4	2	3	3	3	3	4	4	4	3	3	4	4	2	3	3	3	3	4	4	4	157370	114550	85584	80856	0	109340
B7F9K7	putative EG45-like domain containing protein 1 [Oryza sativa Japonica Group]	Os08g0485800	29.9	13.894	8	2	2	1	2	1	1	1	0	0	0	0	1	1	0	2	2	1	1	1	1	0	0	0	1	1	1	2	2	1	1	1	1	0	0	0	1	1	1	10253	34625	0	0	0	0
B7F9Q5	FKBP12-interacting protein of 37 kDa [Oryza sativa Japonica Group]	Os06g0474200	34.9	39.357	35	8	8	4	4	6	3	3	4	2	2	1	2	2	2	7	7	7	5	6	6	4	6	5	5	5	6	7	7	7	5	6	6	4	6	5	5	5	6	87565	161290	139720	109960	123380	106760
B7F9R7	Ribosomal protein OS=Oryza sativa subsp. japonica OX=39947 GN=Os01g0860300 PE=2 SV=1	Os01g0860300	33.3	24.625	12	7	1	1	1	1	1	1	1	1	1	0	1	1	2	6	6	6	7	7	7	7	7	6	7	7	7	1	1	1	1	1	1	1	1	0	1	1	1	0	0	0	0	0	0
B7FA07	enolase 1, chloroplastic [Oryza sativa Japonica Group]	Os09g0375000	25.1	50.769	47	7	7	3	3	3	3	3	5	6	4	4	5	3	5	6	4	7	7	5	6	7	5	5	6	7	6	6	4	7	7	5	6	7	5	5	6	7	6	134250	176800	161150	201940	214300	195440
B7FA11	traB domain-containing protein [Oryza sativa Japonica Group]	Os05g0499500	16.8	43.353	27	4	4	2	2	1	2	2	3	2	2	2	2	3	4	4	3	4	4	4	4	3	3	2	3	4	4	4	3	4	4	4	4	3	3	2	3	4	4	76464	80281	34877	80672	93339	92831
B7FA23	acetate/butyrate--CoA ligase AAE7, peroxisomal [Oryza sativa Japonica Group]	Os03g0305000	43.6	61.515	98	13	13	8	8	7	7	9	7	5	9	8	9	10	11	12	11	11	12	11	10	11	12	12	13	13	11	12	11	11	12	11	10	11	12	12	13	13	11	443080	460680	512760	534690	503740	552140
B7FA27	putative histone-lysine N-methyltransferase PRDM6 [Aegilops tauschii subsp. tauschii]	Os05g0494700	13.2	16.945	6	1	1	1	0	1	0	1	1	0	0	0	1	1	0	1	0	1	0	1	1	1	0	0	1	1	0	1	0	1	0	1	1	1	0	0	1	1	0	0	0	0	0	0	0
B7FA34	phosphomethylethanolamine N-methyltransferase [Oryza sativa Japonica Group]	Os05g0548900	9.1	56.45	10	3	3	0	0	0	2	1	1	2	3	0	1	0	0	1	2	1	2	2	3	3	3	1	1	3	2	1	2	1	2	2	3	3	3	1	1	3	2	0	6974.6	0	22481	16627	13266
B7FA66	retrotransposon protein precursor [Zea mays]	Os06g0578700	2.1	62.547	2	1	1	0	1	0	0	0	0	0	0	0	0	1	0	0	1	0	0	0	0	0	0	0	0	1	0	0	1	0	0	0	0	0	0	0	0	1	0	0	0	0	0	0	0
B7FA85	probable mediator of RNA polymerase II transcription subunit 36b isoform X1 [Oryza sativa Japonica Group]	Os05g0176000	40.1	32.573	80	7	7	6	5	7	7	6	8	7	6	7	7	8	6	6	6	6	6	6	6	6	6	6	6	7	5	6	6	6	6	6	6	6	6	6	6	7	5	190710	196560	182840	223880	254380	256690
B7FA89	agmatine deiminase [Oryza sativa Japonica Group]	Os04g0466600	9.5	42.452	12	2	2	1	3	0	1	0	2	1	1	2	1	0	0	2	2	2	2	2	2	2	2	2	2	2	2	2	2	2	2	2	2	2	2	2	2	2	2	41967	39495	39263	37102	39544	43892
B7FA99	tyrosine aminotransferase isoform X2 [Oryza sativa Japonica Group]	Os02g0302200	29.3	45.289	64	6	6	5	4	6	4	6	6	6	5	6	6	6	4	6	6	5	5	6	5	6	6	6	6	6	6	6	6	5	5	6	5	6	6	6	6	6	6	130340	182010	156420	162760	134230	165400
B7FAA5	eukaryotic translation initiation factor 4B1 [Oryza sativa Japonica Group]	Os04g0480100	47.6	57.483	148	21	20	12	12	12	15	15	16	13	9	13	12	10	9	19	19	19	19	18	18	20	19	20	19	21	18	18	18	18	19	18	18	20	19	19	18	20	17	828560	866810	897610	832170	864830	868180
B7FAD0	N-acetyltransferase [Zea mays]	Os08g0260000	8.7	20.819	6	1	1	1	0	0	1	1	1	0	1	0	0	0	1	1	1	1	1	1	1	1	1	0	1	1	1	1	1	1	1	1	1	1	1	0	1	1	1	0	0	0	0	0	0
B7FAE9	Glutathione peroxidase OS=Oryza sativa subsp. japonica OX=39947 GN=Os06g0185900 PE=2 SV=1	Os06g0185900	50	25.072	50	8	8	4	4	4	4	5	5	4	5	5	3	4	3	7	7	8	8	8	8	8	8	8	7	8	8	7	7	8	8	8	8	8	8	8	7	8	8	1522100	1707100	2142000	1764700	1537600	1841400
B7FAF1	peroxygenase-like [Oryza sativa Japonica Group]	Os03g0222600	17.1	26.369	10	3	3	0	0	0	0	1	2	1	2	1	1	1	1	1	2	1	3	1	2	2	2	2	2	2	2	1	2	1	3	1	2	2	2	2	2	2	2	0	40792	0	50952	0	59088
B7FAF4	RuvB-like helicase OS=Oryza sativa subsp. japonica OX=39947 GN=Os07g0178900 PE=2 SV=1	Os07g0178900	49.2	49.611	22	13	3	2	3	2	2	0	1	2	2	2	2	2	2	12	11	11	12	11	13	12	11	11	12	11	11	3	3	3	3	1	3	3	2	3	3	3	3	60445	36703	64190	49595	0	54225
B7FAH5	KH domain-containing protein At5g56140 isoform X2 [Oryza sativa Japonica Group]	Os02g0722700	8.7	31.368	12	2	2	1	0	0	1	2	1	1	1	2	1	1	1	2	1	2	1	2	1	2	2	2	1	1	2	2	1	2	1	2	1	2	2	2	1	1	2	50581	0	31089	0	43722	0
B7FAH8	riboflavin synthase isoform X1 [Oryza sativa Japonica Group]	Os12g0541000	25.3	31.658	69	7	7	7	7	6	6	6	7	6	5	4	4	5	6	7	7	6	7	7	7	7	7	7	6	6	6	7	7	6	7	7	7	7	7	7	6	6	6	680760	645330	635920	618850	644510	667660
B7FAI0	HD domain-containing protein 2 homolog [Oryza sativa Japonica Group]	Os01g0641100	41.9	28.568	18	6	5	2	2	2	1	1	0	1	1	2	1	3	2	6	5	6	6	5	6	6	5	6	6	5	5	5	4	5	5	4	5	5	4	5	5	4	4	118820	157080	122070	76125	98227	72042
B7FAI5	Transmembrane 9 superfamily member OS=Oryza sativa subsp. japonica OX=39947 GN=Os08g0555200 PE=2 SV=1	Os08g0555200	10.5	73.447	42	5	5	3	3	4	1	5	4	3	4	4	4	3	4	5	4	5	5	5	5	5	5	5	5	5	5	5	4	5	5	5	5	5	5	5	5	5	5	121370	122140	139060	96541	166020	177880
B7FAL5	RNA-binding protein Y14A OS=Oryza sativa subsp. japonica OX=39947 GN=Y14A PE=1 SV=1	Y14A	33.8	22.104	43	4	4	5	3	3	3	3	5	3	3	3	3	4	5	4	4	4	4	3	4	3	4	3	3	4	4	4	4	4	4	3	4	3	4	3	3	4	4	555680	527640	556380	423520	381480	468430
B7FAP2	Glycosyltransferase OS=Oryza sativa subsp. japonica OX=39947 GN=Os01g0179600 PE=2 SV=1	Os01g0179600	6.2	51.582	3	2	2	0	0	0	0	1	1	0	0	0	0	1	0	0	0	0	1	1	1	0	0	1	0	2	0	0	0	0	1	1	1	0	0	1	0	2	0	0	0	0	0	0	0
B9ET62	formamidase-like [Oryza brachyantha]	Os01g0764900	46	49.725	111	12	11	11	10	9	10	9	8	8	9	10	8	10	9	11	11	9	11	11	11	9	10	10	9	10	10	10	10	9	11	11	10	9	9	10	9	9	10	1031500	1043200	976940	807750	781960	717760
B9EV33	mediator of RNA polymerase II transcription subunit 27 [Oryza sativa Japonica Group]	Os01g0263500	14.8	45.321	24	3	3	3	1	2	2	3	3	1	2	2	2	2	1	3	1	2	2	3	3	2	2	3	2	3	3	3	1	2	2	3	3	2	2	3	2	3	3	27609	0	36366	33057	28421	22871
B9EVI4	Protein arginine methyltransferase NDUFAF7 OS=Oryza sativa subsp. japonica OX=39947 GN=Os01g0911900 PE=3 SV=1	Os01g0911900	2.9	50.178	1	1	1	0	0	1	0	0	0	0	0	0	0	0	0	0	1	1	1	1	0	0	0	1	1	0	0	0	1	1	1	1	0	0	0	1	1	0	0	0	0	0	0	0	0
B9EW84	transcription initiation factor TFIID subunit 13 [Oryza sativa Japonica Group]	Os01g0338100	33.7	17.442	10	2	2	1	1	0	1	0	1	1	0	1	2	1	1	2	2	2	2	2	2	2	2	2	2	2	2	2	2	2	2	2	2	2	2	2	2	2	2	32380	34076	35514	32999	32803	33081
B9EWG6	Pyridoxal phosphate homeostasis protein OS=Oryza sativa subsp. japonica OX=39947 GN=Os01g0950866 PE=3 SV=1	Os01g0950866	32	26.362	45	6	5	5	2	4	4	4	5	2	4	4	3	4	4	5	3	5	5	4	6	6	5	6	3	6	4	4	2	4	4	3	5	5	4	5	2	5	3	268960	241490	222080	225560	197580	192110
B9EXM2	Carbamoyl-phosphate synthase large chain, chloroplastic OS=Oryza sativa subsp. japonica OX=39947 GN=CARB PE=2 SV=1	CARB	52.6	127.77	363	42	42	34	32	27	30	30	27	35	33	28	29	28	30	39	39	37	38	36	38	40	37	37	39	36	38	39	39	37	38	36	38	40	37	37	39	36	38	3811500	3953100	3795800	3133900	3194600	3292300
B9EZ19	transmembrane protein, putative [Medicago truncatula]	Os01g0704200	9.7	41.269	1	1	1	0	0	0	0	0	1	0	0	0	0	0	0	1	0	0	1	1	1	0	0	0	1	0	1	1	0	0	1	1	1	0	0	0	1	0	1	0	0	0	0	0	0
B9EZ42	S-adenosyl-L-methionine-dependent methyltransferase [Medicago truncatula]	Os01g0712600	41.3	27.845	73	9	9	6	5	6	8	7	5	7	5	8	4	7	5	9	8	8	8	8	8	9	9	9	9	9	8	9	8	8	8	8	8	9	9	9	9	9	8	572500	548060	565200	581850	536580	570730
B9EZD5	endo-1,4-beta-xylanase A [Oryza sativa Japonica Group]	Os01g0134900	14.9	61.363	19	4	4	0	0	1	2	2	1	1	2	3	2	2	3	2	3	3	2	2	2	1	3	3	2	3	4	2	3	3	2	2	2	1	3	3	2	3	4	18407	7608.9	17313	36394	13082	17208
B9F239	Peptidylprolyl isomerase OS=Oryza sativa subsp. japonica OX=39947 GN=Os02g0117600 PE=4 SV=1	Os02g0117600	32.6	23.869	38	4	4	3	2	4	3	4	2	3	3	5	3	2	4	3	4	4	3	4	4	3	4	4	3	4	4	3	4	4	3	4	4	3	4	4	3	4	4	162520	23335	788420	883820	1041400	623150
B9F297	alpha/beta-Hydrolases superfamily protein [Arabidopsis thaliana]	Os02g0129900	26.4	33.071	26	6	6	3	3	3	3	2	2	2	3	1	1	2	1	5	4	4	4	4	4	5	5	5	3	6	3	5	4	4	4	4	4	5	5	5	3	6	3	146660	164670	174540	134950	77407	169530
B9F2U5	Translation factor GUF1 homolog, chloroplastic OS=Oryza sativa subsp. japonica OX=39947 GN=Os02g0157700 PE=3 SV=1	Os02g0157700	13.2	74.948	25	6	6	2	2	0	4	1	1	3	1	1	3	3	4	4	6	5	4	5	4	4	5	4	6	6	6	4	6	5	4	5	4	4	5	4	6	6	6	79446	62182	64043	76115	62917	90950
B9F3B6	Succinate-semialdehyde dehydrogenase, mitochondrial OS=Oryza sativa subsp. japonica OX=39947 GN=ALDH5F1 PE=3 SV=1	ALDH5F1	38.9	56.093	149	13	13	13	13	13	14	12	10	12	11	13	11	15	12	12	13	13	13	13	13	13	13	13	13	13	13	12	13	13	13	13	13	13	13	13	13	13	13	930000	960490	927770	960690	914180	928290
B9F460	diphthine--ammonia ligase [Oryza sativa Japonica Group]	Os02g0810450	15.1	79.902	48	6	5	4	5	4	5	4	3	1	5	4	4	5	4	4	5	4	5	5	5	4	6	6	6	5	4	4	4	4	5	4	5	3	5	5	5	5	4	143610	154630	150010	141950	142580	152900
B9F5S5	UDP-glycosyltransferase 83A1 [Oryza sativa Japonica Group]	Os03g0757000	10.6	41.574	11	2	1	1	1	1	1	1	1	1	1	0	1	1	1	2	2	2	2	2	2	2	2	2	2	2	2	1	1	1	1	1	1	1	1	1	1	1	1	0	0	0	0	0	0
B9F676	Probable glucan 1,3-alpha-glucosidase OS=Oryza sativa subsp. japonica OX=39947 GN=Os03g0216600 PE=3 SV=1	Os03g0216600	31	103.21	155	17	17	13	15	11	15	14	12	13	10	13	11	15	13	17	16	16	16	14	17	14	14	15	13	16	16	17	16	16	16	14	17	14	14	15	13	16	16	545640	592000	562410	606970	593350	602600
B9F6B7	deoxyribodipyrimidine photolyase [Zea mays]	Os03g0784000	14.3	40.402	31	3	3	2	2	2	2	2	2	4	3	2	4	3	3	2	3	3	3	3	3	3	3	3	3	3	3	2	3	3	3	3	3	3	3	3	3	3	3	57610	55120	59004	68976	64722	53255
B9F7Z4	pentatricopeptide repeat-containing protein At5g46580, chloroplastic [Brachypodium distachyon]	Os03g0856200	13.6	16.611	5	2	2	0	1	0	0	0	1	0	0	1	1	1	0	1	1	2	1	0	2	2	2	2	2	2	1	1	1	2	1	0	2	2	2	2	2	2	1	0	0	0	0	0	15957
B9F813	sedoheptulose-1,7-bisphosphatase, chloroplastic [Oryza sativa Japonica Group]	Os04g0234600	43.4	42.245	178	14	14	16	17	15	16	13	15	15	18	15	14	12	12	14	14	14	14	14	13	14	14	13	13	13	13	14	14	14	14	14	13	14	14	13	13	13	13	19541000	20292000	20159000	19778000	23351000	18581000
B9FA98	transmembrane protein, putative [Medicago truncatula]	Os03g0102000	35.1	5.8978	12	1	1	1	1	1	1	1	1	1	1	1	1	1	1	1	1	1	1	1	1	1	1	1	1	1	1	1	1	1	1	1	1	1	1	1	1	1	1	0	0	0	0	0	0
B9FBM2	---	Os03g0176700	31.6	24.773	47	6	6	3	6	1	3	4	5	4	4	4	4	6	3	4	6	4	6	5	6	4	6	6	5	5	4	4	6	4	6	5	6	4	6	6	5	5	4	384560	405450	394730	375010	358120	387260
B9FC47	naringenin,2-oxoglutarate 3-dioxygenase [Oryza sativa Japonica Group]	Os04g0581000	3.5	38.824	2	1	1	0	0	0	0	0	1	0	0	0	0	0	1	1	1	1	1	1	1	1	0	0	0	1	1	1	1	1	1	1	1	1	0	0	0	1	1	0	0	0	0	0	0
B9FCM4	chloroplastic lipocalin [Oryza sativa Japonica Group]	Os04g0626400	50	37.474	180	13	13	14	15	13	12	15	15	17	16	15	18	15	15	13	13	13	13	13	13	13	12	13	13	13	12	13	13	13	13	13	13	13	12	13	13	13	12	3115100	3202900	3222000	2943400	2773400	2879800
B9FCW0	endonuclease 2 [Oryza sativa Japonica Group]	Os04g0652700	36.6	32.401	49	8	8	6	3	4	5	3	4	4	4	5	4	2	5	7	6	7	7	6	7	6	6	5	5	5	7	7	6	7	7	6	7	6	6	5	5	5	7	254670	242110	240550	190560	184030	179070
B9FCZ7	putative TLD family protein [Zea mays]	Os04g0663700	7.8	57.688	21	3	3	1	2	2	1	1	2	3	2	2	2	2	1	1	2	2	3	1	2	3	2	2	3	2	3	1	2	2	3	1	2	3	2	2	3	2	3	0	52434	58640	58202	0	62381
B9FD40	pentatricopeptide repeat-containing protein At3g57430, chloroplastic [Oryza sativa Japonica Group]	Os04g0118700	3.9	91.983	7	2	2	0	0	1	1	1	0	2	1	0	1	0	0	1	1	1	1	1	1	2	1	1	1	1	1	1	1	1	1	1	1	2	1	1	1	1	1	0	0	0	0	0	0
B9FDD2	pre-mRNA cleavage factor Im 25 kDa subunit 2 [Oryza sativa Japonica Group]	Os04g0683100	58.9	23.14	70	8	8	7	6	5	5	9	6	5	7	4	6	6	4	8	8	7	8	8	8	7	8	8	8	8	8	8	8	7	8	8	8	7	8	8	8	8	8	498610	518760	485180	479560	500530	477070
B9FDE0	Probable serine/threonine-protein kinase BSK3 OS=Oryza sativa subsp. japonica OX=39947 GN=BSK3 PE=1 SV=1	BSK3	32.2	55.411	118	12	12	12	11	12	9	11	9	11	9	7	8	7	12	10	12	12	12	12	11	11	10	11	11	10	11	10	12	12	12	12	11	11	10	11	11	10	11	587760	597980	581480	588120	588640	624700
B9FDQ8	small glutamine-rich tetratricopeptide repeat-containing protein [Oryza brachyantha]	Os04g0690300	4.8	52.223	5	2	2	0	0	1	0	1	0	1	0	0	0	1	1	1	1	2	1	1	1	2	2	2	2	2	2	1	1	2	1	1	1	2	2	2	2	2	2	0	0	21232	0	0	0
B9FDR3	Transportin-1 OS=Oryza sativa subsp. japonica OX=39947 GN=TRN1 PE=3 SV=2	TRN1	22.1	98.66	75	13	13	5	7	7	6	5	7	5	7	7	5	7	7	10	10	10	10	10	8	11	11	12	11	12	11	10	10	10	10	10	8	11	11	12	11	12	11	398470	407050	336160	276690	286440	313510
B9FF83	nicotinate phosphoribosyltransferase 2 [Oryza sativa Japonica Group]	Os04g0429800	11	62.437	22	3	3	2	2	2	2	1	3	1	0	2	2	2	3	3	3	3	3	3	3	3	3	3	3	3	3	3	3	3	3	3	3	3	3	3	3	3	3	79281	23142	90377	66451	60916	69703
B9FFC2	regulator of nonsense transcripts UPF3 isoform X2 [Oryza sativa Japonica Group]	Os04g0440100	12.8	56.12	8	4	4	1	1	0	2	0	1	1	0	1	0	0	1	3	3	3	4	1	3	3	2	3	2	2	3	3	3	3	4	1	3	3	2	3	2	2	3	28269	26588	0	27162	0	31130
B9FGM8	wall-associated receptor kinase-like 20 [Oryza sativa Japonica Group]	Os05g0318100	6.1	69.795	3	2	2	2	1	0	0	0	0	0	0	0	0	0	0	2	2	2	1	1	1	1	0	1	1	1	1	2	2	2	1	1	1	1	0	1	1	1	1	20079	11430	14769	0	0	0
B9FHF3	DnaJ protein ERDJ3B OS=Oryza sativa subsp. japonica OX=39947 GN=ERDJ3B PE=1 SV=1	ERDJ3B	16.1	39.276	42	4	4	5	5	3	4	2	2	4	3	5	4	1	4	3	4	3	4	4	3	4	4	3	3	2	3	3	4	3	4	4	3	4	4	3	3	2	3	241950	276380	254370	235410	234550	219560
B9FI63	GTPase ERA-like, chloroplastic OS=Oryza sativa subsp. japonica OX=39947 GN=Os05g0567300 PE=2 SV=1	Os05g0567300	23.6	47.862	48	7	7	5	4	3	5	2	2	4	6	3	5	6	3	7	7	7	6	6	5	7	7	6	7	7	5	7	7	7	6	6	5	7	7	6	7	7	5	622140	626670	576400	704730	611080	754590
B9FJ38	probable calcium-binding protein CML18 [Oryza sativa Japonica Group]	Os05g0223000	27.5	19.559	14	3	1	0	1	1	0	1	1	2	0	1	2	2	3	3	3	3	3	3	2	2	3	2	3	3	3	1	1	1	1	1	0	1	1	1	1	1	1	92627	133250	100550	61199	63858	126040
B9FJG3	Zinc finger BED domain-containing protein RICESLEEPER 1 OS=Oryza sativa subsp. japonica OX=39947 GN=Os05g0239150 PE=3 SV=1	Os05g0239150	34.8	80.837	29	15	4	2	3	4	3	1	2	2	3	2	2	3	2	14	12	13	14	12	12	13	13	13	13	13	13	3	3	3	3	2	2	3	3	3	3	3	3	134250	127900	128650	114970	251400	96042
B9FK36	Acetyl-CoA carboxylase 2 OS=Oryza sativa subsp. japonica OX=39947 GN=ACC2 PE=3 SV=2	ACC2	39.6	257.71	497	63	62	36	36	33	42	38	41	43	43	48	42	46	49	54	49	53	55	51	56	55	57	57	52	52	56	53	48	52	54	50	55	54	56	56	51	51	55	2424600	2522900	2499400	2895500	2805500	2857700
B9FK97	allyl alcohol dehydrogenase-like protein [Zea mays]	Os05g0500450	39.4	10.067	17	2	2	2	2	1	0	0	1	1	2	2	2	2	2	2	2	1	1	1	1	1	1	1	1	2	1	2	2	1	1	1	1	1	1	1	1	2	1	65945	71208	0	0	0	0
B9FL32	DUF4336 domain protein [Medicago truncatula]	Os05g0512200	15.6	49.09	18	4	4	2	1	2	1	1	2	1	1	2	1	1	3	4	4	4	3	4	4	4	3	3	3	2	4	4	4	4	3	4	4	4	3	3	3	2	4	126930	55193	68340	92438	95803	80291
B9FLB9	probable aldehyde dehydrogenase [Oryza sativa Japonica Group]	Os05g0536400	44.9	60.518	123	16	16	9	10	11	14	8	8	10	9	10	11	13	10	13	15	15	15	14	13	14	14	13	16	14	14	13	15	15	15	14	13	14	14	13	16	14	14	980520	1003000	1058400	986860	987930	937790
B9FM04	probable phosphoribosylformylglycinamidine synthase, chloroplastic/mitochondrial [Oryza sativa Japonica Group]	Os05g0104650	31	154.05	206	28	22	16	18	17	15	17	17	15	16	17	21	18	19	21	23	23	25	23	23	21	25	21	22	26	25	17	19	18	21	19	19	17	19	16	17	20	20	1131200	1120300	1129100	1119200	1099200	1132100
B9FM64	E3 UFM1-protein ligase 1 homolog OS=Oryza sativa subsp. japonica OX=39947 GN=Os05g0117600 PE=3 SV=1	Os05g0117600	17.1	89.275	44	9	9	3	3	3	4	6	3	3	2	4	5	5	3	7	7	8	7	9	6	7	5	8	7	7	8	7	7	8	7	9	6	7	5	8	7	7	8	161180	112200	141170	196650	176330	180870
B9FMH1	Pyridoxal phosphate homeostasis protein OS=Oryza sativa subsp. japonica OX=39947 GN=Os05g0150000 PE=3 SV=1	Os05g0150000	19.3	26.125	22	3	2	2	2	2	2	2	2	2	2	2	2	1	1	3	3	3	3	3	3	3	3	3	3	3	3	2	2	2	2	2	2	2	2	2	2	2	2	127640	137940	135580	127590	130580	126530
B9FMJ3	Kinesin-like protein KIN-13A OS=Oryza sativa subsp. japonica OX=39947 GN=KIN13A PE=1 SV=1	KIN13A	9.2	90.461	34	4	4	1	4	3	2	3	3	4	3	3	3	3	2	2	4	4	3	4	3	4	4	3	3	4	3	2	4	4	3	4	3	4	4	3	3	4	3	76337	73829	83973	74613	80168	85718
B9FPI9	Peptide-methionine (R)-S-oxide reductase OS=Oryza sativa subsp. japonica OX=39947 GN=Os05g0404200 PE=3 SV=1	Os05g0404200	72.9	15.564	139	11	11	11	11	12	10	10	12	12	10	12	15	12	12	11	11	11	11	11	11	11	11	11	11	11	11	11	11	11	11	11	11	11	11	11	11	11	11	3629400	3824200	3746700	3426000	3612600	3227500
B9FPU5	protein transport protein sec24 [Oryza sativa Japonica Group]	Os05g0443300	10.8	82.578	28	5	5	0	1	4	3	4	2	2	2	3	2	2	3	5	4	4	4	5	4	4	4	4	5	3	4	5	4	4	4	5	4	4	4	4	5	3	4	96693	95019	108350	123120	113980	111810
B9FQQ6	26S proteasome non-ATPase regulatory subunit 2 homolog OS=Oryza sativa subsp. japonica OX=39947 GN=Os06g0699900 PE=3 SV=1	Os06g0699900	43.5	98.689	288	30	7	27	25	24	23	22	24	21	19	26	27	24	26	29	27	24	28	27	29	28	27	27	30	25	27	7	7	4	7	5	6	5	6	5	7	6	6	2876400	2938600	2830700	2777500	2678400	2686500
B9FRA2	RNA-binding protein 1 [Oryza sativa Japonica Group]	Os06g0127500	38.1	28.209	48	6	4	5	5	4	5	4	3	3	4	4	4	3	4	6	6	5	6	5	5	4	6	5	6	5	6	4	4	3	4	3	3	2	4	3	4	3	4	349860	383580	385530	417990	398180	322570
B9FS74	Kinesin-like protein KIN-14L OS=Oryza sativa subsp. japonica OX=39947 GN=KIN14L PE=2 SV=1	KIN14L	27	144.51	194	24	24	20	16	15	14	19	13	15	17	17	18	17	13	21	21	20	19	19	16	22	15	18	19	20	21	21	21	20	19	19	16	22	15	18	19	20	21	1047100	937840	1015400	939040	929460	926510
B9FSC3	probable fructokinase-6, chloroplastic [Oryza sativa Japonica Group]	Os06g0232200	41.1	42.249	136	15	14	10	11	13	12	10	11	12	11	12	12	12	10	14	14	15	15	13	13	14	13	13	14	13	12	13	14	14	14	12	12	13	12	13	13	12	11	2103400	2082800	2014800	1918600	1854500	1810000
B9FSC8	Putative 12-oxophytodienoate reductase 11 OS=Oryza sativa subsp. japonica OX=39947 GN=OPR11 PE=2 SV=1	OPR11	60.5	40.642	205	15	15	17	18	16	15	19	18	15	18	19	17	16	17	15	14	15	13	15	15	14	15	15	15	15	15	15	14	15	13	15	15	14	15	15	15	15	15	1298900	1348300	1335300	1336200	1351500	1437600
B9FSH5	Alanine--tRNA ligase, chloroplastic/mitochondrial OS=Oryza sativa subsp. japonica OX=39947 GN=Os06g0245800 PE=3 SV=2	Os06g0245800	30.5	108.16	210	21	21	20	16	22	16	15	14	18	19	17	17	17	19	19	19	20	21	19	19	19	19	20	19	19	19	19	19	20	21	19	19	19	19	20	19	19	19	1321100	1413600	1404900	1282100	1247200	1227800
B9FW35	Cytochrome b-c1 complex subunit 7 OS=Oryza sativa subsp. japonica OX=39947 GN=Os07g0205000 PE=3 SV=1	Os07g0205000	56.1	14.234	63	6	6	4	6	6	5	6	5	7	5	4	6	5	4	5	6	6	6	6	6	6	6	6	6	6	6	5	6	6	6	6	6	6	6	6	6	6	6	555590	677000	659080	624610	629930	649400
B9FWT3	protein CDI [Oryza sativa Japonica Group]	Os07g0413800	12.4	30.844	18	2	2	0	0	0	2	0	2	2	1	3	2	3	3	1	1	2	2	2	2	2	2	2	2	2	2	1	1	2	2	2	2	2	2	2	2	2	2	0	0	23960	61379	55639	41783
B9FXV5	Eukaryotic translation initiation factor 4G OS=Oryza sativa subsp. japonica OX=39947 GN=Os07g0555200 PE=2 SV=2	Os07g0555200	30.1	193.53	217	34	34	24	17	18	20	23	20	15	13	13	17	19	18	30	31	31	32	32	29	26	27	28	29	31	30	30	31	31	32	32	29	26	27	28	29	31	30	1359900	1368000	1445200	1397300	1394400	1419500
B9FYM4	protein odr-4 homolog isoform X2 [Oryza sativa Japonica Group]	Os08g0101400	10.5	50.456	22	3	3	2	2	2	2	1	1	3	2	2	2	2	1	3	3	2	3	2	3	3	3	3	3	2	3	3	3	2	3	2	3	3	3	3	3	2	3	59525	53459	56775	69394	64161	64538
B9FYY9	homeobox-leucine zipper protein ROC7 [Oryza sativa Japonica Group]	Os08g0136100	4.3	84.171	0	2	1	0	0	0	0	0	0	0	0	0	0	0	0	2	2	2	2	2	2	2	2	2	2	2	1	1	1	1	1	1	1	1	1	1	1	1	1	0	0	0	0	0	0
B9G1Z7	DUF3783 domain protein [Medicago truncatula]	Os10g0545100	21.9	23.539	20	3	3	2	1	2	2	1	2	1	1	2	1	3	2	2	2	2	2	2	3	2	3	2	2	2	3	2	2	2	2	2	3	2	3	2	2	2	3	42044	113950	111470	80157	100600	65361
B9G2A8	Auxin transport protein BIG OS=Oryza sativa subsp. japonica OX=39947 GN=Os09g0247700 PE=2 SV=1	Os09g0247700	1.9	552.02	19	5	4	2	2	1	2	1	2	2	2	2	1	1	1	3	4	3	4	4	4	3	4	2	5	4	3	3	3	3	3	3	3	3	4	2	4	3	3	60547	59509	63699	67061	65121	69805
B9G2C8	exosome complex component RRP41 homolog [Oryza sativa Japonica Group]	Os09g0252000	7.9	26.682	3	1	1	0	0	0	1	1	1	0	0	0	0	0	0	0	1	1	1	1	1	1	1	1	0	1	0	0	1	1	1	1	1	1	1	1	0	1	0	0	0	0	0	0	0
B9G434	Isoamylase 3, chloroplastic OS=Oryza sativa subsp. japonica OX=39947 GN=ISA3 PE=2 SV=1	ISA3	22.5	87.532	88	12	12	7	9	5	5	8	7	7	7	10	7	9	7	8	9	9	11	10	11	11	10	12	11	11	11	8	9	9	11	10	11	11	10	12	11	11	11	373880	378530	393330	399190	368730	358060
B9G4B3	heat shock 70 kDa protein, mitochondrial [Oryza sativa Japonica Group]	Os09g0491772	14.3	72.798	19	7	4	1	3	2	2	3	0	2	1	1	1	1	2	6	7	6	6	6	6	7	7	7	5	7	6	3	4	3	3	3	3	4	4	4	2	4	3	102830	122880	85769	92109	97016	93730
B9G4E8	60S ribosomal protein L32-1 [Oryza sativa Japonica Group]	Os09g0501700	25.9	19.761	1	3	1	1	0	0	0	0	0	0	0	0	0	0	0	3	3	3	3	3	3	2	2	3	3	2	2	1	1	1	1	1	1	0	0	1	1	0	0	0	0	0	0	0	0
B9G4P3	probable 6-phosphogluconolactonase 4, chloroplastic [Oryza sativa Japonica Group]	Os09g0529100	49.4	29.022	96	10	9	7	8	9	10	8	7	10	9	9	6	7	6	10	9	10	10	9	10	10	10	9	9	10	8	9	8	9	9	8	9	9	9	8	8	9	7	794390	821480	853040	957050	847170	802480
B9G505	Signal peptidase complex subunit 3 OS=Oryza sativa subsp. japonica OX=39947 GN=Os09g0556000 PE=3 SV=1	Os09g0556000	10.2	18.91	10	2	2	1	1	1	2	1	0	0	1	0	1	2	0	1	1	2	2	1	1	1	2	1	2	2	2	1	1	2	2	1	1	1	2	1	2	2	2	0	0	62753	72151	0	0
B9G569	uncharacterized proline-rich protein [Beta vulgaris subsp. vulgaris]	Os09g0569450	16.5	10.353	6	1	1	0	0	1	1	1	0	0	1	1	0	1	0	0	0	1	1	1	0	0	1	1	0	1	0	0	0	1	1	1	0	0	1	1	0	1	0	0	0	0	0	0	0
B9G693	transportin-3 [Oryza sativa Japonica Group]	Os10g0477800	12.1	107.31	33	7	7	2	3	3	5	2	1	3	2	4	3	4	1	7	6	7	6	5	5	5	5	6	5	4	6	7	6	7	6	5	5	5	5	6	5	4	6	155360	189120	158320	154330	113780	80643
B9G6A7	zinc finger, C3HC4 type family protein, putative [Medicago truncatula]	Os10g0481400	61.4	9.5717	23	3	3	3	2	2	2	2	1	2	2	2	2	1	2	3	3	3	2	3	3	3	3	3	3	2	3	3	3	3	2	3	3	3	3	3	3	2	3	135740	140000	149180	111310	161080	241260
B9G923	LOW QUALITY PROTEIN: vacuolar-sorting receptor 1 [Oryza sativa Japonica Group]	Os11g0116550	13.4	69.592	16	6	3	2	1	1	1	2	1	1	0	2	3	1	1	5	5	4	4	5	3	4	4	3	4	4	4	2	2	1	1	2	1	2	2	1	2	2	1	58184	55622	0	0	55323	71938
B9G928	methylesterase 17 isoform X1 [Oryza sativa Japonica Group]	Os11g0117900	7.5	29.464	6	1	1	0	0	1	0	0	1	1	1	1	0	0	1	1	1	1	1	1	1	1	1	1	1	1	1	1	1	1	1	1	1	1	1	1	1	1	1	0	0	0	0	0	0
B9GBE2	protein CHUP1, chloroplastic [Oryza sativa Japonica Group]	Os11g0105750	12.5	104.22	0	10	1	0	0	0	0	0	0	0	0	0	0	0	0	8	6	8	8	8	9	8	8	7	8	7	8	1	0	1	1	1	1	0	1	1	1	1	0	0	0	0	0	0	0
B9GBH9	prosaposin-like [Brachypodium distachyon]	Os12g0112200	20	27.556	21	3	3	1	3	1	2	2	2	1	2	2	1	2	2	3	3	3	3	3	3	2	3	2	3	3	3	3	3	3	3	3	3	2	3	2	3	3	3	41709	65427	40562	46843	41288	17825
B9GBN5	non-structural maintenance of chromosomes element 1 homolog [Oryza sativa Japonica Group]	Os12g0127100	11.3	37.256	17	2	2	1	2	1	0	2	1	1	2	2	2	1	2	1	2	2	1	2	1	2	2	2	2	1	2	1	2	2	1	2	1	2	2	2	2	1	2	0	16082	9363.3	0	9332.1	0
B9GBN8	protein SYM1-like [Oryza sativa Japonica Group]	Os12g0127900	6.7	29.093	15	1	1	2	2	2	1	1	1	1	1	0	1	1	2	1	1	1	1	1	1	1	1	1	1	1	1	1	1	1	1	1	1	1	1	1	1	1	1	28053	27192	15756	0	0	0
B9GC17	nuclear pore complex protein NUP98A [Oryza sativa Japonica Group]	Os12g0165900	5.8	98.724	31	4	3	4	3	3	2	2	1	3	2	2	2	4	3	4	4	4	3	4	3	4	4	3	4	4	4	3	3	3	2	3	3	3	3	2	3	3	3	257530	228920	398430	762790	105010	209860
B9GCH9	Urease OS=Oryza sativa subsp. japonica OX=39947 GN=Os12g0234800 PE=3 SV=2	Os12g0234800	12.5	90.479	22	6	6	1	2	3	3	3	1	3	2	1	0	2	1	5	6	6	6	6	4	5	4	5	5	5	6	5	6	6	6	6	4	5	4	5	5	5	6	150080	131650	141970	146220	163020	154260
B9GDA4	coiled-coil domain-containing protein 6 [Ananas comosus]	Os12g0502100	12.7	18.327	12	1	1	1	1	1	1	1	1	1	1	1	1	1	1	1	1	1	1	1	1	1	1	1	1	1	1	1	1	1	1	1	1	1	1	1	1	1	1	0	0	0	0	0	0
B9GDC1	probable WRKY transcription factor 3 [Oryza sativa Japonica Group]	Os12g0507300	18.8	44.25	42	4	4	4	4	3	4	3	3	4	4	4	2	3	4	4	3	4	3	3	4	4	4	4	3	4	4	4	3	4	3	3	4	4	4	4	3	4	4	174620	185680	170770	150690	160300	157830
B9GDC7	histone deacetylase 6 [Oryza sativa Japonica Group]	Os12g0508266	12.3	19.829	9	1	1	1	1	1	1	1	0	0	1	0	1	1	1	1	1	1	1	1	0	0	1	0	1	1	1	1	1	1	1	1	0	0	1	0	1	1	1	0	0	0	0	0	0
C7IWB6	CBS domain-containing protein CBSCBSPB1 [Oryza sativa Japonica Group]	Os01g0923300	34	25.722	18	5	5	1	1	1	2	1	1	3	1	3	1	2	1	5	4	5	4	4	4	5	3	4	4	4	4	5	4	5	4	4	4	5	3	4	4	4	4	42399	35484	45298	62531	56739	59729
C7IWM8	Golgi to ER traffic protein 4 homolog [Oryza sativa Japonica Group]	Os01g0164700	13.8	14.741	0	1	1	0	0	0	0	0	0	0	0	0	0	0	0	1	1	1	1	1	0	1	1	1	1	1	1	1	1	1	1	1	0	1	1	1	1	1	1	0	0	0	0	0	0
C7IX78	uncharacterized LOC100286271 [Zea mays]	Os01g0615050	43.5	7.0891	16	2	2	3	1	1	2	1	1	1	1	1	2	1	1	2	2	1	2	2	1	2	2	2	1	1	2	2	2	1	2	2	1	2	2	2	1	1	2	550530	64401	0	362920	506080	250590
C7IY02	21.9 kDa heat shock protein-like [Oryza sativa Japonica Group]	Os01g0587500	11.6	18.464	6	1	1	0	0	0	0	0	1	1	1	1	1	1	0	1	1	0	1	0	1	1	1	1	1	1	1	1	1	0	1	0	1	1	1	1	1	1	1	0	0	0	0	0	0
C7IY31	carboxyl-terminal-processing peptidase 2, chloroplastic [Oryza sativa Japonica Group]	Os02g0815700	3.9	25.389	0	1	1	0	0	0	0	0	0	0	0	0	0	0	0	1	1	1	1	1	1	1	1	1	1	1	1	1	1	1	1	1	1	1	1	1	1	1	1	0	0	0	0	0	0
C7IY67	metallo-beta-lactamase family protein [Arabidopsis lyrata subsp. lyrata]	Os02g0829600	23.6	39.569	17	6	3	2	1	2	1	1	1	1	2	2	2	2	0	5	5	5	5	5	4	4	5	5	5	6	5	2	2	2	2	2	2	2	2	2	2	3	2	29894	30762	34610	28446	25265	18293
C7IZF2	ARF guanine-nucleotide exchange factor GNOM [Oryza sativa Japonica Group]	Os03g0665950	9.6	25.626	3	1	1	0	0	0	0	0	0	0	0	0	1	1	1	1	1	1	1	1	1	1	1	1	1	1	1	1	1	1	1	1	1	1	1	1	1	1	1	0	0	0	0	0	0
C7J028	blue copper protein [Oryza sativa Japonica Group]	Os03g0807500	7.2	20.951	3	1	1	0	0	0	0	0	0	1	1	1	0	0	0	0	0	0	1	1	1	1	1	1	1	1	1	0	0	0	1	1	1	1	1	1	1	1	1	0	0	0	0	0	0
C7J056	ruBisCO large subunit-binding protein subunit alpha [Oryza sativa Japonica Group]	Os03g0859600	36.2	19.207	40	6	4	3	5	4	4	3	3	2	3	4	2	3	4	5	6	6	6	5	6	5	6	6	6	6	6	4	4	4	4	3	4	3	4	4	4	4	4	219730	304730	328140	322050	349630	279810
C7J066	D-xylose-proton symporter-like 3, chloroplastic [Oryza sativa Japonica Group]	Os03g0823200	12.5	32.77	22	3	3	2	2	2	2	3	1	1	2	2	1	2	2	2	2	2	2	3	2	3	3	2	3	2	2	2	2	2	2	3	2	3	3	2	3	2	2	248560	277580	275430	250240	220760	209430
C7J0C0	probable transcription factor At3g04930 [Aegilops tauschii subsp. tauschii]	Os03g0370250	10.4	43.705	6	2	2	0	0	0	1	0	1	2	1	0	1	0	0	2	2	2	1	2	2	2	1	1	1	2	1	2	2	2	1	2	2	2	1	1	1	2	1	38098	39120	42527	0	43301	39003
C7J0Y1	molybdopterin biosynthesis protein CNX1 [Oryza sativa Japonica Group]	Os04g0661600	63.4	7.4914	24	2	2	2	2	2	2	2	2	2	2	2	2	2	2	2	2	2	2	2	2	2	2	2	2	2	2	2	2	2	2	2	2	2	2	2	2	2	2	298370	259450	308130	280660	135940	236640
C7J169	2-phytyl-1,4-beta-naphthoquinone methyltransferase, chloroplastic [Oryza sativa Japonica Group]	Os04g0507800	50	9.3106	2	2	2	0	0	0	1	0	1	0	0	0	0	0	0	1	2	0	1	1	2	1	1	0	2	0	1	1	2	0	1	1	2	1	1	0	2	0	1	0	0	0	0	0	0
C7J2W6	---	Os05g0171050	2.1	74.407	0	1	1	0	0	0	0	0	0	0	0	0	0	0	0	1	0	1	1	1	1	1	0	1	1	1	1	1	0	1	1	1	1	1	0	1	1	1	1	0	0	0	0	0	0
C7J4B4	mitogen-activated protein kinase kinase 3 isoform X2 [Oryza brachyantha]	Os06g0473200	20.5	29.73	11	3	3	0	0	2	1	2	1	1	2	1	0	1	0	3	2	3	3	3	3	3	3	3	2	3	3	3	2	3	3	3	3	3	3	3	2	3	3	54077	37878	53172	68770	65340	56577
C7J4C7	transcription initiation factor TFIID subunit 1 isoform X1 [Oryza sativa Japonica Group]	Os06g0645800	1.2	98.761	0	1	1	0	0	0	0	0	0	0	0	0	0	0	0	1	1	1	1	1	1	1	0	1	1	1	1	1	1	1	1	1	1	1	0	1	1	1	1	0	0	0	0	0	0
C7J4D5	LOW QUALITY PROTEIN: probable alpha-glucosidase Os06g0675700 [Oryza brachyantha]	Os06g0675900	16	13.596	9	1	1	1	1	1	0	0	0	1	1	1	1	1	1	1	1	1	1	0	0	1	1	1	1	1	1	1	1	1	1	0	0	1	1	1	1	1	1	0	0	0	0	0	0
C7J6H5	phospholipase A(1) LCAT3 isoform X2 [Oryza sativa Japonica Group]	Os09g0513100	9.4	20.811	2	1	1	1	0	0	0	0	0	0	0	0	1	0	0	1	1	1	1	1	1	1	1	1	1	1	1	1	1	1	1	1	1	1	1	1	1	1	1	0	0	0	0	0	0
C7J743	cinnamoyl-CoA reductase 1 isoform X1 [Oryza sativa Japonica Group]	Os09g0491820	12.6	38.118	13	3	3	0	0	1	1	1	1	1	3	2	1	1	1	3	1	3	2	3	2	3	3	3	3	3	2	3	1	3	2	3	2	3	3	3	3	3	2	24414	0	18525	44373	22566	14585
C7J745	cinnamoyl-CoA reductase 1 [Oryza sativa Japonica Group]	Os09g0491852	30	38.658	53	9	8	5	6	4	6	5	5	3	5	4	3	4	3	8	9	8	7	8	8	7	7	8	8	8	8	7	8	7	6	7	7	6	6	7	7	7	7	478680	510460	463930	454410	410240	428620
C7J8E5	Regulatory-associated protein of TOR 1 OS=Oryza sativa subsp. japonica OX=39947 GN=RAPTOR1 PE=2 SV=2	RAPTOR1	5.2	134.81	19	4	4	2	1	2	2	1	3	1	2	1	2	1	1	2	4	2	4	2	4	2	2	3	4	3	3	2	4	2	4	2	4	2	2	3	4	3	3	37583	31748	37659	37697	30802	38357
C7J9C6	ABC transporter I family member 11, chloroplastic isoform X5 [Oryza sativa Japonica Group]	Os11g0490800	13.2	17.243	1	1	1	0	0	0	0	0	0	0	0	0	1	0	0	1	1	1	1	0	1	1	1	1	1	1	0	1	1	1	1	0	1	1	1	1	1	1	0	0	0	0	0	0	0
C7JA12	glutathione synthetase, chloroplastic-like [Oryza brachyantha]	Os12g0263050	12.3	10.732	11	1	1	1	1	1	1	1	1	1	1	0	1	1	1	1	1	1	1	1	1	1	1	1	1	1	1	1	1	1	1	1	1	1	1	1	1	1	1	0	0	0	0	0	0
C7JA48	GEM-like protein 5 [Oryza sativa Japonica Group]	Os12g0478200	60.3	15.588	59	6	6	5	5	4	6	6	5	5	5	4	5	5	4	6	6	4	6	6	6	6	6	5	6	5	5	6	6	4	6	6	6	6	6	5	6	5	5	293210	275660	303200	350140	350580	280000
C7JA51	transmembrane protein 230 isoform X1 [Oryza sativa Japonica Group]	Os12g0129000	10.5	23.91	4	1	1	1	0	1	0	0	0	0	1	0	1	0	0	1	0	1	1	0	1	0	1	1	1	1	0	1	0	1	1	0	1	0	1	1	1	1	0	0	0	0	0	0	0
C7JA61	la-related protein 6B [Oryza sativa Japonica Group]	Os12g0225100	6.6	26.859	0	1	1	0	0	0	0	0	0	0	0	0	0	0	0	1	1	0	0	1	1	0	1	1	1	1	0	1	1	0	0	1	1	0	1	1	1	1	0	0	0	0	0	0	0
C7JA70	glutathione synthetase, chloroplastic isoform X2 [Oryza sativa Japonica Group]	Os12g0528400	27.2	16.674	6	3	3	2	0	0	0	1	2	0	0	1	0	0	0	2	2	2	1	2	3	1	0	2	1	1	0	2	2	2	1	2	3	1	0	2	1	1	0	29683	29382	39519	0	21936	47212
I4DHV7	Purple acid phosphatase OS=Oryza sativa subsp. japonica OX=39947 GN=OsNPP2 PE=2 SV=1	OsNPP2	8.6	69.56	8	4	2	1	2	1	0	1	0	0	0	1	1	0	1	3	4	3	2	2	2	2	2	2	2	1	2	1	2	1	0	0	0	1	1	0	1	1	1	94232	102960	86618	0	101540	0
O04138	Chitinase 4 OS=Oryza sativa subsp. japonica OX=39947 GN=Cht4 PE=2 SV=2	Cht4	39.3	30.451	68	7	5	7	7	6	5	8	6	6	4	4	6	5	4	7	7	7	7	7	7	7	6	6	6	6	6	5	5	5	5	5	5	5	4	4	4	5	4	990250	991640	1033500	948280	955890	963960
O04226	Delta-1-pyrroline-5-carboxylate synthase 1 OS=Oryza sativa subsp. japonica OX=39947 GN=P5CS1 PE=2 SV=2	P5CS1	44.8	77.744	192	23	21	18	16	16	15	14	16	15	17	15	15	18	17	21	21	20	21	20	19	21	23	21	20	20	21	19	19	18	19	18	17	19	21	19	18	18	19	1078300	1075600	1092600	1063300	1066400	1181800
O04882	Farnesyl diphosphate synthase OS=Oryza sativa subsp. japonica OX=39947 GN=Os01g0703400 PE=2 SV=1	Os01g0703400	25.2	40.676	39	6	5	2	2	3	2	3	3	4	4	5	4	4	3	5	5	5	6	6	6	6	6	6	6	5	6	5	5	5	5	5	5	5	5	5	5	5	5	121670	120730	117950	149470	155090	155900
O22080	Acidic class III chitinase OsChib3a OS=Oryza sativa subsp. japonica OX=39947 GN=Os01g0660200 PE=2 SV=2	Os01g0660200	7.3	31.039	1	2	2	0	0	1	0	0	0	0	0	0	0	0	0	2	2	2	2	2	2	2	2	2	2	2	2	2	2	2	2	2	2	2	2	2	2	2	2	0	0	0	0	0	0
O22386	50S ribosomal protein L12, chloroplastic OS=Oryza sativa subsp. japonica OX=39947 GN=RPL12-2 PE=2 SV=2	RPL12-2	54.1	18.59	121	7	4	11	12	8	7	11	12	10	8	11	8	12	11	7	7	7	7	7	6	5	7	7	6	6	7	4	4	4	4	4	3	2	4	4	3	4	4	7940600	7922000	7933500	7602300	7656400	7665300
O22567	1-deoxy-D-xylulose-5-phosphate synthase 1, chloroplastic OS=Oryza sativa subsp. japonica OX=39947 GN=CLA1 PE=2 SV=2	CLA1	22.9	77.303	65	9	9	6	4	7	6	6	3	7	6	6	4	4	6	8	8	8	9	9	7	7	9	8	8	8	9	8	8	8	9	9	7	7	9	8	8	8	9	243320	249780	250980	272500	266640	222370
O23877	Ferredoxin--NADP reductase, embryo isozyme, chloroplastic OS=Oryza sativa subsp. japonica OX=39947 GN=Os07g0147900 PE=1 SV=1	Os07g0147900	40.7	41.814	106	13	7	7	9	12	8	11	10	10	6	9	8	7	9	11	10	11	11	13	12	12	11	11	12	11	10	6	6	7	7	7	7	7	7	7	7	7	7	1441600	1501600	1455800	1301000	1219500	1239100
O24174	Betaine aldehyde dehydrogenase 1 OS=Oryza sativa subsp. japonica OX=39947 GN=BADH1 PE=1 SV=1	BADH1	16	54.647	32	5	5	4	3	2	3	2	5	2	3	4	1	2	1	4	5	5	5	4	5	4	5	4	4	5	5	4	5	5	5	4	5	4	5	4	4	5	5	80743	77654	88905	68736	71284	87380
O24230	Expansin-B2 OS=Oryza sativa subsp. japonica OX=39947 GN=EXPB2 PE=2 SV=2	EXPB2	16.9	28.685	4	3	2	0	0	0	0	0	0	1	1	1	0	1	0	2	2	1	3	2	3	3	3	3	3	2	3	1	1	0	2	1	2	2	2	2	2	1	2	0	0	0	0	0	0
O49068	Tubulin gamma-2 chain OS=Oryza sativa subsp. japonica OX=39947 GN=TUBG2 PE=2 SV=1	TUBG2	23.5	52.869	50	6	6	1	5	2	5	6	5	4	5	5	5	5	2	6	6	4	6	6	5	5	6	6	5	6	4	6	6	4	6	6	5	5	6	6	5	6	4	78534	82671	75335	97951	106170	113460
O49827	Chitinase OS=Oryza sativa subsp. japonica OX=39947 GN=Os01g0860500 PE=2 SV=1	Os01g0860500	30.5	32.202	27	5	4	2	3	3	2	3	2	3	1	2	2	2	2	3	3	4	4	5	5	4	4	3	4	4	4	3	3	3	3	4	4	3	4	3	4	3	3	157780	153500	139930	103920	87194	74974
O64422	Fructose-1,6-bisphosphatase, chloroplastic OS=Oryza sativa subsp. japonica OX=39947 GN=Os03g0267300 PE=2 SV=1	Os03g0267300	44.1	43.604	282	18	18	25	22	22	26	24	27	24	22	24	22	21	23	18	17	18	18	17	18	18	18	17	18	16	18	18	17	18	18	17	18	18	18	17	18	16	18	7303100	8131200	7381900	6822300	6647800	6487500
O64437	Inositol-3-phosphate synthase 1 OS=Oryza sativa subsp. japonica OX=39947 GN=RINO1 PE=1 SV=2	RINO1	22.5	56.264	63	7	6	3	3	4	5	5	7	4	5	5	7	6	9	6	5	5	6	5	6	5	5	4	6	5	7	6	5	5	6	5	6	5	5	4	6	5	6	193880	211070	218320	384390	400830	390580
O64464	Proteasome subunit beta type-1 OS=Oryza sativa subsp. japonica OX=39947 GN=PBF1 PE=2 SV=1	PBF1	71.9	24.281	108	10	6	11	8	8	9	9	6	8	8	9	10	10	12	10	9	9	9	10	7	9	9	10	9	9	9	6	5	5	5	6	3	5	5	6	5	5	5	1550300	1599300	1432000	1469000	1420100	1574000
O64937	Elongation factor 1-alpha OS=Oryza sativa subsp. japonica OX=39947 GN=REFA1 PE=2 SV=2	REFA1	56.6	49.292	324	21	21	28	25	24	29	26	28	30	25	22	30	30	27	19	19	20	21	18	16	18	21	20	19	19	20	19	19	20	21	18	16	18	21	20	19	19	20	19520000	20248000	19311000	21686000	21370000	19657000
O65037	50S ribosomal protein L27, chloroplastic OS=Oryza sativa subsp. japonica OX=39947 GN=RPL27 PE=2 SV=1	RPL27	29.2	21.268	42	5	5	3	2	4	4	4	5	2	3	3	4	4	4	4	4	5	5	5	4	4	3	5	4	5	5	4	4	5	5	5	4	4	3	5	4	5	5	985230	987440	947340	1095100	1068000	1050900
O80414	Mitochondrial phosphate transporter OS=Oryza sativa subsp. japonica OX=39947 GN=Os02g0767500 PE=2 SV=1	Os02g0767500	39.7	38.959	158	14	3	13	14	15	17	13	12	11	13	13	11	12	14	14	14	14	14	14	14	14	14	14	13	12	14	3	3	3	3	3	3	3	3	3	3	3	3	2254900	2189800	2293900	2239700	2127200	2123600
O82143	26S proteasome non-ATPase regulatory subunit 4 homolog OS=Oryza sativa subsp. japonica OX=39947 GN=RPN10 PE=1 SV=1	RPN10	44.3	42.383	62	12	11	7	2	7	5	4	6	7	5	4	4	5	6	10	9	9	9	10	10	10	9	9	8	9	10	9	9	8	8	9	9	10	8	8	8	9	9	473400	435030	438590	457500	493100	471090
O82157	Early nodulin OS=Oryza sativa subsp. japonica OX=39947 GN=OsENOD93b PE=2 SV=1	OsENOD93b	18.8	10.098	3	1	1	0	0	0	1	1	1	0	0	0	0	0	0	1	1	1	1	1	1	0	1	1	0	1	1	1	1	1	1	1	1	0	1	1	0	1	1	0	0	0	0	0	0
O82427	24-methylenesterol C-methyltransferase 2 OS=Oryza sativa subsp. japonica OX=39947 GN=Smt2-1 PE=2 SV=2	Smt2-1	14.6	40.618	19	3	3	0	1	1	1	2	2	2	3	2	2	1	2	2	2	2	3	3	3	3	3	3	3	3	3	2	2	2	3	3	3	3	3	3	3	3	3	48202	23184	34428	35478	39851	40042
O82451	Probable glutathione S-transferase GSTF2 OS=Oryza sativa subsp. japonica OX=39947 GN=GSTF2 PE=1 SV=3	GSTF2	55.3	23.977	110	8	6	8	8	9	10	11	8	10	8	8	9	10	11	7	7	8	8	8	7	8	7	8	6	8	8	6	5	6	6	6	6	6	6	6	5	6	6	3297900	3213800	3004300	3621900	3344300	3132600
O82522	Ubiquinol oxidase OS=Oryza sativa subsp. japonica OX=39947 GN=IM1 PE=2 SV=3	IM1	6	39.005	15	1	1	1	1	1	1	1	1	2	1	2	2	2	0	1	1	1	1	1	1	1	1	1	1	1	1	1	1	1	1	1	1	1	1	1	1	1	1	11965	0	26622	0	0	14342
O82807	Ubiquinol oxidase 1a, mitochondrial OS=Oryza sativa subsp. japonica OX=39947 GN=AOX1A PE=2 SV=1	AOX1A	28.3	37.136	47	6	6	5	5	4	4	3	4	4	3	4	4	3	4	5	6	6	5	4	6	5	5	5	5	6	6	5	6	6	5	4	6	5	5	5	5	6	6	260400	251060	240670	197870	192410	212830
P0C031	Ubiquitin-NEDD8-like protein RUB2 OS=Oryza sativa subsp. japonica OX=39947 GN=RUB2 PE=2 SV=2	RUB2	51	17.094	98	6	2	7	8	9	8	9	11	11	9	5	6	9	6	5	5	5	5	5	6	5	6	6	6	5	6	1	1	1	1	1	2	1	2	2	2	1	2	3764400	3180500	4471700	6072600	4433500	5144100
P0C0L1	Probable L-ascorbate peroxidase 6, chloroplastic/mitochondrial OS=Oryza sativa subsp. japonica OX=39947 GN=APX6 PE=2 SV=1	APX6	56.3	33.501	123	15	13	10	10	10	11	8	10	11	10	12	9	11	11	14	14	15	12	11	13	14	13	15	13	15	13	12	12	13	11	10	11	12	12	13	12	13	12	616300	1006000	1012500	908290	980570	963540
P0C2Y7	ATP synthase subunit a, chloroplastic OS=Oryza sativa subsp. japonica OX=39947 GN=atpI PE=3 SV=1	atpI	13.8	27.305	8	3	3	0	1	1	0	1	2	1	0	1	1	0	0	1	1	2	1	1	2	2	1	1	2	0	1	1	1	2	1	1	2	2	1	1	2	0	1	0	0	0	0	0	144910
P0C2Z0	ATP synthase subunit b, chloroplastic OS=Oryza sativa subsp. japonica OX=39947 GN=atpF PE=3 SV=1	atpF	51.4	20.956	89	10	10	7	6	9	9	6	7	8	8	8	7	7	7	9	10	10	10	10	9	9	10	9	10	10	10	9	10	10	10	10	9	9	10	9	10	10	10	1838100	2048400	2004300	2315300	1971700	1940700
P0C2Z3	ATP synthase epsilon chain, chloroplastic OS=Oryza sativa subsp. japonica OX=39947 GN=atpE PE=3 SV=1	atpE	35.8	15.217	16	6	5	1	1	3	1	1	1	1	2	1	1	2	1	6	6	6	5	4	5	5	6	5	5	6	5	5	5	5	5	4	4	4	5	5	4	5	5	1502000	1525300	2798000	233300	0	0
P0C2Z6	ATP synthase subunit alpha, chloroplastic OS=Oryza sativa subsp. japonica OX=39947 GN=atpA PE=3 SV=1	atpA	53.6	55.664	551	30	29	49	50	43	47	43	46	50	44	42	42	49	46	28	28	28	30	29	30	29	29	30	30	28	28	27	28	27	29	28	29	28	29	29	29	27	28	47482000	47530000	47352000	47462000	52816000	48086000
P0C314	ATP-dependent Clp protease proteolytic subunit OS=Oryza sativa subsp. japonica OX=39947 GN=clpP PE=3 SV=1	clpP	22.2	24.727	34	4	4	3	3	3	3	3	1	3	4	2	3	3	3	4	4	3	3	3	4	3	4	3	3	3	3	4	4	3	3	3	4	3	4	3	3	3	3	269090	254280	279090	345880	278620	317120
P0C325	NAD(P)H-quinone oxidoreductase chain 4, chloroplastic OS=Oryza sativa subsp. japonica OX=39947 GN=ndhD PE=2 SV=1	ndhD	3.2	56.534	1	1	1	0	0	0	0	0	0	0	0	1	0	0	0	0	0	0	1	0	1	0	1	1	1	0	0	0	0	0	1	0	1	0	1	1	1	0	0	0	0	0	0	0	0
P0C328	NAD(P)H-quinone oxidoreductase subunit 5, chloroplastic OS=Oryza sativa subsp. japonica OX=39947 GN=ndhF PE=3 SV=1	ndhF	9.1	82.526	39	6	6	3	2	5	2	3	3	4	5	4	3	2	3	5	3	5	4	4	5	4	5	5	4	4	4	5	3	5	4	4	5	4	5	5	4	4	4	299290	418080	313200	382520	397040	378420
P0C337	NAD(P)H-quinone oxidoreductase subunit H, chloroplastic OS=Oryza sativa subsp. japonica OX=39947 GN=ndhH PE=3 SV=1	ndhH	50.4	45.685	141	15	15	11	10	10	12	11	11	14	13	11	13	13	12	12	13	12	12	15	12	15	12	14	15	13	14	12	13	12	12	15	12	15	12	14	15	13	14	1461400	1434100	1468600	1446900	1389900	1459800
P0C340	NAD(P)H-quinone oxidoreductase subunit J, chloroplastic OS=Oryza sativa subsp. japonica OX=39947 GN=ndhJ PE=3 SV=1	ndhJ	62.3	18.783	121	9	9	11	9	8	9	10	11	10	10	10	11	11	11	9	9	9	9	9	9	9	9	8	9	9	9	9	9	9	9	9	9	9	9	8	9	9	9	1481000	1376500	1439200	1425500	1353700	1379500
P0C343	NAD(P)H-quinone oxidoreductase subunit K, chloroplastic OS=Oryza sativa subsp. japonica OX=39947 GN=ndhK PE=3 SV=2	ndhK	33.8	25.216	50	5	5	3	5	4	4	4	5	4	4	5	4	4	4	4	5	4	4	4	5	5	5	5	4	5	5	4	5	4	4	4	5	5	5	5	4	5	5	322350	331840	312700	272720	258980	259910
P0C355	Photosystem I P700 chlorophyll a apoprotein A1 OS=Oryza sativa subsp. japonica OX=39947 GN=psaA PE=3 SV=1	psaA	15.1	83.168	143	14	14	14	13	12	13	11	12	10	10	13	12	11	12	12	13	12	13	14	14	14	13	12	14	13	14	12	13	12	13	14	14	14	13	12	14	13	14	8145100	8229800	8150700	7781200	8442700	7736200
P0C358	Photosystem I P700 chlorophyll a apoprotein A2 OS=Oryza sativa subsp. japonica OX=39947 GN=psaB PE=3 SV=1	psaB	28.3	82.559	290	17	17	26	25	24	24	20	23	27	21	23	28	26	23	17	16	17	17	17	17	17	17	16	17	17	17	17	16	17	17	17	17	17	17	16	17	17	17	16778000	16584000	17129000	16839000	17496000	15957000
P0C361	Photosystem I iron-sulfur center OS=Oryza sativa subsp. japonica OX=39947 GN=psaC PE=3 SV=1	psaC	74.1	8.8993	99	6	4	8	7	8	8	8	7	8	9	10	8	8	10	6	6	6	6	6	6	6	6	6	6	6	6	4	4	4	4	4	4	4	4	4	4	4	4	3753300	3318300	3587000	3939800	3493600	3169700
P0C364	Photosystem II CP47 reaction center protein OS=Oryza sativa subsp. japonica OX=39947 GN=psbB PE=3 SV=1	psbB	31.7	56.189	205	16	16	18	20	16	18	16	18	17	16	18	17	16	15	15	16	15	15	16	15	16	16	15	16	16	15	15	16	15	15	16	15	16	16	15	16	16	15	17154000	16931000	16310000	14646000	14138000	12972000
P0C367	Photosystem II CP43 reaction center protein OS=Oryza sativa subsp. japonica OX=39947 GN=psbC PE=3 SV=1	psbC	33.2	52.075	111	15	15	9	8	11	7	7	8	9	12	11	7	12	10	14	14	15	12	13	13	14	14	14	13	14	13	14	14	15	12	13	13	14	14	14	13	14	13	8602700	8429700	8699900	8598000	8720400	7922400
P0C380	Translation initiation factor IF-1, chloroplastic OS=Oryza sativa subsp. japonica OX=39947 GN=infA PE=3 SV=1	infA	13.1	12.417	3	1	1	0	1	0	0	0	1	0	0	0	0	0	1	1	1	0	0	0	1	0	1	0	0	0	1	1	1	0	0	0	1	0	1	0	0	0	1	0	0	0	0	0	0
P0C386	NAD(P)H-quinone oxidoreductase subunit I, chloroplastic OS=Oryza sativa subsp. japonica OX=39947 GN=ndhI PE=3 SV=1	ndhI	36.1	21.165	63	5	5	6	5	5	4	5	6	5	6	5	5	5	6	5	5	5	4	4	5	5	5	4	5	5	5	5	5	5	4	4	5	5	5	4	5	5	5	402620	415530	430540	448560	459800	472380
P0C389	Cytochrome f OS=Oryza sativa subsp. japonica OX=39947 GN=petA PE=3 SV=1	petA	42.2	35.467	241	17	17	23	21	19	22	20	18	20	20	19	20	17	22	17	17	17	17	16	17	17	17	16	16	16	16	17	17	17	17	16	17	17	17	16	16	16	16	5438400	5369400	5461200	4986500	4923100	4873500
P0C422	Photosystem II reaction center protein H OS=Oryza sativa subsp. japonica OX=39947 GN=psbH PE=3 SV=1	psbH	38.4	7.8861	0	2	2	0	0	0	0	0	0	0	0	0	0	0	0	2	2	2	2	2	2	2	2	2	2	2	2	2	2	2	2	2	2	2	2	2	2	2	2	0	0	0	0	0	0
P0C434	Photosystem II protein D1 OS=Oryza sativa subsp. japonica OX=39947 GN=psbA PE=3 SV=1	psbA	29.7	38.962	27	8	4	2	2	3	2	2	2	3	2	2	2	2	3	7	8	8	7	8	8	8	7	7	8	8	8	3	4	4	3	4	4	4	3	3	4	4	4	1366600	1284100	1341800	1099900	2098700	668830
P0C437	Photosystem II D2 protein OS=Oryza sativa subsp. japonica OX=39947 GN=psbD PE=3 SV=1	psbD	29.2	39.573	58	10	10	5	6	4	7	6	4	4	5	5	3	4	5	10	10	10	10	10	9	10	10	10	8	10	9	10	10	10	10	10	9	10	10	10	8	10	9	3880600	4526600	4396700	3408900	5017000	3865000
P0C440	50S ribosomal protein L14, chloroplastic OS=Oryza sativa subsp. japonica OX=39947 GN=rpl14 PE=3 SV=1	rpl14	46.3	13.565	24	5	5	2	2	2	3	2	2	2	1	3	1	2	2	5	4	5	5	5	4	5	5	5	5	5	5	5	4	5	5	5	4	5	5	5	5	5	5	492010	441230	512750	608690	580390	586080
P0C443	50S ribosomal protein L16, chloroplastic OS=Oryza sativa subsp. japonica OX=39947 GN=rpl16 PE=3 SV=1	rpl16	41.9	15.529	62	4	4	4	6	5	5	6	5	5	5	4	6	6	5	4	4	4	4	4	4	4	4	4	4	4	4	4	4	4	4	4	4	4	4	4	4	4	4	1080600	1135800	1105600	1293000	1351500	1436600
P0C446	50S ribosomal protein L22, chloroplastic OS=Oryza sativa subsp. japonica OX=39947 GN=rpl22 PE=3 SV=1	rpl22	8.7	17.683	0	1	1	0	0	0	0	0	0	0	0	0	0	0	0	1	1	1	1	1	1	1	1	1	1	1	1	1	1	1	1	1	1	1	1	1	1	1	1	0	0	0	0	0	0
P0C451	50S ribosomal protein L23, chloroplastic OS=Oryza sativa subsp. japonica OX=39947 GN=rpl23-A PE=3 SV=1	rpl23-A	54.8	10.764	65	4	4	4	3	4	5	7	7	5	6	6	6	7	5	4	4	4	3	4	4	3	4	3	4	4	4	4	4	4	3	4	4	3	4	3	4	4	4	351200	381640	336240	361520	347880	372830
P0C454	50S ribosomal protein L32, chloroplastic OS=Oryza sativa subsp. japonica OX=39947 GN=rpl32 PE=3 SV=1	rpl32	39.7	7.3155	17	2	2	2	1	2	1	2	1	2	1	1	2	1	1	2	2	2	2	2	1	2	2	1	2	1	2	2	2	2	2	2	1	2	2	1	2	1	2	87000	90151	86138	135860	67496	0
P0C457	50S ribosomal protein L33, chloroplastic OS=Oryza sativa subsp. japonica OX=39947 GN=rpl33 PE=3 SV=1	rpl33	51.5	7.6429	31	4	4	1	3	4	1	3	3	3	2	3	2	3	3	3	4	4	3	3	4	3	3	3	3	4	4	3	4	4	3	3	4	3	3	3	3	4	4	926000	906390	910180	941770	963660	870770
P0C464	30S ribosomal protein S11, chloroplastic OS=Oryza sativa subsp. japonica OX=39947 GN=rps11 PE=3 SV=1	rps11	18.9	15.624	11	2	2	1	1	0	1	1	1	1	1	1	1	1	1	2	2	2	2	2	2	2	2	2	2	2	2	2	2	2	2	2	2	2	2	2	2	2	2	0	0	0	0	0	0
P0C467	30S ribosomal protein S14, chloroplastic OS=Oryza sativa subsp. japonica OX=39947 GN=rps14 PE=3 SV=1	rps14	22.3	12.254	16	2	2	2	0	1	1	2	1	1	1	1	2	2	2	2	2	2	2	2	2	2	2	2	2	2	2	2	2	2	2	2	2	2	2	2	2	2	2	167320	9756.5	19248	99998	203800	130710
P0C470	30S ribosomal protein S15, chloroplastic OS=Oryza sativa subsp. japonica OX=39947 GN=rps15-A PE=3 SV=1	rps15-A	43.3	10.882	19	4	4	3	0	0	2	1	3	1	2	1	3	2	1	4	4	4	3	4	4	2	2	3	4	4	3	4	4	4	3	4	4	2	2	3	4	4	3	70032	63921	66881	80162	85123	89672
P0C482	30S ribosomal protein S2, chloroplastic OS=Oryza sativa subsp. japonica OX=39947 GN=rps2 PE=3 SV=1	rps2	26.7	26.992	44	5	5	5	2	3	4	3	3	3	5	3	3	5	5	5	4	3	5	5	5	5	5	5	5	5	5	5	4	3	5	5	5	5	5	5	5	5	5	541670	507460	535920	403430	543350	525570
P0C485	30S ribosomal protein S3, chloroplastic OS=Oryza sativa subsp. japonica OX=39947 GN=rps3 PE=3 SV=1	rps3	38.1	27.518	124	12	12	9	12	9	11	9	10	12	12	11	9	11	9	11	11	11	10	10	9	11	12	11	9	12	10	11	11	11	10	10	9	11	12	11	9	12	10	885770	949800	937230	995390	1046000	1028500
P0C488	30S ribosomal protein S4, chloroplastic OS=Oryza sativa subsp. japonica OX=39947 GN=rps4 PE=3 SV=1	rps4	29.4	23.422	33	6	6	2	3	3	1	3	3	3	1	2	4	3	5	4	4	5	5	5	5	4	4	3	6	5	6	4	4	5	5	5	5	4	4	3	6	5	6	242960	194060	230470	184250	166590	169270
P0C491	30S ribosomal protein S7, chloroplastic OS=Oryza sativa subsp. japonica OX=39947 GN=rps7-A PE=3 SV=1	rps7-A	17.9	17.629	19	3	3	2	2	2	1	1	1	2	2	1	1	2	2	3	3	3	3	3	3	3	3	3	3	3	3	3	3	3	3	3	3	3	3	3	3	3	3	255630	245080	266960	311190	312220	296880
P0C494	30S ribosomal protein S8, chloroplastic OS=Oryza sativa subsp. japonica OX=39947 GN=rps8 PE=3 SV=1	rps8	36	15.61	65	5	5	4	6	5	6	6	6	5	5	5	5	6	6	4	5	5	5	5	5	5	4	5	5	5	5	4	5	5	5	5	5	5	4	5	5	5	5	985000	962790	934500	1082000	867570	948070
P0C497	50S ribosomal protein L2, chloroplastic OS=Oryza sativa subsp. japonica OX=39947 GN=rpl2-A PE=3 SV=1	rpl2-A	45.4	29.941	73	8	8	4	6	4	6	6	8	6	7	7	7	5	7	6	7	8	7	8	7	7	7	7	8	7	7	6	7	8	7	8	7	7	7	7	8	7	7	1100900	983850	1172000	1121100	1118900	956670
P0C500	DNA-directed RNA polymerase subunit alpha OS=Oryza sativa subsp. japonica OX=39947 GN=rpoA PE=3 SV=1	rpoA	29.7	38.667	72	8	8	7	7	6	5	6	6	4	6	5	6	7	7	6	6	7	6	6	6	7	7	6	7	7	6	6	6	7	6	6	6	7	7	6	7	7	6	174450	192170	161050	215790	229550	224080
P0C503	DNA-directed RNA polymerase subunit beta OS=Oryza sativa subsp. japonica OX=39947 GN=rpoB PE=3 SV=1	rpoB	13.9	121.64	43	10	10	4	2	2	4	2	3	5	6	5	3	5	2	7	6	6	8	5	7	7	9	7	6	6	8	7	6	6	8	5	7	7	9	7	6	6	8	229470	199080	184900	143550	207910	188620
P0C506	DNA-directed RNA polymerase subunit beta' OS=Oryza sativa subsp. japonica OX=39947 GN=rpoC1 PE=3 SV=1	rpoC1	6.5	78.129	16	3	3	1	1	1	1	1	1	1	2	2	2	1	2	1	1	1	2	1	1	2	2	2	2	1	3	1	1	1	2	1	1	2	2	2	2	1	3	0	0	0	35970	0	0
P0C512	Ribulose bisphosphate carboxylase large chain OS=Oryza sativa subsp. japonica OX=39947 GN=rbcL PE=1 SV=1	rbcL	68.6	52.881	1451	49	1	120	120	113	109	123	117	128	138	121	124	111	127	48	49	49	49	49	48	48	48	49	48	48	48	1	1	1	1	1	1	1	1	1	1	1	1	137830000	136570000	142240000	142160000	172770000	135040000
P0C522	ATP synthase subunit alpha, mitochondrial OS=Oryza sativa subsp. japonica OX=39947 GN=ATPA PE=1 SV=1	ATPA	53	55.373	262	23	20	22	24	22	19	24	25	21	22	19	22	21	21	23	22	23	23	23	23	23	22	23	23	23	22	20	20	20	20	20	20	20	20	20	20	20	20	9081100	8417400	7996600	8688200	8704500	8739100
P0C540	Actin-7 OS=Oryza sativa subsp. japonica OX=39947 GN=ACT7 PE=3 SV=1	ACT7	67	41.614	228	18	9	21	20	20	19	19	18	22	17	16	21	18	17	17	16	17	18	17	18	18	17	17	18	18	17	9	8	9	9	9	9	9	9	9	9	9	9	7607200	7438000	7535500	7835100	7837300	7850800
P0C5A4	Late embryogenesis abundant protein 19 OS=Oryza sativa subsp. japonica OX=39947 GN=LEA19 PE=2 SV=1	LEA19	40	20.514	69	8	8	6	8	8	5	3	7	7	4	6	6	5	4	7	8	8	7	8	7	8	7	7	7	7	7	7	8	8	7	8	7	8	7	7	7	7	7	1500700	1484500	1641700	1134700	658710	1183700
P0C5D5	Peroxiredoxin Q, chloroplastic OS=Oryza sativa subsp. japonica OX=39947 GN=Os06g0196300 PE=2 SV=1	Os06g0196300	51.6	23.737	171	15	15	14	15	15	15	16	15	13	14	14	13	13	14	14	15	15	15	15	15	15	14	15	13	15	15	14	15	15	15	15	15	15	14	15	13	15	15	10286000	11020000	11401000	10011000	10372000	10195000
P0DKK0	26S proteasome regulatory subunit 7B OS=Oryza sativa subsp. japonica OX=39947 GN=RPT1B PE=2 SV=1	RPT1B	55.9	47.682	165	19	19	14	9	13	12	16	13	14	16	14	15	14	15	17	18	19	17	18	18	18	18	18	18	18	18	17	18	19	17	18	18	18	18	18	18	18	18	2195100	2383400	2234000	2407500	2334400	2468800
P0DKK7	60S ribosomal protein L7a-2 OS=Oryza sativa subsp. japonica OX=39947 GN=RPL7A-2 PE=2 SV=1	RPL7A-2	17.4	29.304	51	4	4	4	4	3	5	3	5	4	4	4	5	5	5	4	4	3	4	3	3	3	4	3	3	4	3	4	4	3	4	3	3	3	4	3	3	4	3	435840	420180	285630	447160	356430	344080
P0DKK9	40S ribosomal protein S10-2 OS=Oryza sativa subsp. japonica OX=39947 GN=RPS10-2 PE=2 SV=1	RPS10-2	28.4	20.263	58	5	4	5	5	5	4	5	5	5	4	5	5	5	5	5	5	5	5	5	5	5	5	5	5	5	5	4	4	4	4	4	4	4	4	4	4	4	4	2647400	2546100	2644700	2711300	2805000	2768300
P0DO03	Chaperone protein dnaJ A8, chloroplastic OS=Oryza sativa subsp. japonica OX=39947 GN=DJA8 PE=1 SV=1	DJA8	39.8	48.214	141	14	14	11	15	12	10	14	11	10	10	13	12	13	10	10	10	10	11	13	11	11	10	12	12	12	11	10	10	10	11	13	11	11	10	12	12	12	11	2321700	2821500	2800000	2536100	2550300	2527700
P12085	ATP synthase subunit beta, chloroplastic OS=Oryza sativa subsp. japonica OX=39947 GN=atpB PE=1 SV=2	atpB	83.5	53.954	601	37	10	48	55	52	46	43	57	50	52	54	51	45	48	34	36	35	35	34	35	37	36	36	35	34	36	9	10	9	10	9	9	10	10	9	10	8	9	53270000	57947000	56630000	57622000	63009000	58127000
P12123	Cytochrome b6 OS=Oryza sativa subsp. japonica OX=39947 GN=petB PE=3 SV=1	petB	25.1	24.182	34	4	4	3	6	4	3	1	2	2	3	3	2	2	3	3	4	4	3	2	2	2	3	3	2	2	3	3	4	4	3	2	2	2	3	3	2	2	3	1844100	1643800	1839300	1563700	1284000	156720
P12124	NAD(P)H-quinone oxidoreductase subunit 1, chloroplastic OS=Oryza sativa subsp. japonica OX=39947 GN=ndhA PE=3 SV=2	ndhA	13.5	40.468	25	4	4	3	2	2	1	3	2	2	2	1	3	2	2	3	3	2	2	3	3	2	4	3	4	3	2	3	3	2	2	3	3	2	4	3	4	3	2	124480	128520	127420	161870	163600	168640
P12149	30S ribosomal protein S12, chloroplastic OS=Oryza sativa subsp. japonica OX=39947 GN=rps12-A PE=3 SV=1	rps12-A	21.8	13.82	6	1	1	1	0	0	1	0	1	1	0	0	1	0	1	1	1	1	1	1	1	1	1	1	1	1	1	1	1	1	1	1	1	1	1	1	1	1	1	0	0	0	34810	0	13914
P12151	30S ribosomal protein S16, chloroplastic OS=Oryza sativa subsp. japonica OX=39947 GN=rps16 PE=3 SV=2	rps16	29.4	10.056	24	2	2	2	2	2	2	2	2	3	1	3	2	1	2	2	2	2	2	2	2	2	2	2	2	2	2	2	2	2	2	2	2	2	2	2	2	2	2	449630	484880	376760	386700	338790	310050
P12153	30S ribosomal protein S19, chloroplastic OS=Oryza sativa subsp. japonica OX=39947 GN=rps19-A PE=3 SV=3	rps19-A	68.8	10.695	53	7	7	3	5	3	5	5	4	6	4	5	4	4	5	7	6	6	6	7	7	7	6	6	6	7	6	7	6	6	6	7	7	7	6	6	6	7	6	866780	885670	902120	1111700	1122600	1041700
P12203	Photosystem I assembly protein Ycf3 OS=Oryza sativa subsp. japonica OX=39947 GN=ycf3 PE=2 SV=3	ycf3	45.9	19.844	15	4	4	2	1	2	1	1	1	1	2	1	2	0	1	4	4	4	3	3	3	3	4	4	4	3	3	4	4	4	3	3	3	3	4	4	4	3	3	53487	217810	172960	0	0	0
P12330	Chlorophyll a-b binding protein 1, chloroplastic OS=Oryza sativa subsp. japonica OX=39947 GN=CAB1R PE=2 SV=2	CAB1R	58.5	28.014	179	12	4	13	15	15	15	12	13	16	18	13	17	15	17	12	11	11	11	11	11	11	10	11	12	11	11	4	3	3	4	4	4	3	3	3	4	4	4	24466000	25819000	25902000	24592000	29231000	24733000
P12331	Chlorophyll a-b binding protein 2, chloroplastic OS=Oryza sativa subsp. japonica OX=39947 GN=CAB2R PE=2 SV=2	CAB2R	53.6	27.552	72	11	3	5	8	6	6	8	7	5	5	5	5	6	6	11	11	11	10	10	10	11	10	11	11	10	10	3	3	3	3	3	3	3	3	3	3	3	3	2806200	2838100	2877000	3406200	3484300	3139700
P14654	Glutamine synthetase cytosolic isozyme 1-2 OS=Oryza sativa subsp. japonica OX=39947 GN=GLN1-2 PE=1 SV=1	GLN1-2	58.3	39.258	111	13	11	11	9	9	10	9	8	7	9	7	8	12	12	13	12	12	11	11	11	11	11	12	13	13	11	11	10	10	9	9	9	9	9	10	11	11	9	624280	597250	654630	465330	457830	401420
P14655	Glutamine synthetase, chloroplastic OS=Oryza sativa subsp. japonica OX=39947 GN=GLN2 PE=1 SV=1	GLN2	61.9	46.642	177	23	20	17	17	13	16	12	14	14	12	14	19	14	15	21	21	23	21	22	22	22	23	23	22	23	23	19	18	20	18	20	19	19	20	20	20	20	20	10317000	10247000	9106700	9735700	9901400	9078400
P14656	Glutamine synthetase cytosolic isozyme 1-1 OS=Oryza sativa subsp. japonica OX=39947 GN=GLN1-1 PE=1 SV=1	GLN1-1	64.6	39.201	112	21	19	12	8	10	7	9	7	12	11	6	9	12	9	21	21	20	21	21	21	21	21	20	21	21	21	19	19	18	19	19	19	19	19	18	19	19	19	1506900	1379900	1428200	1563000	1729500	1634700
P14717	Phenylalanine ammonia-lyase OS=Oryza sativa subsp. japonica OX=39947 GN=PAL PE=1 SV=2	PAL	61.2	75.497	326	35	28	18	19	18	30	30	26	34	28	36	30	30	27	28	28	30	33	34	32	35	34	33	35	33	33	23	22	24	27	28	27	28	27	27	28	27	27	2339600	2426500	2484600	5929900	5613000	5857600
P15280	Glucose-1-phosphate adenylyltransferase small subunit 2, chloroplastic/amyloplastic/cytosolic OS=Oryza sativa subsp. japonica OX=39947 GN=AGPS2 PE=1 SV=4	AGPS2	44	56.103	197	15	10	17	17	19	16	16	19	11	20	17	13	17	15	15	14	15	15	15	15	15	15	14	14	15	14	10	10	10	10	10	10	10	10	10	9	10	9	3144800	3072300	3120600	2743500	2778500	2850600
P16081	Nitrate reductase [NADH] 1 OS=Oryza sativa subsp. japonica OX=39947 GN=NIA1 PE=2 SV=3	NIA1	45.7	101.51	184	25	24	14	16	12	11	12	14	16	20	21	15	18	15	17	20	19	19	18	18	21	21	21	19	21	19	17	20	19	19	17	18	20	21	21	19	20	19	713670	708780	752020	848230	835880	872910
P17070	Proliferating cell nuclear antigen OS=Oryza sativa subsp. japonica OX=39947 GN=Os02g0805200 PE=1 SV=2	Os02g0805200	42.2	29.271	68	7	7	4	8	5	7	5	6	7	4	5	6	5	6	6	7	5	6	6	6	7	7	6	6	6	6	6	7	5	6	6	6	7	7	6	6	6	6	601450	649780	602840	678640	660920	679370
P17784	Fructose-bisphosphate aldolase 1, cytoplasmic OS=Oryza sativa subsp. japonica OX=39947 GN=FBA1 PE=1 SV=2	FBA1	65.9	38.863	207	24	15	18	16	23	17	17	19	15	17	16	17	16	16	23	22	23	21	21	22	23	22	23	22	22	21	15	14	15	14	13	14	15	14	15	14	14	14	5906600	6190500	6049300	6866100	6898200	6465400
P18566	Ribulose bisphosphate carboxylase small chain A, chloroplastic OS=Oryza sativa subsp. japonica OX=39947 GN=RBCS-A PE=2 SV=2	RBCS-A	86.3	19.63	421	18	2	32	33	36	35	41	42	32	34	33	32	32	39	18	18	17	18	17	18	16	16	17	17	17	16	2	2	1	2	2	2	1	1	1	2	2	2	46555000	46238000	44769000	49586000	56559000	46895000
P20907	Cysteine proteinase inhibitor 2 OS=Oryza sativa subsp. japonica OX=39947 GN=Os05g0494200 PE=2 SV=3	Os05g0494200	31.1	16.561	22	4	4	1	1	4	2	3	1	2	1	2	3	1	1	3	2	4	3	4	3	3	4	4	3	2	3	3	2	4	3	4	3	3	4	4	3	2	3	126920	142750	171230	229520	265880	186280
P25766	Ras-related protein RGP1 OS=Oryza sativa subsp. japonica OX=39947 GN=RGP1 PE=2 SV=2	RGP1	18.6	24.979	2	3	2	0	0	1	0	1	0	0	0	0	0	0	0	3	3	3	3	3	3	3	2	2	2	3	3	2	2	2	2	2	2	2	1	1	1	2	2	0	0	0	0	0	0
P25776	Oryzain alpha chain OS=Oryza sativa subsp. japonica OX=39947 GN=Os04g0650000 PE=1 SV=2	Os04g0650000	24.9	50.131	31	9	9	3	2	3	3	4	2	1	2	2	3	3	3	7	8	8	8	9	8	7	7	8	8	9	8	7	8	8	8	9	8	7	7	8	8	9	8	177780	335580	553480	241710	329820	254530
P25777	Oryzain beta chain OS=Oryza sativa subsp. japonica OX=39947 GN=Os04g0670200 PE=1 SV=2	Os04g0670200	27.5	49.798	68	8	8	6	6	6	5	5	5	6	5	7	6	5	6	8	8	7	5	7	6	6	7	7	8	5	7	8	8	7	5	7	6	6	7	7	8	5	7	917680	885260	993700	980180	963010	1041200
P25778	Oryzain gamma chain OS=Oryza sativa subsp. japonica OX=39947 GN=Os09g0442300 PE=2 SV=2	Os09g0442300	35.4	39.114	10	7	7	1	0	1	1	1	1	0	1	1	1	1	1	7	6	7	7	7	7	6	7	7	7	7	7	7	6	7	7	7	7	6	7	7	7	7	7	0	0	0	0	0	0
P28752	Tubulin alpha-1 chain OS=Oryza sativa subsp. japonica OX=39947 GN=TUBA1 PE=1 SV=1	TUBA1	54.2	49.654	59	15	4	5	5	5	5	4	5	6	6	4	5	4	5	15	15	15	15	15	14	15	14	13	15	15	14	4	4	4	4	4	3	4	4	2	4	4	3	524090	564010	565690	627380	591990	637450
P28757	Superoxide dismutase [Cu-Zn] 2 OS=Oryza sativa subsp. japonica OX=39947 GN=SODCC2 PE=1 SV=2	SODCC2	44.7	15.081	11	4	2	1	1	0	1	1	1	1	1	1	1	1	1	4	4	4	4	4	4	4	4	4	4	4	4	2	2	2	2	2	2	2	2	2	2	2	2	0	0	0	0	0	0
P29545	Elongation factor 1-beta OS=Oryza sativa subsp. japonica OX=39947 GN=Os07g0662500 PE=1 SV=3	Os07g0662500	65.6	23.799	136	11	11	10	11	10	13	10	12	10	12	11	11	13	13	11	11	11	11	11	11	10	11	11	11	11	11	11	11	11	11	11	11	10	11	11	11	11	11	4249300	4414700	4158300	4065000	2935300	3787100
P29618	Cyclin-dependent kinase A-1 OS=Oryza sativa subsp. japonica OX=39947 GN=CDKA-1 PE=1 SV=1	CDKA-1	26.2	34.071	18	5	5	1	2	2	2	1	1	3	1	1	1	2	1	4	3	3	4	4	4	5	3	4	4	4	4	4	3	3	4	4	4	5	3	4	4	4	4	171990	164710	220330	174580	29337	172120
P30298	Sucrose synthase 2 OS=Oryza sativa subsp. japonica OX=39947 GN=SUS2 PE=1 SV=2	SUS2	49.9	92.128	325	36	31	24	23	25	28	24	26	28	31	28	31	29	28	34	34	31	32	32	32	33	31	32	33	32	33	29	29	26	28	27	27	28	26	28	29	27	28	4870700	5195100	5151700	5041300	5000500	4955500
P31110	Thaumatin-like protein OS=Oryza sativa subsp. japonica OX=39947 GN=Os12g0628600 PE=1 SV=1	Os12g0628600	53.7	17.992	36	5	5	3	3	3	3	3	3	3	3	3	3	3	3	5	5	5	5	5	5	5	5	5	5	5	5	5	5	5	5	5	5	5	5	5	5	5	5	556800	573520	598100	599290	564280	554160
P31674	40S ribosomal protein S15 OS=Oryza sativa subsp. japonica OX=39947 GN=RPS15 PE=2 SV=2	RPS15	48.7	17.415	1	5	1	0	0	0	0	0	0	0	0	0	0	1	0	4	4	5	5	5	5	4	5	5	5	5	5	0	0	1	1	1	1	1	1	1	1	1	1	0	0	0	0	0	0
P31691	ADP,ATP carrier protein, mitochondrial OS=Oryza sativa subsp. japonica OX=39947 GN=Os02g0718900 PE=2 SV=1	Os02g0718900	31.9	41.51	124	11	6	9	10	8	11	13	10	12	10	8	10	11	12	11	10	10	9	11	11	11	10	10	11	11	11	6	5	5	4	6	6	6	5	5	6	6	6	2465800	2541900	2036600	2482600	2541000	2289300
P31924	Sucrose synthase 1 OS=Oryza sativa subsp. japonica OX=39947 GN=SUS1 PE=1 SV=1	SUS1	53.2	92.907	308	39	23	18	20	17	28	23	25	33	32	35	28	26	23	30	28	32	36	37	38	36	36	35	34	35	32	17	15	17	21	21	22	21	21	20	20	19	17	2168000	2157200	2071900	4882000	5056800	5086800
P35681	Translationally-controlled tumor protein homolog OS=Oryza sativa subsp. japonica OX=39947 GN=TCTP PE=1 SV=1	TCTP	61.3	18.946	122	8	8	11	12	11	9	10	10	10	10	9	12	8	10	8	8	8	8	8	8	7	8	8	8	8	8	8	8	8	8	8	8	7	8	8	8	8	8	1843800	2045900	2084800	1606500	1925300	1773500
P35682	Protein BUD31 homolog 3 OS=Oryza sativa subsp. japonica OX=39947 GN=Os12g0149800 PE=2 SV=2	Os12g0149800	24.8	17.12	5	2	2	0	0	0	0	0	0	1	0	0	2	1	1	2	2	2	2	2	2	1	1	2	2	2	2	2	2	2	2	2	2	1	1	2	2	2	2	38714	39631	38414	19582	34484	26393
P35683	Eukaryotic initiation factor 4A-1 OS=Oryza sativa subsp. japonica OX=39947 GN=Os06g0701100 PE=2 SV=2	Os06g0701100	50.7	47.087	260	18	6	22	21	21	19	23	21	19	24	21	25	23	21	16	17	18	17	17	17	18	17	16	17	17	18	5	5	6	5	5	5	6	5	4	6	5	6	5528700	5957300	5917300	6664600	6919200	6733700
P35684	60S ribosomal protein L3 OS=Oryza sativa subsp. japonica OX=39947 GN=RPL3 PE=2 SV=2	RPL3	27.2	44.463	12	12	1	1	1	1	1	1	1	1	1	1	1	1	1	12	12	11	11	12	12	12	12	11	11	11	12	1	1	1	1	1	1	1	1	1	1	1	1	0	0	0	0	0	0
P35686	40S ribosomal protein S20 OS=Oryza sativa subsp. japonica OX=39947 GN=RPS20 PE=2 SV=2	RPS20	38.3	14.046	38	5	3	3	4	3	4	4	3	3	3	3	3	3	2	5	5	4	5	5	5	5	5	5	5	5	4	3	3	3	3	3	3	3	3	3	3	3	3	516710	513170	504070	581830	594750	626330
P37398	B3 domain-containing protein VP1 OS=Oryza sativa subsp. japonica OX=39947 GN=VP1 PE=1 SV=3	VP1	4.4	75.801	7	3	3	1	1	1	1	0	0	0	1	1	0	0	1	2	3	2	2	3	2	3	2	2	2	2	2	2	3	2	2	3	2	3	2	2	2	2	2	329830	0	325760	0	0	0
P37833	Aspartate aminotransferase, cytoplasmic OS=Oryza sativa subsp. japonica OX=39947 GN=Os01g0760600 PE=2 SV=1	Os01g0760600	61.2	44.507	199	17	16	15	14	20	17	21	15	13	16	16	18	17	17	16	15	16	13	16	15	16	15	17	14	15	15	16	15	15	13	16	15	16	15	16	13	15	15	2497800	2487200	2556400	2428800	2369200	2439400
P37834	Peroxidase 1 OS=Oryza sativa subsp. japonica OX=39947 GN=PRX74 PE=2 SV=2	PRX74	16	35.308	18	3	3	1	2	1	2	2	2	2	2	1	2	0	1	3	2	2	3	3	3	3	3	3	3	2	3	3	2	2	3	3	3	3	3	3	3	2	3	32066	17585	47902	27208	32620	34772
P37890	Serine carboxypeptidase 1 OS=Oryza sativa subsp. japonica OX=39947 GN=CBP1 PE=2 SV=1	CBP1	26.1	55.709	98	7	7	8	8	9	7	7	8	9	9	9	8	8	8	7	7	7	6	7	7	7	7	7	7	7	7	7	7	7	6	7	7	7	7	7	7	7	7	1629200	1637700	1669100	1499200	1513200	1559900
P37891	Serine carboxypeptidase 3 OS=Oryza sativa subsp. japonica OX=39947 GN=CBP3 PE=2 SV=1	CBP3	14.8	55.446	19	5	4	2	1	2	2	2	1	1	2	3	1	1	1	4	4	5	4	4	4	4	4	5	2	4	4	3	3	4	3	3	3	3	3	4	2	3	3	51907	39329	50187	38043	43554	15809
P38385	Protein transport protein Sec61 subunit gamma OS=Oryza sativa subsp. japonica OX=39947 GN=Os02g0178400 PE=3 SV=1	Os02g0178400	23.2	7.667	17	2	2	2	0	2	2	2	1	2	1	1	1	1	2	2	1	2	2	2	2	2	2	2	1	1	2	2	1	2	2	2	2	2	2	2	1	1	2	49626	0	47327	39853	40028	55815
P38419	Lipoxygenase 7, chloroplastic OS=Oryza sativa subsp. japonica OX=39947 GN=CM-LOX1 PE=2 SV=2	CM-LOX1	28.2	102.82	27	19	7	4	5	2	2	1	4	1	2	1	2	2	1	15	14	14	14	13	16	13	12	13	10	14	12	6	6	4	5	4	7	5	3	4	3	5	3	208610	211210	198500	189010	181730	196490
P40392	Ras-related protein RIC1 OS=Oryza sativa subsp. japonica OX=39947 GN=RIC1 PE=2 SV=2	RIC1	47	22.476	29	6	4	2	2	2	2	3	3	3	3	3	2	2	2	5	5	5	5	6	5	5	6	5	5	6	6	3	3	3	3	4	4	4	4	3	3	4	4	514510	485850	494160	728790	722670	648170
P40393	Ras-related protein RIC2 OS=Oryza sativa subsp. japonica OX=39947 GN=RIC2 PE=2 SV=2	RIC2	38.7	23.923	40	7	5	5	3	5	2	3	4	3	4	2	3	3	3	7	6	6	6	6	6	6	6	5	6	7	6	5	4	4	4	4	4	4	4	3	4	5	4	330420	367610	280700	390210	377400	386170
P40978	40S ribosomal protein S19 OS=Oryza sativa subsp. japonica OX=39947 GN=RPS19A PE=2 SV=1	RPS19A	37.7	16.387	78	7	7	4	5	7	7	7	7	9	7	7	5	7	6	6	6	7	7	7	7	7	7	7	7	7	5	6	6	7	7	7	7	7	7	7	7	7	5	2269700	2650100	2063900	2509600	1950800	2495100
P41095	60S acidic ribosomal protein P0 OS=Oryza sativa subsp. japonica OX=39947 GN=Os08g0130500 PE=1 SV=3	Os08g0130500	52.7	34.377	129	13	13	10	13	13	9	10	9	16	9	10	12	8	10	12	12	12	12	12	12	13	12	11	12	11	12	12	12	12	12	12	12	13	12	11	12	11	12	2956900	2992100	3054200	3120200	2988900	3015800
P41344	Ferredoxin--NADP reductase, leaf isozyme 1, chloroplastic OS=Oryza sativa subsp. japonica OX=39947 GN=LFNR1 PE=1 SV=1	LFNR1	42.8	40.008	194	16	13	17	16	16	14	14	19	15	16	15	18	17	17	15	15	15	15	15	16	16	15	15	16	16	15	12	12	12	12	12	13	13	12	12	13	13	12	9584500	10080000	9068700	8417400	8483200	8126100
P41345	Ferredoxin--NADP reductase, root isozyme, chloroplastic OS=Oryza sativa subsp. japonica OX=39947 GN=Os03g0784700 PE=1 SV=1	Os03g0784700	30.7	41.878	19	8	3	2	1	1	2	1	1	2	3	2	1	1	2	7	7	6	5	7	5	7	6	6	6	7	6	3	3	2	2	2	1	3	3	3	2	3	3	156190	288770	0	262470	0	0
P42211	Aspartic proteinase OS=Oryza sativa subsp. japonica OX=39947 GN=RAP PE=2 SV=2	RAP	44.6	54.089	182	16	16	17	13	17	16	14	15	16	14	15	15	16	14	16	14	16	16	16	16	15	15	15	15	15	15	16	14	16	16	16	16	15	15	15	15	15	15	3416500	3484500	3504500	2904800	2896300	2884300
P42862	Glucose-6-phosphate isomerase, cytosolic A OS=Oryza sativa subsp. japonica OX=39947 GN=Os03g0776000 PE=2 SV=2	Os03g0776000	50.8	62.523	186	24	7	16	14	13	18	16	16	16	15	18	9	17	18	22	22	21	22	22	22	23	23	23	24	22	22	6	6	6	6	6	7	7	7	6	7	6	6	1708100	1813300	1673400	1983200	1818300	1843600
P42863	Glucose-6-phosphate isomerase, cytosolic B OS=Oryza sativa subsp. japonica OX=39947 GN=Os06g0256500 PE=2 SV=2	Os06g0256500	50.3	62.368	42	23	6	5	2	4	3	4	4	4	4	2	4	3	3	22	21	21	22	22	21	22	22	23	22	21	22	6	5	6	6	6	6	6	6	6	5	5	6	293330	346410	345050	399110	348050	315150
P43279	NADP-dependent malic enzyme, chloroplastic OS=Oryza sativa subsp. japonica OX=39947 GN=ME6 PE=2 SV=2	ME6	16	69.865	7	5	3	1	0	0	1	0	0	1	0	1	2	0	1	3	4	2	4	3	2	3	5	3	4	4	3	1	2	0	2	1	0	1	3	1	2	2	1	0	14490	0	12495	0	0
P45960	Tubulin beta-4 chain OS=Oryza sativa subsp. japonica OX=39947 GN=TUBB4 PE=2 SV=1	TUBB4	66.2	50.289	47	21	1	4	4	2	3	5	3	4	5	5	4	4	4	18	18	18	20	20	19	19	20	19	20	19	20	1	1	1	1	1	1	0	1	1	1	1	1	181930	135950	172660	263280	237090	226370
P46265	Tubulin beta-5 chain OS=Oryza sativa subsp. japonica OX=39947 GN=TUBB5 PE=1 SV=1	TUBB5	65.5	50.105	194	21	0	14	15	16	16	16	15	18	15	19	16	16	18	18	18	18	20	19	18	18	18	18	18	18	21	0	0	0	0	0	0	0	0	0	0	0	0	1264400	1309400	1373200	1586500	1558600	1553900
P46465	26S proteasome regulatory subunit 6A homolog OS=Oryza sativa subsp. japonica OX=39947 GN=TBP1 PE=2 SV=2	TBP1	60.8	47.797	244	23	4	20	20	17	20	20	22	23	22	21	20	18	21	21	21	20	20	21	22	21	22	22	22	22	20	3	4	3	2	3	4	4	4	4	4	4	3	2318400	2413600	2407700	2500400	2455700	2498900
P46466	26S proteasome regulatory subunit 4 homolog OS=Oryza sativa subsp. japonica OX=39947 GN=TBP2 PE=2 SV=2	TBP2	42.2	49.586	139	13	4	13	13	13	10	7	9	13	11	14	11	11	14	11	11	13	11	11	11	13	12	12	10	12	12	2	2	4	3	2	2	4	3	3	2	3	3	1150400	1143300	1014700	1164800	982960	1039800
P48489	Serine/threonine-protein phosphatase PP1 OS=Oryza sativa subsp. japonica OX=39947 GN=Os03g0268000 PE=2 SV=2	Os03g0268000	49.4	36.166	79	11	5	4	7	5	7	5	8	8	8	3	7	11	6	8	9	9	11	9	9	8	9	9	8	9	10	3	4	4	5	4	4	3	3	4	3	3	5	653060	681810	617170	618230	593930	576470
P48494	Triosephosphate isomerase, cytosolic OS=Oryza sativa subsp. japonica OX=39947 GN=TPI PE=1 SV=3	TPI	94.5	27.063	197	21	19	20	15	18	17	16	15	14	18	13	18	19	14	18	18	19	18	19	19	19	20	20	21	19	20	16	16	17	16	17	17	17	18	18	19	17	18	7384100	7652800	7254600	7350300	8546800	7194800
P48599	Eukaryotic translation initiation factor 4E-1 OS=Oryza sativa subsp. japonica OX=39947 GN=Os01g0970400 PE=2 SV=1	Os01g0970400	39.2	25.465	27	6	5	2	2	2	2	2	2	2	2	3	3	2	3	6	6	5	5	6	6	6	6	5	6	5	5	5	5	5	4	5	5	5	5	4	5	5	5	170000	187610	159490	185680	191100	194450
P48600	Eukaryotic translation initiation factor isoform 4E-2 OS=Oryza sativa subsp. japonica OX=39947 GN=Os10g0467600 PE=2 SV=2	Os10g0467600	38.3	23.199	55	9	9	3	4	5	5	4	4	5	5	6	5	5	4	8	8	8	8	7	9	9	7	8	9	8	9	8	8	8	8	7	9	9	7	8	9	8	9	380880	382940	385210	400350	424370	408140
P48642	Glutathione reductase, cytosolic OS=Oryza sativa subsp. japonica OX=39947 GN=GRC2 PE=2 SV=2	GRC2	56.5	53.506	249	17	17	22	19	23	19	22	24	19	21	22	20	19	19	16	15	15	16	16	16	15	15	17	17	13	15	16	15	15	16	16	16	15	15	17	17	13	15	3263000	3213700	3343000	2869100	2843000	2847400
P49027	Guanine nucleotide-binding protein subunit beta-like protein A OS=Oryza sativa subsp. japonica OX=39947 GN=RACK1A PE=1 SV=1	RACK1A	80.8	36.231	200	20	16	19	16	17	16	18	17	15	15	18	17	16	16	20	20	19	19	19	19	18	18	19	19	17	20	16	16	16	16	16	16	15	15	16	16	15	16	6604200	6776300	6791500	6889300	7095900	6628600
P49030	Protein mago nashi homolog 2 OS=Oryza sativa subsp. japonica OX=39947 GN=MAGO2 PE=1 SV=2	MAGO2	51.9	18.43	80	7	7	8	8	7	7	5	9	5	5	6	7	7	6	7	7	7	7	6	7	7	7	7	6	7	7	7	7	7	7	6	7	7	7	7	6	7	7	775690	769560	753630	677660	703100	702680
P49100	Cytochrome b5 OS=Oryza sativa subsp. japonica OX=39947 GN=Os05g0108800 PE=2 SV=2	Os05g0108800	56.2	15.282	133	7	5	12	10	11	11	12	10	11	10	12	11	12	11	7	6	7	7	7	7	7	7	7	6	7	6	5	4	5	5	5	5	5	5	5	4	5	4	3693500	3692700	3745700	3511500	3483300	3457500
P49199	40S ribosomal protein S8 OS=Oryza sativa subsp. japonica OX=39947 GN=RPS8 PE=2 SV=2	RPS8	45.5	24.829	97	10	5	7	10	7	8	8	9	7	7	10	7	9	8	10	10	10	10	10	10	9	9	10	9	10	9	5	5	5	5	5	5	4	4	5	4	5	4	1305900	1232800	1340200	1400800	1305700	1206400
P49210	60S ribosomal protein L9 OS=Oryza sativa subsp. japonica OX=39947 GN=RPL9 PE=2 SV=3	RPL9	64.2	21.349	98	12	3	10	8	8	9	7	8	10	7	7	9	9	6	12	10	12	11	12	11	12	9	11	11	11	12	3	3	3	3	3	3	3	2	3	3	2	3	1954500	2060000	1971700	2176000	2106400	2132800
P49216	40S ribosomal protein S26 OS=Oryza sativa subsp. japonica OX=39947 GN=RPS26 PE=2 SV=2	RPS26	43.6	14.991	50	4	2	5	4	4	5	5	4	4	4	3	5	3	4	4	4	4	4	4	4	4	4	4	4	3	4	2	2	2	2	2	2	2	2	2	2	2	2	539250	520650	570290	591950	530590	513890
P49398	40S ribosomal protein S4 OS=Oryza sativa subsp. japonica OX=39947 GN=RPS4 PE=2 SV=3	RPS4	46.4	29.865	111	12	0	6	9	9	11	7	11	10	10	9	8	13	8	11	11	9	9	10	10	10	11	10	9	9	11	0	0	0	0	0	0	0	0	0	0	0	0	2215300	2174800	2271000	2710600	2738900	2632700
P49661	Coatomer subunit delta-3 OS=Oryza sativa subsp. japonica OX=39947 GN=Os01g0833700 PE=2 SV=2	Os01g0833700	19.3	57.269	15	7	3	2	1	1	1	1	1	2	1	1	2	1	1	6	6	7	7	6	5	6	5	7	5	6	6	2	2	3	3	2	2	2	3	3	3	2	2	81131	72823	77674	78385	70366	79144
P49964	Signal recognition particle 19 kDa protein OS=Oryza sativa subsp. japonica OX=39947 GN=SRP19 PE=1 SV=1	SRP19	28.7	14.922	19	3	3	2	2	2	2	3	1	2	1	1	2	1	0	2	3	3	3	3	3	2	2	2	2	2	3	2	3	3	3	3	3	2	2	2	2	2	3	69008	62084	68595	86375	88354	72905
P50156	Probable aquaporin TIP1-1 OS=Oryza sativa subsp. japonica OX=39947 GN=TIP1-1 PE=2 SV=1	TIP1-1	6.8	25.699	0	1	1	0	0	0	0	0	0	0	0	0	0	0	0	1	1	1	1	1	1	1	1	1	1	1	1	1	1	1	1	1	1	1	1	1	1	1	1	0	0	0	0	0	0
P51823	ADP-ribosylation factor 2 OS=Oryza sativa subsp. japonica OX=39947 GN=ARF PE=2 SV=2	ARF	70.7	20.708	4	10	1	1	0	0	0	0	1	0	0	1	0	0	1	10	8	9	9	9	9	9	9	10	9	9	10	1	0	0	1	0	1	1	1	1	1	1	1	0	0	0	0	0	0
P52428	Proteasome subunit alpha type-1 OS=Oryza sativa subsp. japonica OX=39947 GN=PAF1 PE=2 SV=1	PAF1	63.7	29.63	126	13	13	10	10	9	14	12	11	11	10	13	8	9	9	12	12	11	13	12	11	13	13	13	12	12	13	12	12	11	13	12	11	13	13	13	12	12	13	926810	976310	1146800	1094700	1137500	1149900
P53683	Calcium-dependent protein kinase 19 OS=Oryza sativa subsp. japonica OX=39947 GN=CPK19 PE=2 SV=2	CPK19	40.2	59.505	166	14	14	16	13	11	12	13	16	15	15	15	13	14	13	13	14	13	13	13	13	13	12	13	13	13	14	13	14	13	13	13	13	13	12	13	13	13	14	1227500	1226100	1245500	1226400	1222100	1336100
P55142	Glutaredoxin-C6 OS=Oryza sativa subsp. japonica OX=39947 GN=GRXC6 PE=1 SV=2	GRXC6	72.3	11.774	62	5	5	6	4	5	6	6	5	4	5	5	6	5	5	5	5	5	5	5	5	5	5	5	5	5	5	5	5	5	5	5	5	5	5	5	5	5	5	917670	931190	958110	903340	935230	867140
P55857	Small ubiquitin-related modifier 1 OS=Oryza sativa subsp. japonica OX=39947 GN=SUMO1 PE=1 SV=1	SUMO1	50	10.928	48	5	2	4	4	4	5	4	4	3	4	4	4	5	3	5	5	4	5	5	5	4	4	4	4	5	3	2	2	2	2	2	2	2	2	2	2	2	2	743480	753160	896730	751970	883750	830340
P56724	60S acidic ribosomal protein P3 OS=Oryza sativa subsp. japonica OX=39947 GN=Os06g0701400 PE=3 SV=3	Os06g0701400	22.7	11.894	39	3	3	4	2	3	4	3	4	3	4	4	2	3	3	3	3	3	3	2	3	2	2	3	2	3	3	3	3	3	3	2	3	2	2	3	2	3	3	1613400	1791800	1685800	1816700	1258400	1653700
P92683	Cytochrome c oxidase subunit Vb OS=Oryza sativa subsp. japonica OX=39947 GN=coxVb PE=2 SV=1	coxVb	55.6	18.047	91	8	8	10	7	6	8	8	6	8	6	9	7	7	9	8	6	6	7	8	6	7	5	7	7	6	6	8	6	6	7	8	6	7	5	7	7	6	6	1435800	1475300	1562400	1469600	1521100	1543400
P93407	Superoxide dismutase [Cu-Zn], chloroplastic OS=Oryza sativa subsp. japonica OX=39947 GN=SODCP PE=1 SV=1	SODCP	46.9	21.301	49	7	7	5	5	5	4	4	5	3	4	3	3	4	4	7	7	7	7	7	7	7	7	7	7	7	7	7	7	7	7	7	7	7	7	7	7	7	7	4154800	3625400	3423000	3621700	5117100	2617500
P93431	Ribulose bisphosphate carboxylase/oxygenase activase, chloroplastic OS=Oryza sativa subsp. japonica OX=39947 GN=RCA PE=1 SV=2	RCA	80	51.454	325	33	4	28	32	30	27	25	25	31	24	27	23	29	24	33	33	33	32	33	32	30	31	33	30	33	33	4	4	4	4	4	4	3	3	4	3	4	4	38624000	42256000	40338000	41630000	41487000	39330000
P93438	S-adenosylmethionine synthase 2 OS=Oryza sativa subsp. japonica OX=39947 GN=SAM2 PE=2 SV=1	SAM2	74.1	42.9	283	26	11	20	19	20	27	25	24	25	26	23	24	25	25	26	25	25	25	26	26	26	25	26	26	26	26	11	10	10	10	11	11	11	11	11	11	11	11	3536700	3583200	3500100	6364400	6320500	6226400
P93844	Phospholipase D alpha 2 OS=Oryza sativa subsp. japonica OX=39947 GN=PLD2 PE=2 SV=2	PLD2	28.3	91.318	71	16	12	4	4	4	8	6	6	7	6	4	7	6	9	13	14	12	16	14	14	15	16	14	12	14	13	9	10	8	12	10	11	11	12	10	9	10	10	305730	212720	302090	388510	384680	386300
Q01859	ATP synthase subunit beta, mitochondrial OS=Oryza sativa subsp. japonica OX=39947 GN=ATPB PE=1 SV=2	ATPB	74.1	58.933	320	25	2	27	28	28	28	26	25	27	24	26	26	28	27	24	24	24	24	23	23	24	24	24	25	24	24	2	2	2	2	1	2	2	2	2	2	2	2	13498000	13719000	13368000	13377000	13311000	13569000
Q03200	Light-regulated protein, chloroplastic OS=Oryza sativa subsp. japonica OX=39947 GN=LIR1 PE=1 SV=1	LIR1	35.2	13.317	17	2	2	2	3	2	1	1	2	1	1	1	1	1	1	2	2	2	2	2	2	2	2	2	1	1	2	2	2	2	2	2	2	2	2	2	1	1	2	1008600	928320	710600	694620	603010	352450
Q06396	ADP-ribosylation factor 1 OS=Oryza sativa subsp. japonica OX=39947 GN=Os01g0813400 PE=2 SV=3	Os01g0813400	70.7	20.681	3	10	1	1	0	0	0	0	0	0	0	1	0	1	0	10	9	10	9	10	9	9	9	10	9	9	10	1	1	1	1	1	1	1	1	1	1	1	1	0	0	0	0	0	0
Q06397	Derlin-1 OS=Oryza sativa subsp. japonica OX=39947 GN=DER1 PE=2 SV=2	DER1	9.1	27.531	11	1	1	1	1	1	1	1	1	1	1	1	1	1	0	1	1	1	1	1	1	1	1	1	1	1	1	1	1	1	1	1	1	1	1	1	1	1	1	0	0	0	0	0	0
Q06398	Probable glutathione S-transferase GSTU6 OS=Oryza sativa subsp. japonica OX=39947 GN=GSTU6 PE=2 SV=2	GSTU6	34.3	25.656	43	7	5	3	3	2	4	4	4	5	3	4	5	3	3	7	6	7	7	7	7	7	7	7	7	7	6	5	4	5	5	5	5	5	5	5	5	5	4	229980	161410	246710	211890	241090	282990
Q06967	14-3-3-like protein GF14-F OS=Oryza sativa subsp. japonica OX=39947 GN=GF14F PE=1 SV=2	GF14F	56.2	29.177	169	12	9	16	17	15	13	16	12	12	13	14	13	15	13	12	11	12	12	12	12	11	12	12	12	12	12	9	8	9	9	9	9	8	9	9	9	9	9	5705500	5755600	5843400	5746500	5907000	5556600
Q07078	Heat shock protein 81-3 OS=Oryza sativa subsp. japonica OX=39947 GN=HSP81-3 PE=1 SV=2	HSP81-3	53.8	80.183	424	41	4	30	39	37	31	34	35	41	37	36	37	36	31	36	39	40	38	37	38	40	39	38	40	38	38	4	4	4	4	4	4	4	4	4	4	4	4	8269300	8766100	8698000	7834500	7666700	7840500
Q07661	Nucleoside diphosphate kinase 1 OS=Oryza sativa subsp. japonica OX=39947 GN=NDKR PE=1 SV=1	NDKR	61.7	16.861	130	11	11	12	13	13	13	9	9	10	8	11	11	12	9	11	10	10	10	11	10	10	10	10	11	9	9	11	10	10	10	11	10	10	10	10	11	9	9	6414200	6341700	6529700	6977700	6791000	6350100
Q08479	Adenylate kinase 3 OS=Oryza sativa subsp. japonica OX=39947 GN=ADK-A PE=2 SV=1	ADK-A	53.9	26.406	60	12	5	4	5	6	5	5	5	6	5	3	4	4	8	11	11	12	12	12	10	12	12	10	10	12	10	5	5	5	5	5	4	5	5	4	3	5	5	698110	625800	618580	523460	533490	696020
Q08480	Adenylate kinase 4 OS=Oryza sativa subsp. japonica OX=39947 GN=ADK-B PE=2 SV=1	ADK-B	62.6	26.675	171	15	9	15	13	16	17	12	16	13	11	11	16	17	14	14	15	15	15	15	15	15	15	15	15	15	13	9	9	9	9	9	9	9	9	9	9	9	8	2026500	1930800	2008800	1865600	1928900	1795700
Q0D3G9	UPF0483 protein CG5412-like [Oryza brachyantha]	Os07g0687100	5.7	27.376	6	1	1	0	0	0	1	0	0	1	1	1	1	0	1	0	0	1	1	1	1	1	1	1	1	1	1	0	0	1	1	1	1	1	1	1	1	1	1	0	0	0	0	0	0
Q0D3N0	Peroxidase 2 OS=Oryza sativa subsp. japonica OX=39947 GN=PRX112 PE=2 SV=1	PRX112	21	32.606	4	4	1	0	1	0	0	0	0	1	0	1	0	0	1	3	3	3	3	3	3	3	2	3	3	3	4	0	1	0	0	0	0	0	0	0	0	0	1	0	0	0	0	0	0
Q0D3S3	Probable GTP-binding protein OBGC1, chloroplastic OS=Oryza sativa subsp. japonica OX=39947 GN=OBGC1 PE=3 SV=1	OBGC1	10.5	82.37	8	5	5	2	1	0	1	1	0	1	1	1	0	0	0	5	4	2	3	3	4	3	5	4	2	4	4	5	4	2	3	3	4	3	5	4	2	4	4	33313	14910	0	34773	36449	0
Q0D3U2	putative protease Do-like 14 [Oryza brachyantha]	Os07g0665700	16	70.925	33	6	6	4	3	5	4	2	3	3	1	2	1	2	3	6	6	6	5	5	6	5	4	6	4	6	5	6	6	6	5	5	6	5	4	6	4	6	5	91147	108810	100110	87051	93243	68832
Q0D3U7	momilactone A synthase-like isoform X2 [Oryza sativa Japonica Group]	Os07g0665000	37.6	31.599	53	6	3	4	4	4	4	5	5	5	4	3	4	5	6	5	4	5	3	5	5	5	5	5	5	5	5	3	2	3	1	3	3	3	3	3	3	3	3	132340	194360	182570	213800	199070	202110
Q0D3U9	momilactone A synthase-like [Oryza sativa Japonica Group]	Os07g0664500	29	31.951	36	6	3	2	4	3	2	4	2	4	3	2	4	3	3	5	5	4	4	5	4	5	5	5	5	5	5	3	3	2	2	3	2	3	3	3	3	3	3	161940	317960	268530	323870	327740	282450
Q0D3X3	ubiquitin carboxyl-terminal hydrolase 24 isoform X1 [Oryza sativa Japonica Group]	Os07g0661300	16.6	53.329	34	5	5	3	2	3	3	3	2	4	3	2	2	4	3	4	3	3	4	5	4	4	4	3	3	5	5	4	3	3	4	5	4	4	4	3	3	5	5	71584	75370	134350	109420	140680	73299
Q0D3Z9	protein transport protein SEC31 homolog B [Oryza sativa Japonica Group]	Os07g0657200	35.9	121.75	236	26	26	18	20	18	21	25	19	22	19	20	18	19	17	22	24	22	24	25	21	24	22	22	22	22	22	22	24	22	24	25	21	24	22	22	22	22	22	2662200	2671700	2644300	2899400	3004100	2971900
Q0D401	Carboxypeptidase (Fragment) OS=Oryza sativa subsp. japonica OX=39947 GN=Os07g0656900 PE=3 SV=1	Os07g0656900	32.9	48.225	74	11	11	6	5	6	8	6	7	7	4	6	7	7	5	8	10	9	9	10	10	10	8	10	10	9	11	8	10	9	9	10	10	10	8	10	10	9	11	381970	423630	393040	335040	319000	343550
Q0D402	methyltransferase-like protein 13 [Oryza sativa Japonica Group]	Os07g0656800	7.6	19.892	8	1	1	1	1	1	1	1	1	0	0	0	1	0	1	1	1	1	1	1	1	0	1	1	1	1	1	1	1	1	1	1	1	0	1	1	1	1	1	0	0	0	0	0	0
Q0D457	transformation/transcription domain-associated protein [Oryza sativa Japonica Group]	Os07g0645100	29.9	95.702	50	13	13	5	4	3	3	3	9	4	4	3	5	4	3	10	10	6	7	8	12	10	6	9	11	9	10	10	10	6	7	8	12	10	6	9	11	9	10	579340	443980	789190	874160	896080	590250
Q0D4F7	putative receptor-like protein kinase At4g00960 [Oryza sativa Japonica Group]	Os07g0628700	19.2	73.672	45	8	7	4	4	3	3	3	5	3	5	5	4	2	4	6	7	7	4	6	7	7	7	7	8	6	7	5	7	6	4	5	6	6	6	6	7	5	6	159120	167760	184700	236980	270840	229240
Q0D4G9	15-cis-phytoene desaturase, chloroplastic/chromoplastic [Oryza sativa Japonica Group]	Os07g0626800	60.2	42.212	142	16	16	12	10	16	13	12	12	11	11	11	12	10	12	15	14	16	15	15	15	14	16	14	14	13	14	15	14	16	15	15	15	14	16	14	14	13	14	1349900	1286500	1419000	1237900	1236600	1165300
Q0D4J5	Phospho-2-dehydro-3-deoxyheptonate aldolase OS=Oryza sativa subsp. japonica OX=39947 GN=Os07g0622200 PE=2 SV=1	Os07g0622200	42.8	59.078	145	14	11	9	10	12	12	13	11	13	14	11	14	11	15	11	12	14	13	14	13	14	14	13	13	13	13	8	9	11	10	11	10	11	11	11	11	11	11	770440	807400	839960	1319200	1266500	1355800
Q0D4J7	Serine/threonine-protein kinase SAPK2 OS=Oryza sativa subsp. japonica OX=39947 GN=SAPK2 PE=1 SV=1	SAPK2	11.2	38.538	9	3	3	0	1	0	0	2	0	1	1	0	1	1	2	1	2	0	1	2	0	2	2	1	2	2	3	1	2	0	1	2	0	2	2	1	2	2	3	0	43719	0	0	32125	0
Q0D4M5	alanine aminotransferase 2 [Oryza sativa Japonica Group]	Os07g0617800	53.2	36.443	106	11	11	8	8	9	10	9	10	9	9	6	9	10	9	11	11	11	11	11	10	11	10	11	10	11	11	11	11	11	11	11	10	11	10	11	10	11	11	1068600	1023800	1043200	986450	943550	973080
Q0D4V4	Histone deacetylase OS=Oryza sativa subsp. japonica OX=39947 GN=Os07g0602200 PE=4 SV=1	Os07g0602200	8.2	76.216	15	4	4	1	2	1	0	0	3	2	2	0	1	2	1	4	2	4	4	3	3	3	4	3	2	3	3	4	2	4	4	3	3	3	4	3	2	3	3	39461	42012	45111	42541	34558	46076
Q0D529	SUMO-activating enzyme subunit 2 isoform X2 [Oryza sativa Japonica Group]	Os07g0586500	53.4	45.353	109	17	17	11	7	10	7	7	9	11	10	10	9	10	8	16	17	16	13	16	15	16	16	16	15	16	13	16	17	16	13	16	15	16	16	16	15	16	13	697520	725950	710960	656520	670670	676930
Q0D536	putative MO25-like protein At5g47540 [Oryza sativa Japonica Group]	Os07g0585100	10.7	38.794	6	3	3	0	1	2	0	0	0	1	0	1	1	0	0	3	3	2	2	2	2	3	2	3	2	2	2	3	3	2	2	2	2	3	2	3	2	2	2	47264	46821	32682	50137	49734	49080
Q0D576	Probable homogentisate phytyltransferase 2, chloroplastic OS=Oryza sativa subsp. japonica OX=39947 GN=HPT2 PE=3 SV=2	HPT2	5.5	41.421	18	2	2	3	1	2	2	1	2	2	1	0	1	1	2	2	2	2	2	2	2	2	2	2	1	2	2	2	2	2	2	2	2	2	2	2	1	2	2	53365	48584	60083	54070	69302	71714
Q0D5A7	fatty-acid-binding protein 1 [Oryza sativa Japonica Group]	Os07g0571600	29.3	28.522	47	6	6	4	5	4	3	5	6	3	4	2	3	5	3	6	6	4	6	5	6	5	5	5	5	6	4	6	6	4	6	5	6	5	5	5	5	6	4	166680	172230	138090	124710	148880	142030
Q0D5I5	putative PAP-specific phosphatase, mitochondrial isoform X1 [Oryza sativa Japonica Group]	Os07g0558300	11.8	47.421	13	3	3	1	0	0	1	0	0	2	3	2	1	2	1	1	1	1	2	1	2	3	3	3	2	3	2	1	1	1	2	1	2	3	3	3	2	3	2	0	0	0	73570	0	72838
Q0D5J6	LOC100284855 isoform X2 [Zea mays]	Os07g0556300	7.1	43.138	9	2	2	1	0	0	1	0	1	2	1	1	1	0	1	2	2	1	2	2	2	2	2	2	2	1	2	2	2	1	2	2	2	2	2	2	2	1	2	19247	17175	0	21921	20243	21428
Q0D5P8	Oxygen-evolving enhancer protein 3, chloroplastic OS=Oryza sativa subsp. japonica OX=39947 GN=Os07g0544800 PE=2 SV=1	Os07g0544800	53.9	22.981	68	14	14	8	9	9	6	5	7	3	3	4	4	3	7	13	14	12	11	12	12	13	11	11	12	14	12	13	14	12	11	12	12	13	11	11	12	14	12	6539900	7112200	6602700	5455900	6876400	5775500
Q0D5S1	glucan endo-1,3-beta-glucosidase 3 isoform X1 [Oryza sativa Japonica Group]	Os07g0539900	43.2	64.285	44	14	14	5	5	5	5	5	2	3	2	2	4	3	3	14	14	14	13	14	13	13	13	13	13	13	13	14	14	14	13	14	13	13	13	13	13	13	13	782740	883350	870770	642720	574850	534390
Q0D5W6	Protein translation factor SUI1 homolog OS=Oryza sativa subsp. japonica OX=39947 GN=GOS2 PE=3 SV=1	GOS2	34.8	12.731	18	4	2	1	2	1	1	2	2	1	1	1	2	2	2	3	4	4	4	4	4	3	3	4	4	3	4	2	2	2	2	2	2	2	2	2	2	2	2	66375	79629	70742	125980	181550	177460
Q0D673	Probable protein phosphatase 2C 62 OS=Oryza sativa subsp. japonica OX=39947 GN=Os07g0507000 PE=2 SV=1	Os07g0507000	42.1	31.74	39	9	9	2	6	4	5	3	3	3	3	3	2	2	3	6	7	8	7	5	6	6	7	4	6	5	7	6	7	8	7	5	6	6	7	4	6	5	7	108390	242350	235050	185050	160590	265920
Q0D6B1	regulator of nonsense transcripts 1 homolog isoform X1 [Oryza sativa Japonica Group]	Os07g0495900	32.6	123.49	157	23	23	11	15	15	16	14	15	15	12	12	10	12	10	21	20	21	22	21	22	20	21	20	20	22	18	21	20	21	22	21	22	20	21	20	20	22	18	584940	578260	578820	663830	627750	673480
Q0D6D1	COP9 signalosome complex subunit 7 isoform X4 [Oryza sativa Japonica Group]	Os07g0490800	22.3	14.09	3	2	2	0	0	0	1	1	1	0	0	0	0	0	0	1	2	1	1	1	2	1	0	1	1	1	2	1	2	1	1	1	2	1	0	1	1	1	2	0	0	0	0	0	0
Q0D6H5	Carboxypeptidase OS=Oryza sativa subsp. japonica OX=39947 GN=Os07g0479300 PE=3 SV=1	Os07g0479300	35.5	57.351	61	12	11	7	5	6	5	5	5	5	4	5	5	6	3	11	12	11	11	11	11	10	11	11	11	11	10	10	11	10	10	10	10	9	10	10	11	10	9	575230	574460	645480	533970	563160	591130
Q0D6I0	arginine/serine-rich protein PNISR isoform X2 [Oryza brachyantha]	Os07g0477500	19.3	89.693	82	10	10	7	7	7	6	7	7	7	7	6	7	6	8	8	9	9	8	9	10	9	9	10	10	8	8	8	9	9	8	9	10	9	9	10	10	8	8	400800	411390	415450	407890	410550	433240
Q0D6I9	transferring glycosyl group transferase [Arabidopsis thaliana]	Os07g0475000	20.3	27.535	23	3	3	2	2	1	2	3	1	2	2	1	3	1	3	3	3	3	3	3	2	3	3	3	3	3	3	3	3	3	3	3	2	3	3	3	3	3	3	313890	325010	289570	228910	216510	206270
Q0D6K6	probable plastid-lipid-associated protein 12, chloroplastic [Oryza sativa Japonica Group]	Os07g0470700	21.9	43.322	41	6	6	3	5	3	4	3	5	3	4	4	4	2	1	5	6	4	4	5	5	5	5	5	4	5	5	5	6	4	4	5	5	5	5	5	4	5	5	160480	163680	164210	159910	156000	159530
Q0D6L9	CDGSH iron-sulfur domain-containing protein NEET [Oryza sativa Japonica Group]	Os07g0467200	33.9	11.405	7	3	3	1	1	1	1	0	0	0	1	1	0	0	1	2	3	2	3	3	3	2	3	2	1	2	2	2	3	2	3	3	3	2	3	2	1	2	2	77811	75173	69736	69658	0	0
Q0D6N1	acetylornithine aminotransferase, mitochondrial [Oryza sativa Japonica Group]	Os07g0461900	45.7	35.033	12	10	1	1	1	1	1	1	1	1	1	1	1	1	1	10	8	9	7	8	8	8	9	9	9	9	7	1	1	1	1	1	1	1	1	1	1	1	1	0	0	0	0	0	0
Q0D6U7	serine/threonine-protein kinase pakA-like [Setaria italica]	Os07g0438500	21	94.149	65	11	11	5	5	7	7	7	3	4	3	6	6	5	7	9	8	9	7	9	10	9	8	11	9	7	10	9	8	9	7	9	10	9	8	11	9	7	10	281810	302780	336150	328900	407670	425140
Q0D730	F-box-like/WD repeat-containing protein TBL1XR1 isoform X1 [Oryza sativa Japonica Group]	Os07g0405100	21.8	62.141	40	8	8	3	4	2	3	4	4	1	3	4	5	4	3	6	6	7	7	5	6	3	6	7	7	7	5	6	6	7	7	5	6	3	6	7	7	7	5	147880	158430	132300	79384	147310	147820
Q0D7C8	Acyl-CoA N-acyltransferases (NAT) superfamily protein [Arabidopsis thaliana]	Os07g0264800	16.7	33.04	13	3	3	2	3	1	2	0	0	1	0	1	2	1	0	3	3	3	3	2	3	2	1	3	3	2	2	3	3	3	3	2	3	2	1	3	3	2	2	115510	120990	79369	73586	16365	29771
Q0D7C9	hydroxypyruvate reductase [Oryza sativa Japonica Group]	Os07g0264100	24.1	40.515	12	5	5	3	1	1	2	0	1	1	0	1	1	1	0	5	2	4	4	3	4	2	4	3	4	4	3	5	2	4	4	3	4	2	4	3	4	4	3	66754	29418	34155	45966	47654	50514
Q0D7H8	guanine deaminase [Oryza sativa Japonica Group]	Os07g0245100	50	20.201	47	6	6	2	4	3	3	5	3	5	4	4	6	4	4	5	5	4	4	6	3	5	5	6	6	5	6	5	5	4	4	6	3	5	5	6	6	5	6	161480	153880	155950	152490	156970	163230
Q0D7V1	40S ribosomal protein S2-3 [Oryza sativa Japonica Group]	Os07g0207400	29.7	17.732	18	6	2	2	2	1	1	3	3	1	1	0	2	1	1	6	6	5	5	6	6	6	6	5	5	6	6	2	2	2	2	2	2	2	2	2	2	2	2	89379	105890	69733	147450	132160	137720
Q0D7W4	Zeta-carotene desaturase OS=Oryza sativa subsp. japonica OX=39947 GN=Os07g0204900 PE=3 SV=1	Os07g0204900	39.1	63.728	98	15	15	5	6	6	10	5	9	11	11	9	10	6	10	14	14	14	13	13	12	12	13	12	14	13	14	14	14	14	13	13	12	12	13	12	14	13	14	660630	643280	691560	672750	648560	634620
Q0D7W9	splicing factor 3B subunit 3 isoform X2 [Oryza sativa Japonica Group]	Os07g0203700	2.3	72.924	4	1	1	0	1	1	0	0	0	1	0	0	1	0	0	1	1	1	1	1	0	1	1	1	1	0	0	1	1	1	1	1	0	1	1	1	1	0	0	0	0	0	0	0	0
Q0D840	Thioredoxin H1 OS=Oryza sativa subsp. japonica OX=39947 GN=TRXH PE=1 SV=1	TRXH	85.2	13.156	90	9	9	8	6	6	8	9	7	8	8	8	8	6	8	9	9	9	9	9	9	9	9	9	9	9	9	9	9	9	9	9	9	9	9	9	9	9	9	1236100	1257700	1304500	1684100	1621300	1520700
Q0D867	Pyruvate kinase (Fragment) OS=Oryza sativa subsp. japonica OX=39947 GN=Os07g0181000 PE=3 SV=1	Os07g0181000	25.1	62.438	66	9	9	4	4	2	6	4	6	8	6	8	5	7	6	9	9	8	8	8	9	9	9	9	8	8	9	9	9	8	8	8	9	9	9	9	8	8	9	223100	164510	199320	252730	267940	304850
Q0D879	low molecular mass early light-inducible protein HV60, chloroplastic [Oryza sativa Japonica Group]	Os07g0178800	43.2	19.352	31	4	1	1	0	1	5	4	5	0	0	0	6	3	6	2	2	3	4	4	4	1	1	3	4	3	4	0	0	0	1	1	1	0	0	0	1	0	1	22234	20987	17979	342080	334550	346440
Q0D8D4	Glutamine-dependent NAD(+) synthetase OS=Oryza sativa subsp. japonica OX=39947 GN=Os07g0167100 PE=3 SV=2	Os07g0167100	22.3	82.077	65	11	10	5	6	6	5	5	6	7	6	5	5	3	6	9	10	8	8	9	9	10	10	10	7	8	10	8	9	8	8	8	8	9	9	9	7	7	9	212970	277600	260490	258210	247520	253280
Q0D8E4	proline--tRNA ligase, chloroplastic/mitochondrial [Oryza sativa Japonica Group]	Os07g0165000	45.6	42.434	148	14	14	11	12	14	10	13	10	14	11	13	14	13	13	13	12	13	11	11	12	14	12	13	13	14	13	13	12	13	11	11	12	14	12	13	13	14	13	716270	687220	735280	778280	815640	847340
Q0D8F2	Histone deacetylase OS=Oryza sativa subsp. japonica OX=39947 GN=Os07g0164100 PE=4 SV=1	Os07g0164100	6.9	67.066	11	3	3	2	1	0	1	2	1	0	1	0	1	1	1	3	2	3	2	3	2	2	2	1	3	2	2	3	2	3	2	3	2	2	2	1	3	2	2	28239	23009	26617	23505	19937	16774
Q0D8F6	valine--tRNA ligase, chloroplastic/mitochondrial 2 [Oryza sativa Japonica Group]	Os07g0163500	26.6	36.024	44	7	7	6	2	2	3	4	3	3	4	4	4	4	5	6	5	6	6	5	5	6	5	5	6	6	6	6	5	6	6	5	5	6	5	5	6	6	6	204770	214600	259820	201330	228000	208370
Q0D8H0	LOC100283949 isoform X1 [Zea mays]	Os07g0160400	27.7	20.286	33	3	3	2	2	3	3	3	3	3	2	2	3	4	3	3	3	3	3	3	3	3	3	3	3	3	3	3	3	3	3	3	3	3	3	3	3	3	3	483000	454600	452850	456410	531790	476680
Q0D8I9	Protein ETHYLENE-INSENSITIVE 2 OS=Oryza sativa subsp. japonica OX=39947 GN=EIN2 PE=2 SV=1	EIN2	8.2	138.21	38	6	6	1	3	4	3	3	3	4	4	3	3	5	2	5	4	4	6	6	6	6	5	6	6	6	6	5	4	4	6	6	6	6	5	6	6	6	6	69976	94839	86086	97989	87751	89335
Q0D8N0	DEAD-box ATP-dependent RNA helicase 53 OS=Oryza sativa subsp. japonica OX=39947 GN=Os07g0143700 PE=2 SV=2	Os07g0143700	10.3	65.127	22	5	5	2	2	1	2	3	2	1	0	2	2	3	2	4	4	5	4	5	5	5	4	5	4	5	5	4	4	5	4	5	5	5	4	5	4	5	5	75448	77832	82402	93500	94862	99534
Q0D8N4	uncharacterized oxidoreductase At1g06690, chloroplastic [Oryza sativa Japonica Group]	Os07g0143000	16.4	40.601	34	4	4	3	2	2	3	4	1	5	3	2	3	4	2	3	3	3	3	4	3	4	4	3	3	4	2	3	3	3	3	4	3	4	4	3	3	4	2	294050	271700	250500	323170	254100	169850
Q0D8Q3	PERQ amino acid-rich with GYF domain-containing protein CG11148-like [Setaria italica]	Os07g0137900	19.4	123.29	68	11	8	4	8	6	5	5	5	4	4	7	5	8	7	10	9	11	10	9	11	10	10	10	10	11	10	7	6	8	7	6	8	7	7	8	7	8	8	166630	152280	142440	149520	146160	134330
Q0D8V7	protein PHLOEM PROTEIN 2-LIKE A10 [Oryza sativa Japonica Group]	Os07g0124000	6	41.805	4	1	1	0	0	0	0	0	1	0	0	0	1	1	1	0	1	1	0	0	1	1	1	1	1	1	1	0	1	1	0	0	1	1	1	1	1	1	1	0	0	0	0	0	0
Q0D9A4	transmembrane protein 53 [Oryza sativa Japonica Group]	Os06g0730300	7.6	46.568	7	2	2	0	2	0	0	1	1	0	0	1	1	0	1	1	1	1	1	1	1	1	1	2	1	1	2	1	1	1	1	1	1	1	1	2	1	1	2	0	0	0	0	0	0
Q0D9C4	Catalase isozyme B OS=Oryza sativa subsp. japonica OX=39947 GN=CATB PE=2 SV=1	CATB	55.7	56.586	118	20	14	13	10	10	9	12	8	10	11	10	5	10	10	18	19	19	18	19	19	19	19	18	17	18	18	12	13	13	12	13	13	13	13	12	11	13	12	1486000	1342800	1503100	1400400	1342900	1260300
Q0D9E5	serine/arginine-rich splicing factor SR45a [Oryza sativa Japonica Group]	Os06g0724600	14	18.504	31	2	2	3	2	3	3	3	3	2	3	1	2	3	3	2	2	2	2	2	2	2	2	2	2	2	2	2	2	2	2	2	2	2	2	2	2	2	2	80081	212120	80794	115620	114480	140530
Q0DA00	T-complex protein 1 subunit eta (Fragment) OS=Oryza sativa subsp. japonica OX=39947 GN=Os06g0687700 PE=3 SV=1	Os06g0687700	38.4	32.373	49	8	8	4	5	4	4	5	4	3	3	4	4	3	6	6	7	7	6	7	6	6	5	6	5	5	8	6	7	7	6	7	6	6	5	6	5	5	8	655030	677190	643950	629860	641540	641870
Q0DA77	twinkle homolog protein, chloroplastic/mitochondrial isoform X2 [Oryza sativa Japonica Group]	Os06g0671700	6.2	25.561	10	1	1	0	1	1	1	1	0	1	1	1	1	1	1	1	1	1	1	1	1	1	1	1	1	1	1	1	1	1	1	1	1	1	1	1	1	1	1	0	0	0	0	0	0
Q0DA95	14 kDa zinc-binding protein [Oryza sativa Japonica Group]	Os06g0667500	48.4	10.017	43	3	3	4	2	3	5	4	5	3	3	3	3	4	4	3	3	3	3	3	3	3	3	3	3	3	3	3	3	3	3	3	3	3	3	3	3	3	3	289100	287210	302720	431370	429170	427280
Q0DAB3	probable Xaa-Pro aminopeptidase P [Oryza sativa Japonica Group]	Os06g0664100	9.7	20.785	11	1	1	1	1	1	1	1	1	1	1	1	1	1	0	1	1	1	1	1	1	1	1	1	1	1	1	1	1	1	1	1	1	1	1	1	1	1	1	0	0	0	0	0	0
Q0DAD1	cryptochrome DASH, chloroplastic/mitochondrial isoform X2 [Oryza sativa Japonica Group]	Os06g0661800	5.5	61.47	4	2	2	1	0	0	1	0	0	0	0	0	1	1	0	1	2	1	1	0	0	0	0	0	1	2	2	1	2	1	1	0	0	0	0	0	1	2	2	0	0	0	0	0	0
Q0DAE4	Glutaredoxin-C8 OS=Oryza sativa subsp. japonica OX=39947 GN=GRXC8 PE=2 SV=2	GRXC8	30.1	14.761	30	3	3	2	3	3	2	2	3	3	3	3	1	2	3	3	3	3	3	3	3	3	3	3	2	2	3	3	3	3	3	3	3	3	3	3	2	2	3	140510	132450	127160	126670	132740	143420
Q0DAI4	vestitone reductase [Oryza sativa Japonica Group]	Os06g0651000	33.8	21.189	34	5	5	3	3	3	2	3	2	3	4	2	3	2	4	4	4	5	4	5	4	3	5	3	5	4	5	4	4	5	4	5	4	3	5	3	5	4	5	459660	552090	525470	437480	496490	524220
Q0DAQ8	UPF0047 protein YjbQ [Oryza sativa Japonica Group]	Os06g0638200	31.6	10.985	23	2	2	2	0	2	2	1	2	2	2	3	2	3	2	2	2	2	2	1	2	2	2	2	2	2	2	2	2	2	2	1	2	2	2	2	2	2	2	98442	98957	93032	61893	0	84040
Q0DAT1	MuDR family transposase-like protein [Solanum lycopersicum]	Os06g0632700	6	82.225	9	2	2	1	1	1	0	1	0	1	0	1	1	1	1	1	2	2	1	2	1	2	1	1	2	2	2	1	2	2	1	2	1	2	1	1	2	2	2	0	0	0	0	0	0
Q0DB62	serine-threonine kinase receptor-associated protein [Oryza sativa Japonica Group]	Os06g0598900	46.8	37.263	94	9	8	9	7	10	8	7	8	7	6	7	8	9	8	9	9	9	9	9	9	9	7	9	9	9	9	8	8	8	8	8	8	8	7	8	8	8	8	714590	719290	750600	855610	801850	843440
Q0DBD3	Serine/threonine-protein phosphatase PP2A-1 catalytic subunit OS=Oryza sativa subsp. japonica OX=39947 GN=PP2A1 PE=2 SV=1	PP2A1	42.5	35.113	2	9	2	0	0	1	0	0	0	0	0	0	1	0	0	8	8	7	8	9	9	8	9	8	8	8	8	1	1	2	2	2	2	2	2	1	1	1	1	0	0	0	0	0	0
Q0DBK8	40S ribosomal protein S24 (Fragment) OS=Oryza sativa subsp. japonica OX=39947 GN=Os06g0555400 PE=3 SV=1	Os06g0555400	23.5	13.13	39	3	2	3	3	3	3	3	3	3	3	3	4	4	4	3	3	3	3	3	3	3	3	3	3	3	3	2	2	2	2	2	2	2	2	2	2	2	2	275900	264700	255530	316950	317500	333160
Q0DBM6	inactive tetrahydrocannabinolic acid synthase [Oryza sativa Japonica Group]	Os06g0549900	12.1	56.809	11	4	4	3	2	1	0	2	0	1	0	1	1	0	0	4	3	4	3	3	1	3	2	2	3	2	3	4	3	4	3	3	1	3	2	2	3	2	3	74348	62232	38188	18998	22846	0
Q0DBN4	Aspartate aminotransferase OS=Oryza sativa subsp. japonica OX=39947 GN=Os06g0548000 PE=2 SV=1	Os06g0548000	47.5	51.32	85	14	8	9	10	6	6	7	8	4	5	8	6	8	8	14	14	14	14	14	14	14	13	14	13	12	14	8	8	8	8	8	8	8	7	8	7	6	8	725870	729950	672470	578220	733380	711500
Q0DBU3	Probable protein phosphatase 2C 56 OS=Oryza sativa subsp. japonica OX=39947 GN=Os06g0526800 PE=3 SV=2	Os06g0526800	5.4	37.811	0	1	1	0	0	0	0	0	0	0	0	0	0	0	0	1	0	1	0	1	0	1	1	1	1	0	1	1	0	1	0	1	0	1	1	1	1	0	1	0	0	0	0	0	0
Q0DC10	alpha-glucan water dikinase, chloroplastic isoform X1 [Oryza sativa Japonica Group]	Os06g0498400	38.6	157.99	273	39	39	19	20	23	18	19	21	30	26	21	31	25	20	33	34	36	34	34	30	37	34	32	35	34	33	33	34	36	34	34	30	37	34	32	35	34	33	1357100	1453900	1523600	1305900	1294100	1298700
Q0DC23	G-type lectin S-receptor-like serine/threonine-protein kinase SD2-5 [Oryza sativa Japonica Group]	Os06g0494100	5.8	92.161	5	3	3	0	0	0	1	1	1	0	0	1	1	0	0	3	3	2	2	3	3	1	2	2	3	3	3	3	3	2	2	3	3	1	2	2	3	3	3	0	0	0	129140	140070	112150
Q0DC47	protein SAWADEE HOMEODOMAIN HOMOLOG 2 [Oryza sativa Japonica Group]	Os06g0485100	19.7	26.208	3	3	3	0	0	0	1	0	0	0	1	0	1	0	0	3	2	2	3	3	2	2	2	3	3	2	3	3	2	2	3	3	2	2	2	3	3	2	3	0	0	0	0	0	0
Q0DCI1	Pyrophosphate--fructose 6-phosphate 1-phosphotransferase subunit alpha OS=Oryza sativa subsp. japonica OX=39947 GN=Os06g0326400 PE=2 SV=1	Os06g0326400	35.9	67.558	55	15	7	5	4	4	6	6	6	4	4	2	4	4	6	14	11	14	14	14	15	15	14	15	15	14	14	6	5	7	7	7	7	7	6	7	7	6	7	204240	214920	187300	273780	259580	285330
Q0DCN6	protein-tyrosine-phosphatase IBR5 isoform X1 [Oryza sativa Japonica Group]	Os06g0308100	24.4	30.92	4	3	3	0	0	1	0	0	1	1	0	0	0	1	0	2	2	1	2	2	2	2	2	0	2	1	1	2	2	1	2	2	2	2	2	0	2	1	1	0	0	0	0	0	2733.9
Q0DCP0	Peroxidase (Fragment) OS=Oryza sativa subsp. japonica OX=39947 GN=Os06g0306300 PE=3 SV=1	Os06g0306300	36.4	41.638	104	8	6	13	10	12	10	7	10	9	6	6	6	7	8	8	8	8	8	8	8	8	8	7	8	8	7	6	6	6	6	6	6	6	6	5	6	6	5	1127200	1022000	1086600	477760	485970	528960
Q0DDJ2	protein EXORDIUM [Oryza sativa Japonica Group]	Os06g0220000	5.7	28.592	12	1	1	1	1	1	1	1	1	1	1	1	1	1	1	1	1	1	1	1	1	1	1	1	1	1	1	1	1	1	1	1	1	1	1	1	1	1	1	0	0	0	0	0	0
Q0DEB5	putative esterase YitV [Oryza sativa Japonica Group]	Os06g0163200	19.1	41.49	32	5	5	2	2	1	3	3	3	3	3	3	3	3	3	4	4	3	4	4	4	4	4	5	5	4	5	4	4	3	4	4	4	4	4	5	5	4	5	93653	95189	106090	71932	99899	106600
Q0DEC8	Soluble starch synthase 1, chloroplastic/amyloplastic OS=Oryza sativa subsp. japonica OX=39947 GN=Os06g0160700 PE=1 SV=1	Os06g0160700	4.2	70.951	3	2	2	0	0	0	0	0	0	2	1	0	0	0	0	1	2	2	0	2	2	2	2	2	2	2	1	1	2	2	0	2	2	2	2	2	2	2	1	0	19966	15572	0	16076	15493
Q0DEF1	GDSL esterase/lipase At5g45910 [Oryza sativa Japonica Group]	KMK0024M20.13	46	36.483	103	11	11	9	8	10	9	6	8	7	8	8	9	10	11	11	10	11	11	9	11	9	11	11	9	11	11	11	10	11	11	9	11	9	11	11	9	11	11	1657300	1641700	1725200	1525600	1424600	1546700
Q0DEH4	Ubiquinone biosynthesis O-methyltransferase, mitochondrial OS=Oryza sativa subsp. japonica OX=39947 GN=Os06g0152300 PE=3 SV=1	Os06g0152300	29.4	35.201	27	5	5	2	1	2	3	2	2	1	1	3	4	4	2	3	3	3	3	3	4	1	1	4	5	5	3	3	3	3	3	3	4	1	1	4	5	5	3	134490	104780	106510	102760	109760	100570
Q0DEH8	ATP-dependent 6-phosphofructokinase 3 [Oryza sativa Japonica Group]	Os06g0151900	20.5	17.467	11	3	2	1	1	0	2	1	3	2	0	0	1	0	0	3	3	3	3	3	3	3	3	3	3	3	2	2	2	2	2	2	2	2	2	2	2	2	2	152050	148600	148280	201720	138890	181450
Q0DES4	GDP-mannose 4,6 dehydratase 1 [Oryza sativa Japonica Group]	Os06g0137700	12.8	36.915	14	3	3	1	0	1	1	2	1	1	1	2	2	1	1	2	1	2	1	3	2	2	2	2	2	1	1	2	1	2	1	3	2	2	2	2	2	1	1	33192	0	33046	0	54485	45185
Q0DEU8	transketolase, chloroplastic [Oryza sativa Japonica Group]	Os06g0133800	67.4	73.448	246	32	32	23	22	24	22	20	14	22	16	19	23	20	21	32	31	32	32	32	32	32	31	32	30	31	31	32	31	32	32	32	32	32	31	32	30	31	31	28607000	26540000	26786000	27385000	30231000	23454000
Q0DEV8	magnesium protoporphyrin IX methyltransferase, chloroplastic [Oryza sativa Japonica Group]	Os06g0132400	30.3	12.532	8	3	3	0	1	0	1	1	0	1	1	1	1	0	1	0	1	0	2	2	1	1	2	2	1	1	1	0	1	0	2	2	1	1	2	2	1	1	1	0	0	0	72616	85569	0
Q0DF86	phosphoglycerate mutase-like protein AT74H [Oryza sativa Japonica Group]	Os06g0109000	31.7	41.442	74	10	10	5	7	5	9	7	6	3	7	5	8	5	7	7	8	8	9	7	7	6	8	6	7	7	7	7	8	8	9	7	7	6	8	6	7	7	7	310030	317540	319640	278600	299000	293720
Q0DFB4	membrane protein of ER body-like protein [Oryza sativa Japonica Group]	Os06g0103800	4.5	81.773	21	2	2	2	2	2	1	1	2	2	2	2	2	2	1	2	2	2	2	2	2	2	2	2	2	2	2	2	2	2	2	2	2	2	2	2	2	2	2	35077	35269	34540	42311	54001	50676
Q0DFC9	Plastocyanin, chloroplastic OS=Oryza sativa subsp. japonica OX=39947 GN=PETE PE=1 SV=1	PETE	46.1	15.577	0	3	3	0	0	0	0	0	0	0	0	0	0	0	0	2	2	3	2	3	3	3	2	3	2	2	2	2	2	3	2	3	3	3	2	3	2	2	2	0	0	0	0	0	0
Q0DFD6	histone deacetylase HDT2 [Oryza sativa Japonica Group]	Os05g0597100	13.8	32.547	23	3	3	1	2	2	1	3	3	1	1	1	2	3	3	2	3	2	2	3	3	3	3	1	2	3	3	2	3	2	2	3	3	3	3	1	2	3	3	36075	34478	34682	36320	30575	35258
Q0DFF8	pistil-specific extensin-like protein [Oryza sativa Japonica Group]	Os05g0593200	36.7	17.436	34	5	5	3	4	5	2	2	3	2	2	2	3	3	3	4	4	5	5	5	3	4	3	3	3	3	4	4	4	5	5	5	3	4	3	3	3	3	4	411290	417900	414410	402640	362950	404130
Q0DFG2	eukaryotic translation initiation factor 5B [Oryza sativa Japonica Group]	Os05g0592600	8.9	134.58	43	6	5	5	4	4	3	4	4	2	4	2	3	4	4	6	6	6	6	6	6	4	6	3	4	6	6	5	5	5	5	5	5	4	5	3	4	5	5	103230	102360	107690	88699	87482	90561
Q0DFL5	zinc finger BED domain-containing protein RICESLEEPER 2-like [Oryza sativa Japonica Group]	Os05g0583100	44.2	53.244	24	13	2	2	2	2	2	2	2	2	2	2	2	2	2	13	11	12	12	11	12	11	12	11	11	11	12	2	2	2	2	2	2	2	2	2	2	2	2	238910	246670	242590	208170	194230	194850
Q0DFR3	translation initiation factor IF-2, chloroplastic [Oryza sativa Japonica Group]	Os05g0575300	17.2	59.592	28	7	7	1	2	1	2	2	1	3	5	4	2	3	2	4	5	6	6	7	7	7	7	7	5	6	7	4	5	6	6	7	7	7	7	7	5	6	7	138300	145210	62137	112540	117680	107800
Q0DFX0	probable 3-hydroxyisobutyrate dehydrogenase-like 2, mitochondrial [Aegilops tauschii subsp. tauschii]	Os05g0565500	16.3	30.844	17	2	2	1	2	1	1	2	2	2	2	1	1	1	1	1	2	2	2	2	2	2	2	2	1	2	1	1	2	2	2	2	2	2	2	2	1	2	1	0	57438	29878	17117	63684	72601
Q0DG05	Photosystem I reaction center subunit VI, chloroplastic OS=Oryza sativa subsp. japonica OX=39947 GN=PSAH PE=2 SV=1	PSAH	33.8	15.043	51	4	4	6	4	4	4	3	4	3	4	6	4	4	5	4	4	3	3	3	4	4	4	4	4	4	4	4	4	3	3	3	4	4	4	4	4	4	4	3426100	3485300	6073400	2698900	5103900	2095500
Q0DG27	T-complex protein 1 subunit beta [Oryza sativa Japonica Group]	Os05g0556700	50.6	35.756	23	12	4	2	1	2	4	2	2	2	2	1	1	2	2	11	11	11	11	10	11	11	12	10	11	11	10	3	3	3	3	3	3	3	4	3	3	3	3	116910	113970	125580	115760	105420	106950
Q0DG31	dynamin-related protein 5A [Oryza sativa Japonica Group]	Os05g0556100	56.3	68.683	210	27	27	17	14	15	17	20	16	19	18	18	19	19	18	23	24	22	24	24	23	25	23	24	25	25	24	23	24	22	24	24	23	25	23	24	25	25	24	1296000	1255700	1233300	1418900	1430400	1441500
Q0DG35	Glutamate synthase 2 [NADH], chloroplastic OS=Oryza sativa subsp. japonica OX=39947 GN=Os05g0555600 PE=2 SV=2	Os05g0555600	22.6	239.45	109	30	17	10	12	12	11	9	8	8	9	7	6	8	9	24	24	23	24	24	24	20	24	21	21	23	23	15	15	16	15	14	14	12	13	11	11	12	14	538210	588650	544020	418100	423510	432230
Q0DG76	serine/threonine-protein kinase STN7, chloroplastic [Oryza sativa Japonica Group]	Os05g0549100	36.1	62.386	165	17	17	16	15	14	13	14	13	13	11	15	15	13	13	16	16	17	17	17	14	17	15	17	16	16	15	16	16	17	17	17	14	17	15	17	16	16	15	1921600	1933900	1933900	1815900	1789200	1869000
Q0DG77	putative clathrin assembly protein At2g01600 [Oryza sativa Japonica Group]	Os05g0549000	12.9	63.048	28	5	5	2	2	2	3	2	5	2	2	2	2	2	2	4	4	4	3	4	5	3	3	3	3	3	3	4	4	4	3	4	5	3	3	3	3	3	3	114550	115150	127440	125660	118020	118560
Q0DGB3	lys-63-specific deubiquitinase BRCC36 [Oryza sativa Japonica Group]	Os05g0542600	41	46.815	55	10	10	4	6	3	6	4	7	5	6	4	2	3	5	9	8	6	8	7	8	7	10	7	6	6	8	9	8	6	8	7	8	7	10	7	6	6	8	146210	146830	167370	159710	167260	182920
Q0DGD7	Beta-galactosidase 8 OS=Oryza sativa subsp. japonica OX=39947 GN=Os05g0539400 PE=2 SV=1	Os05g0539400	11.6	75.673	19	5	5	1	2	1	1	2	2	2	4	1	1	0	2	4	5	4	2	4	5	3	5	4	3	5	3	4	5	4	2	4	5	3	5	4	3	5	3	52865	62103	59089	79034	90284	116800
Q0DGE4	ras-related protein Rab7 [Oryza sativa Japonica Group]	Os05g0536900	39.8	23.152	18	7	2	2	3	1	2	2	2	1	1	1	0	1	2	6	6	5	6	5	6	6	5	5	6	6	5	2	2	2	2	1	2	2	2	1	2	2	2	40298	57483	57924	33911	26137	53848
Q0DGH0	translation initiation factor IF-2 [Oryza sativa Japonica Group]	Os05g0533100	31.1	32.413	41	7	6	3	3	4	2	5	5	5	2	3	3	2	4	7	7	7	7	7	7	7	7	7	7	7	7	6	6	6	6	6	6	6	6	6	6	6	6	387180	373140	408800	429960	448240	424840
Q0DGR8	transcription factor VOZ1 [Oryza sativa Japonica Group]	Os05g0515700	2.5	69.901	6	1	1	1	1	0	0	0	0	1	0	1	0	1	1	1	1	1	0	1	0	1	1	1	0	1	1	1	1	1	0	1	0	1	1	1	0	1	1	0	0	0	0	0	0
Q0DGU2	putative rRNA methylase YtqB isoform X2 [Oryza sativa Japonica Group]	Os05g0511700	19.2	27.965	16	3	3	0	1	2	3	1	1	2	1	2	2	1	0	3	3	2	3	3	2	2	3	2	2	2	2	3	3	2	3	3	2	2	3	2	2	2	2	21227	24617	41844	24239	20771	21995
Q0DGW8	calreticulin-3 [Oryza sativa Japonica Group]	Os05g0507300	25.1	42.842	25	8	4	1	2	4	2	2	2	2	2	2	2	2	2	8	8	8	8	7	8	7	6	8	8	7	8	4	4	4	4	3	4	4	2	4	4	4	4	137010	371370	333990	414740	216980	374640
Q0DH37	cytochrome P450 98A1 [Oryza sativa Japonica Group]	Os05g0494000	34	58.358	32	12	11	0	2	2	2	1	3	4	5	5	1	3	4	12	10	11	12	8	12	9	11	12	9	11	11	11	9	10	11	8	11	8	10	11	8	10	10	126850	107630	152290	200210	212910	201110
Q0DH82	probable leucine-rich repeat receptor-like protein kinase At5g49770 [Oryza sativa Japonica Group]	Os05g0486100	13.6	104.09	38	8	7	3	3	5	4	6	4	2	2	4	1	2	2	4	5	6	6	7	6	4	3	3	3	4	6	3	4	5	5	6	5	3	2	2	2	3	5	81572	199000	184380	183140	174530	164860
Q0DHB7	Expansin-A4 OS=Oryza sativa subsp. japonica OX=39947 GN=EXPA4 PE=2 SV=1	EXPA4	9.3	25.884	0	1	1	0	0	0	0	0	0	0	0	0	0	0	0	1	1	1	1	1	1	1	1	1	1	1	1	1	1	1	1	1	1	1	1	1	1	1	1	0	0	0	0	0	0
Q0DHB9	40S ribosomal protein S26 OS=Oryza sativa subsp. japonica OX=39947 GN=Os05g0477300 PE=2 SV=1	Os05g0477300	44.9	15.161	26	4	2	2	2	2	3	2	3	2	2	2	2	2	2	4	4	4	4	4	4	4	4	4	4	3	4	2	2	2	2	2	2	2	2	2	2	2	2	199980	460140	467860	202160	259640	441200
Q0DHD7	Exocyst subunit Exo70 family protein OS=Oryza sativa subsp. japonica OX=39947 GN=Os05g0473500 PE=3 SV=1	Os05g0473500	7.2	65.443	13	3	3	1	0	2	1	1	0	2	1	0	1	2	2	2	3	3	3	2	2	3	2	3	2	2	3	2	3	3	3	2	2	3	2	3	2	2	3	15662	29860	36941	18370	22649	0
Q0DHF7	UPF0098 protein CPn_0877/CP_0992/CPj0877/CpB0906 [Oryza sativa Japonica Group]	Os05g0468800	28.7	18.245	42	4	4	5	4	4	4	4	3	3	4	3	2	3	3	4	4	4	4	4	3	4	4	3	4	4	4	4	4	4	4	4	3	4	4	3	4	4	4	172140	133580	189280	147610	116820	154650
Q0DHL4	ATP-dependent zinc metalloprotease FTSH 8, mitochondrial OS=Oryza sativa subsp. japonica OX=39947 GN=FTSH8 PE=3 SV=1	FTSH8	17.2	90.073	43	8	7	4	2	2	4	3	6	1	3	3	5	3	7	5	5	7	7	5	6	5	6	6	7	7	7	5	5	6	7	5	6	4	5	5	6	7	7	179830	210310	217700	227050	222850	247090
Q0DHV7	polypyrimidine tract-binding protein homolog 3 isoform X2 [Oryza sativa Japonica Group]	Os05g0437300	50.9	49.754	83	11	10	6	8	6	9	9	4	6	7	8	3	10	7	10	11	11	11	10	6	11	11	8	8	11	11	9	10	10	10	9	5	10	10	7	7	10	10	541100	512190	474570	509810	486960	370840
Q0DI00	ribulose-1 (chloroplast) [Oryza glumipatula]	Os05g0427800	53.4	16.44	0	7	1	0	0	0	0	0	0	0	0	0	0	0	0	5	6	6	6	7	7	7	7	7	6	6	6	0	0	0	0	1	1	1	1	1	0	0	0	0	0	0	0	0	0
Q0DI02	splicing factor 3B subunit 4 [Oryza sativa Japonica Group]	Os05g0427300	20.3	20.753	4	2	2	0	0	1	0	1	1	0	0	0	0	0	1	0	2	1	2	2	2	1	0	1	1	2	2	0	2	1	2	2	2	1	0	1	1	2	2	0	0	12591	0	24015	0
Q0DI31	Cytochrome c OS=Oryza sativa subsp. japonica OX=39947 GN=CC-1 PE=1 SV=1	CC-1	33.9	12.271	15	3	3	1	1	1	2	2	1	1	1	1	1	1	2	2	2	3	3	3	3	3	2	3	3	2	3	2	2	3	3	3	3	3	2	3	3	2	3	0	0	276880	428760	489500	179520
Q0DI98	PH-response transcription factor [Arabidopsis thaliana]	Os05g0406000	33.9	19.534	44	5	5	5	5	3	3	4	4	5	3	3	4	3	2	4	4	5	4	4	4	4	4	4	4	4	4	4	4	5	4	4	4	4	4	4	4	4	4	653440	716190	601730	432880	484740	391160
Q0DIB3	basic 7S globulin [Oryza sativa Japonica Group]	Os05g0402900	16	45.316	27	5	5	2	2	2	3	2	2	2	2	2	2	4	2	3	4	4	5	5	5	5	4	5	5	5	5	3	4	4	5	5	5	5	4	5	5	5	5	98631	101330	103900	124120	114170	116320
Q0DIC9	cytochrome b-c1 complex subunit 9 [Oryza sativa Japonica Group]	Os05g0400400	35.5	7.0761	9	2	2	0	0	0	1	2	1	1	0	1	1	1	1	2	2	2	2	2	2	2	2	2	2	2	2	2	2	2	2	2	2	2	2	2	2	2	2	91133	86016	89585	92807	108250	92356
Q0DIG5	mannosylglycoprotein endo-beta-mannosidase [Oryza sativa Japonica Group]	Os05g0391500	15.2	110.6	38	10	10	2	2	2	1	6	1	4	2	3	5	5	5	9	7	8	8	9	6	8	7	7	7	8	8	9	7	8	8	9	6	8	7	7	7	8	8	256290	254730	260020	261060	309530	219240
Q0DIK0	Mitochondrial fission 1 protein OS=Oryza sativa subsp. japonica OX=39947 GN=Os05g0383000 PE=2 SV=1	Os05g0383000	41.5	17.893	43	5	4	4	2	4	6	5	4	3	3	2	3	3	4	5	3	4	4	4	4	4	3	4	5	4	5	4	3	4	3	3	3	4	3	4	4	4	4	271380	239560	338630	315160	295390	361820
Q0DIP2	RNA-binding protein BRN1 [Oryza sativa Japonica Group]	Os05g0373400	7.1	50.213	2	3	1	0	1	0	0	1	0	0	0	0	0	0	0	2	3	2	3	3	3	3	3	3	3	3	3	1	1	1	1	1	1	1	1	1	1	1	1	0	0	0	0	0	0
Q0DIR7	40S ribosomal protein S4 OS=Oryza sativa subsp. japonica OX=39947 GN=Os05g0368300 PE=3 SV=1	Os05g0368300	30.8	29.662	47	8	4	3	6	2	4	4	5	5	3	4	4	4	3	7	8	7	6	6	6	8	8	7	7	6	8	3	4	4	3	3	3	4	4	3	4	3	4	261750	241090	244860	262750	275870	213450
Q0DIT2	Beta-glucosidase 19 OS=Oryza sativa subsp. japonica OX=39947 GN=BGLU19 PE=2 SV=1	BGLU19	13.8	59.278	36	5	5	4	3	2	4	2	4	2	3	4	3	2	3	5	5	4	5	4	5	5	5	4	4	3	5	5	5	4	5	4	5	5	5	4	4	3	5	234700	258070	258040	262330	180170	219130
Q0DIV1	cytochrome P450 71A1 [Oryza sativa Japonica Group]	Os05g0361000	5.9	58.919	1	2	2	0	0	0	0	0	0	1	0	0	0	0	0	1	1	1	0	0	1	2	1	0	1	2	1	1	1	1	0	0	1	2	1	0	1	2	1	0	0	0	0	0	0
Q0DIY4	ran-binding protein 1 homolog c [Oryza sativa Japonica Group]	Os05g0350600	45	24.083	139	12	11	13	11	12	11	9	9	11	12	12	13	12	14	12	12	11	10	12	10	12	11	11	11	12	11	11	11	10	10	11	9	11	11	10	10	11	10	1066600	1023200	1099500	951850	912370	948010
Q0DJ73	Plasma membrane ATPase (Fragment) OS=Oryza sativa subsp. japonica OX=39947 GN=Os05g0319800 PE=3 SV=1	Os05g0319800	14.5	111.4	6	11	1	0	1	0	1	0	1	0	1	0	0	1	1	10	10	8	10	10	11	9	10	10	10	11	9	1	1	1	1	1	1	1	1	1	1	1	1	0	0	0	0	0	0
Q0DJ75	receptor-like protein kinase FERONIA [Oryza sativa Japonica Group]	Os05g0318700	7.1	87.48	4	4	3	0	0	0	0	1	0	0	0	1	1	0	1	1	1	1	1	2	2	2	3	2	3	2	2	0	0	1	0	1	1	1	2	1	2	1	1	0	0	0	0	0	0
Q0DJA0	Coatomer subunit delta-1 OS=Oryza sativa subsp. japonica OX=39947 GN=Os05g0310800 PE=2 SV=1	Os05g0310800	26.7	57.506	77	10	1	4	6	8	8	9	7	5	6	7	6	5	6	7	8	8	9	10	9	8	8	10	6	8	7	1	1	1	1	1	1	0	1	1	1	1	1	689210	725430	792040	837650	777530	800540
Q0DJA3	Double-stranded RNA-binding protein 3 OS=Oryza sativa subsp. japonica OX=39947 GN=DRB3 PE=2 SV=1	DRB3	11.4	47.718	10	3	3	0	2	0	0	1	1	2	0	1	1	1	1	2	3	3	2	3	3	2	3	2	1	3	3	2	3	3	2	3	3	2	3	2	1	3	3	0	65571	22210	19199	27943	17423
Q0DJA7	retinal-binding protein [Arabidopsis thaliana]	Os05g0306000	32.8	49.713	39	9	9	2	3	2	3	4	4	5	3	2	2	4	5	8	5	5	5	8	7	7	7	6	4	5	8	8	5	5	5	8	7	7	7	6	4	5	8	150950	179580	232990	95335	190550	195270
Q0DJB6	Lipoxygenase OS=Oryza sativa subsp. japonica OX=39947 GN=Os05g0304600 PE=3 SV=1	Os05g0304600	16.6	95.342	60	9	9	5	5	5	4	5	4	6	6	5	3	5	7	9	9	7	7	8	8	8	8	7	7	7	9	9	9	7	7	8	8	8	8	7	7	7	9	168930	189210	182910	185280	192500	177810
Q0DJB7	Guanosine nucleotide diphosphate dissociation inhibitor OS=Oryza sativa subsp. japonica OX=39947 GN=Os05g0304400 PE=2 SV=1	Os05g0304400	64.5	49.649	34	24	5	2	3	2	4	3	3	5	2	3	2	2	3	22	22	22	23	24	22	21	21	23	23	23	20	5	5	4	5	5	5	5	3	5	5	5	4	97187	98601	96330	108180	83435	131080
Q0DJB9	stromal 70 kDa heat shock-related protein, chloroplastic [Oryza sativa Japonica Group]	Os05g0303000	43.6	48.648	261	23	20	21	19	21	19	22	21	21	26	24	21	22	24	22	22	22	22	22	22	21	22	22	22	23	23	19	19	19	19	19	19	18	19	19	19	20	20	7314900	6806500	7142700	7816900	8255200	7878500
Q0DJC0	ADP,ATP carrier protein 1, mitochondrial [Oryza sativa Japonica Group]	Os05g0302700	26.6	40.977	17	8	3	2	1	1	2	1	1	1	1	1	2	2	2	7	7	8	7	8	7	7	7	7	7	8	7	2	2	3	2	3	2	2	2	2	2	3	2	732150	528520	479750	792300	626200	719170
Q0DJC3	cytochrome c1-2, heme protein, mitochondrial [Oryza sativa Japonica Group]	Os05g0301700	49.3	33.293	121	10	4	10	10	11	10	9	9	11	10	9	11	11	10	10	10	10	10	10	9	9	10	9	9	10	10	4	4	4	4	4	3	3	4	3	3	4	4	1361700	1435000	1429700	1315000	1333600	1375600
Q0DJC4	protein phosphatase inhibitor 2 [Oryza sativa Japonica Group]	Os05g0301600	10.9	18.314	11	2	2	1	1	1	1	0	0	1	1	2	1	1	1	2	2	1	2	2	2	2	2	2	2	1	2	2	2	1	2	2	2	2	2	2	2	1	2	28452	28196	0	27319	30254	31794
Q0DJC5	Dolichyl-diphosphooligosaccharide--protein glycosyltransferase subunit 1A OS=Oryza sativa subsp. japonica OX=39947 GN=OST1A PE=2 SV=1	OST1A	29.9	69.521	82	13	13	4	6	5	7	7	5	9	12	5	7	8	7	11	8	12	12	13	12	11	13	11	9	13	11	11	8	12	12	13	12	11	13	11	9	13	11	469250	444380	432130	444000	440200	407370
Q0DJE6	Lactoylglutathione lyase OS=Oryza sativa subsp. japonica OX=39947 GN=Os05g0295800 PE=2 SV=1	Os05g0295800	55.6	21.329	143	9	9	14	12	13	11	12	13	13	11	12	12	11	9	9	9	9	9	9	9	9	9	9	9	9	9	9	9	9	9	9	9	9	9	9	9	9	9	3803000	3741800	3659300	3555000	3607000	3520700
Q0DJH5	EBR1 OS=Oryza sativa subsp. japonica OX=39947 GN=Os05g0279400 PE=2 SV=1	Os05g0279400	21.1	93.943	56	11	11	3	8	3	6	6	7	4	1	2	7	4	5	8	9	7	8	8	11	9	8	5	10	7	9	8	9	7	8	8	11	9	8	5	10	7	9	149140	148520	142560	147970	156740	151220
Q0DJH9	peptide chain release factor 1 isoform X1 [Oryza sativa Japonica Group]	Os05g0277300	9.2	39.571	8	2	2	1	1	1	2	1	0	0	1	1	0	0	0	1	1	1	2	1	1	1	2	2	1	1	1	1	1	1	2	1	1	1	2	2	1	1	1	0	0	0	4725.3	0	0
Q0DJJ0	bifunctional epoxide hydrolase 2 [Oryza sativa Japonica Group]	Os05g0273800	31.1	36.589	30	7	7	3	4	3	3	4	1	1	3	2	2	3	1	6	6	7	6	6	5	5	5	6	5	6	6	6	6	7	6	6	5	5	5	6	5	6	6	191030	200810	186400	252510	249110	246970
Q0DJP6	D-amino-acid transaminase, chloroplastic [Oryza sativa Japonica Group]	Os05g0244700	7.4	36.296	2	1	1	1	0	0	0	0	0	0	0	0	0	0	1	1	1	1	1	1	1	1	1	1	1	1	1	1	1	1	1	1	1	1	1	1	1	1	1	0	0	0	0	0	0
Q0DJS1	Serine/threonine-protein kinase TOR OS=Oryza sativa subsp. japonica OX=39947 GN=TOR PE=1 SV=3	TOR	2.4	276.78	14	3	3	1	0	1	1	1	1	2	1	1	2	2	1	1	2	2	2	3	2	3	2	3	2	3	2	1	2	2	2	3	2	3	2	3	2	3	2	0	21161	49569	45503	41295	88798
Q0DJT2	Lactoylglutathione lyase (Fragment) OS=Oryza sativa subsp. japonica OX=39947 GN=Os05g0230900 PE=3 SV=1	Os05g0230900	49.8	32.492	121	15	13	9	14	8	9	9	12	10	12	8	11	9	10	15	15	15	13	15	14	14	15	13	14	14	14	13	13	13	11	13	12	13	13	11	12	12	12	2314400	2398200	2327400	2240500	2147300	2257500
Q0DJU1	Eukaryotic translation initiation factor 3 subunit L OS=Oryza sativa subsp. japonica OX=39947 GN=Os05g0227700 PE=2 SV=1	Os05g0227700	29.1	61.328	83	12	12	10	6	6	6	6	10	8	8	6	6	4	7	12	10	10	9	10	12	10	12	11	9	9	11	12	10	10	9	10	12	10	12	11	9	9	11	457840	466420	495230	499850	504570	522760
Q0DK00	alpha-1,2-Mannosidase OS=Oryza sativa subsp. japonica OX=39947 GN=Os05g0209100 PE=2 SV=1	Os05g0209100	12.2	72.093	28	4	4	3	2	2	3	2	4	2	1	2	2	2	3	4	4	4	4	4	4	3	3	3	4	4	4	4	4	4	4	4	4	3	3	3	4	4	4	46081	47643	49250	64705	25032	55000
Q0DK70	---	Os05g0188100	39.3	9.0896	16	2	2	2	2	1	2	0	1	2	1	1	2	1	1	2	2	2	2	0	1	2	2	1	2	2	2	2	2	2	2	0	1	2	2	1	2	2	2	222790	274570	144150	156950	0	0
Q0DKE7	protein transport protein SEC31 [Oryza sativa Japonica Group]	Os05g0169400	16.6	56.781	27	5	5	3	3	4	3	3	3	3	2	2	0	0	1	5	5	5	5	5	5	4	4	4	3	4	5	5	5	5	5	5	5	4	4	4	3	4	5	98539	126640	210590	190540	140110	171450
Q0DKF0	60S ribosomal protein L10-2 OS=Oryza sativa subsp. japonica OX=39947 GN=SG12 PE=2 SV=1	SG12	42	24.672	71	10	4	5	5	5	6	6	5	6	5	6	7	7	8	9	9	10	9	9	8	8	8	7	9	10	9	4	4	4	4	4	3	3	3	3	3	4	4	1802400	1762500	1774200	1745700	1941000	1756400
Q0DKF1	Thioredoxin H4-2 OS=Oryza sativa subsp. japonica OX=39947 GN=Os05g0169000 PE=2 SV=1	Os05g0169000	23.5	14.815	14	3	2	2	0	1	2	0	1	1	2	1	2	1	1	3	3	3	2	2	2	3	3	2	3	2	3	2	2	2	1	1	1	2	2	1	2	1	2	203390	200630	204270	241760	193030	207020
Q0DKH4	fasciclin-like arabinogalactan protein 11 [Oryza sativa Japonica Group]	Os05g0163300	16.7	27.713	6	2	2	0	0	0	0	1	0	1	1	1	1	1	0	0	0	0	0	1	0	1	1	2	1	2	0	0	0	0	0	1	0	1	1	2	1	2	0	0	0	0	0	0	0
Q0DKM4	U1 small nuclear ribonucleoprotein A OS=Oryza sativa subsp. japonica OX=39947 GN=Os05g0154800 PE=3 SV=1	Os05g0154800	28.9	28.203	48	6	6	3	3	3	4	5	5	5	5	4	4	4	3	6	6	6	6	6	6	6	6	6	6	6	6	6	6	6	6	6	6	6	6	6	6	6	6	216020	202200	217800	217600	201150	197980
Q0DKN6	translocase of chloroplast 159, chloroplastic [Oryza sativa Japonica Group]	Os05g0151400	25.6	139.96	152	22	22	14	15	13	13	9	12	12	11	13	12	13	15	18	16	17	17	17	15	17	18	19	18	18	19	18	16	17	17	17	15	17	18	19	18	18	19	773530	826950	812930	731810	750290	772510
Q0DKT7	LEC14B protein isoform X2 [Oryza sativa Japonica Group]	Os05g0144100	6.1	37.581	4	2	2	0	0	0	0	0	1	0	1	0	1	1	0	1	1	1	2	1	2	2	1	2	1	1	1	1	1	1	2	1	2	2	1	2	1	1	1	0	0	0	0	0	0
Q0DKY4	S-adenosylmethionine synthase 1 OS=Oryza sativa subsp. japonica OX=39947 GN=SAM1 PE=2 SV=1	SAM1	63.9	43.219	83	22	6	4	6	5	8	7	6	9	9	7	7	7	8	20	21	22	21	22	22	22	21	21	22	21	22	5	6	6	6	6	6	6	6	5	6	6	6	1723800	1626200	1639700	2542300	2504100	2573300
Q0DL11	RNA polymerase II-associated protein 3 [Oryza sativa Japonica Group]	Os05g0129900	8.3	44.425	4	2	2	2	0	1	1	0	0	0	0	0	0	0	0	2	0	2	1	1	1	1	0	1	1	1	1	2	0	2	1	1	1	1	0	1	1	1	1	28924	0	21731	0	0	0
Q0DLA4	cation/H(+) antiporter 20 [Oryza sativa Japonica Group]	Os05g0113300	3.2	89.689	5	2	2	0	0	1	1	1	0	0	0	0	0	0	2	2	2	2	2	2	2	2	2	2	1	2	2	2	2	2	2	2	2	2	2	2	1	2	2	0	0	64411	36039	54131	0
Q0DLD4	ABC transporter D family member 1 [Oryza sativa Japonica Group]	Os05g0107600	4.1	129.46	13	3	3	0	1	1	1	2	0	2	1	1	2	1	1	3	3	2	2	2	1	2	2	2	3	2	3	3	3	2	2	2	1	2	2	2	3	2	3	17487	21325	28781	19236	29911	0
Q0DLF7	polygalacturonase inhibitor [Oryza sativa Japonica Group]	Os05g0104200	6.8	32.753	3	2	2	1	1	0	0	1	0	0	0	0	0	0	0	2	1	2	2	2	2	1	1	1	2	2	2	2	1	2	2	2	2	1	1	1	2	2	2	33865	0	0	0	51733	0
Q0DLG4	leiomodin-2-like isoform X2 [Aegilops tauschii subsp. tauschii]	Os05g0103500	13.9	20.565	15	2	2	2	1	2	1	2	1	1	1	2	0	1	1	2	2	2	2	2	2	1	1	2	1	2	1	2	2	2	2	2	2	1	1	2	1	2	1	105740	117310	120820	104400	89388	173130
Q0DLG8	translocon-associated protein subunit beta isoform X1 [Oryza sativa Japonica Group]	Os05g0103100	23.1	25.164	35	3	3	2	3	4	3	3	3	3	3	3	3	3	2	3	2	3	2	2	2	2	2	3	3	3	3	3	2	3	2	2	2	2	2	3	3	3	3	135760	124620	147120	167780	154660	169320
Q0DLY4	ubiquinone biosynthesis monooxygenase COQ6, mitochondrial isoform X1 [Oryza sativa Japonica Group]	Os03g0839100	20.5	55.682	39	6	6	3	2	4	4	3	4	4	3	2	4	3	3	6	5	5	6	5	6	6	5	3	5	4	4	6	5	5	6	5	6	6	5	3	5	4	4	161340	174640	179050	170830	184360	189520
Q0DM18	short-chain dehydrogenase reductase 5 [Oryza sativa Japonica Group]	Os03g0833100	15.8	26.404	17	2	2	2	0	1	2	2	2	1	1	0	2	2	2	2	1	2	2	2	2	2	2	2	2	2	2	2	1	2	2	2	2	2	2	2	2	2	2	45652	0	54710	56570	66141	79211
Q0DM51	DEAD-box ATP-dependent RNA helicase 3, chloroplastic OS=Oryza sativa subsp. japonica OX=39947 GN=Os03g0827700 PE=2 SV=2	Os03g0827700	38.8	81.614	181	20	20	14	12	11	15	14	16	17	16	18	16	17	15	18	16	16	17	19	19	19	20	20	19	20	18	18	16	16	17	19	19	19	20	20	19	20	18	927480	955630	944970	1216000	1281600	1236100
Q0DM69	mitochondrial import inner membrane translocase subunit TIM10 [Oryza sativa Japonica Group]	Os03g0825400	51.8	9.8824	25	3	3	2	2	0	3	4	3	3	2	2	1	2	1	3	2	1	3	3	3	3	3	3	2	3	3	3	2	1	3	3	3	3	3	3	2	3	3	221000	263200	0	232490	244120	249420
Q0DM76	pentatricopeptide repeat-containing protein At1g74850, chloroplastic isoform X2 [Oryza sativa Japonica Group]	Os03g0824100	16.2	76.458	40	7	7	2	3	3	3	3	2	5	3	6	4	3	3	6	6	5	6	6	6	7	6	6	5	5	5	6	6	5	6	6	6	7	6	6	5	5	5	105510	62529	118990	142380	121440	86847
Q0DMP3	protein NUCLEAR FUSION DEFECTIVE 4-like [Brachypodium distachyon]	Os03g0800000	5.9	42.383	3	2	2	0	0	0	1	0	0	0	1	0	0	1	0	1	1	0	2	2	1	2	1	1	1	1	2	1	1	0	2	2	1	2	1	1	1	1	2	0	0	0	0	0	0
Q0DMZ3	transcription termination factor MTEF1, chloroplastic-like [Aegilops tauschii subsp. tauschii]	Os03g0785200	20	33.928	31	4	4	2	2	2	3	2	2	3	3	5	2	2	3	4	3	4	3	3	3	4	4	4	3	4	3	4	3	4	3	3	3	4	4	4	3	4	3	72416	65034	64906	72475	76065	83730
Q0DN24	inosine-5'-monophosphate dehydrogenase [Oryza sativa Japonica Group]	Os03g0780500	70.9	22.938	23	8	1	2	2	2	2	1	2	2	2	2	2	2	2	6	7	8	6	8	7	7	8	7	7	8	6	1	1	1	1	1	1	1	1	1	1	1	1	299830	311320	311030	313300	316100	204360
Q0DN33	Hexosyltransferase (Fragment) OS=Oryza sativa subsp. japonica OX=39947 GN=Os03g0777600 PE=3 SV=1	Os03g0777600	5.9	32.511	13	2	2	2	0	2	1	1	2	1	0	1	1	1	1	2	1	2	2	1	2	2	0	2	2	1	2	2	1	2	2	1	2	2	0	2	2	1	2	24588	0	31177	34464	0	41504
Q0DND2	isoflavone 2'-hydroxylase [Oryza sativa Japonica Group]	Os03g0760200	17	56.611	22	5	5	1	2	4	1	3	1	2	2	0	2	2	2	4	4	5	5	5	4	4	3	4	5	3	5	4	4	5	5	5	4	4	3	4	5	3	5	73169	77319	86685	75715	79574	71836
Q0DNI8	protein STRICTOSIDINE SYNTHASE-LIKE 3 [Oryza sativa Japonica Group]	Os03g0750700	26.3	44.295	64	8	8	5	6	5	5	6	3	5	7	6	6	7	3	8	8	6	7	7	8	7	8	8	7	8	5	8	8	6	7	7	8	7	8	8	7	8	5	420060	416320	427570	536750	498490	532990
Q0DNR9	vacuolar protein sorting-associated protein 51 homolog [Oryza sativa Japonica Group]	Os03g0737800	7.5	86.345	19	4	4	2	2	2	1	2	2	2	1	2	1	1	1	4	4	4	4	3	2	3	4	3	3	4	3	4	4	4	4	3	2	3	4	3	3	4	3	61718	64298	70524	90753	58935	94646
Q0DNW0	photosystem I reaction center subunit N, chloroplastic [Oryza brachyantha]	Os03g0731100	18.5	14.386	15	2	2	1	0	0	1	1	1	2	1	2	2	2	2	2	1	2	1	1	1	2	1	2	2	2	2	2	1	2	1	1	1	2	1	2	2	2	2	154830	0	151820	0	0	0
Q0DP16	SWI/SNF complex subunit SWI3D isoform X2 [Oryza sativa Japonica Group]	Os03g0722100	15.3	57.674	24	5	5	1	2	5	0	2	1	2	1	3	3	1	3	4	5	5	3	3	3	3	4	4	3	5	4	4	5	5	3	3	3	3	4	4	3	5	4	34332	40306	40248	28368	28663	34610
Q0DP22	translational activator GCN1 [Oryza sativa Japonica Group]	Os03g0721200	10.2	135.93	50	9	9	4	3	3	5	4	6	2	4	6	5	3	5	9	9	8	8	7	7	7	7	8	6	7	7	9	9	8	8	7	7	7	7	8	6	7	7	148870	141630	133830	119220	127580	129690
Q0DPU1	alpha-amylase/trypsin inhibitor [Oryza sativa Japonica Group]	Os03g0663500	43.4	22.719	47	6	6	4	3	5	4	4	4	4	4	2	4	5	4	6	5	6	6	6	6	5	6	5	6	6	6	6	5	6	6	6	6	5	6	5	6	6	6	321220	335730	333970	254230	266480	256110
Q0DPW6	inactive protein RESTRICTED TEV MOVEMENT 2 [Oryza sativa Japonica Group]	Os03g0656100	52.4	17.544	42	5	5	2	3	2	2	5	3	6	4	5	3	3	4	5	4	5	5	5	5	5	5	5	5	5	5	5	4	5	5	5	5	5	5	5	5	5	5	396750	397600	385010	446400	352980	473190
Q0DQ10	probable translation initiation factor eIF-2B subunit delta [Oryza sativa Japonica Group]	Os03g0645200	24	16.544	12	2	2	1	1	1	1	1	1	1	1	1	1	1	1	2	2	2	2	2	2	1	2	2	2	2	2	2	2	2	2	2	2	1	2	2	2	2	2	0	0	0	0	0	0
Q0DQ47	protein NETWORKED 1A [Oryza sativa Japonica Group]	Os03g0637900	7.9	49.216	1	2	2	0	1	0	0	0	0	0	0	0	0	0	0	1	2	2	1	1	2	2	2	1	1	1	2	1	2	2	1	1	2	2	2	1	1	1	2	0	0	0	0	0	0
Q0DQ78	exocyst complex component SEC3A [Oryza sativa Japonica Group]	Os03g0625700	8.5	36.524	16	2	2	1	1	1	1	2	1	2	2	2	1	1	1	2	2	2	2	2	2	2	2	2	2	2	2	2	2	2	2	2	2	2	2	2	2	2	2	27845	27287	29488	24623	31715	25069
Q0DQD8	50S ribosomal protein L28, chloroplastic [Zea mays]	Os03g0606200	34.5	6.9711	22	2	2	1	2	2	2	2	2	2	2	1	2	2	2	2	2	2	2	2	2	2	2	2	2	2	2	2	2	2	2	2	2	2	2	2	2	2	2	312880	317550	330590	348480	302020	289530
Q0DR89	inter alpha-trypsin inhibitor, heavy chain 4 isoform X2 [Setaria italica]	Os03g0407000	4.4	39.888	10	1	1	1	1	1	1	1	1	1	1	1	0	0	1	1	1	1	1	1	1	1	1	1	1	1	1	1	1	1	1	1	1	1	1	1	1	1	1	0	0	0	0	0	0
Q0DR99	inter-alpha-trypsin inhibitor heavy chain H3-like [Zea mays]	Os03g0403600	18.5	44.263	21	4	4	1	1	1	3	2	3	1	1	3	1	1	3	4	4	4	4	3	3	3	4	3	3	3	4	4	4	4	4	3	3	3	4	3	3	3	4	36954	29162	32542	63253	65702	73535
Q0DRB3	horcolin [Oryza sativa Japonica Group]	Os03g0399800	70.4	20.837	113	9	9	8	9	9	10	9	8	10	10	10	10	11	9	8	8	9	9	8	9	8	8	9	7	8	9	8	8	9	9	8	9	8	8	9	7	8	9	1022000	1016600	928890	1255500	1202500	1224200
Q0DRF9	calmodulin-binding transcription activator 3 isoform X4 [Oryza sativa Japonica Group]	Os03g0388500	7.1	33.596	21	1	1	2	2	2	1	2	1	2	2	2	1	2	2	1	1	1	1	1	1	1	1	1	1	1	1	1	1	1	1	1	1	1	1	1	1	1	1	32749	13851	35171	0	20618	0
Q0DRT9	beta-adaptin-like protein C [Oryza sativa Japonica Group]	Os03g0355600	30.7	98.832	84	15	15	5	8	7	8	6	7	5	10	8	7	6	7	9	14	11	12	12	13	10	13	12	12	12	13	9	14	11	12	12	13	10	13	12	12	12	13	322410	337890	354550	304130	318920	336050
Q0DRV6	Superoxide dismutase [Cu-Zn] 1 OS=Oryza sativa subsp. japonica OX=39947 GN=SODCC1 PE=1 SV=1	SODCC1	66.4	15.251	49	6	4	4	3	5	4	5	4	3	4	4	6	3	4	6	5	5	6	6	5	5	6	5	6	4	5	4	3	3	4	4	3	3	4	3	4	2	3	2556800	861280	1151600	4024000	3969400	5153800
Q0DRZ9	auxin-repressed 12.5 kDa protein [Oryza brachyantha]	Os03g0342900	25.4	12.565	12	2	2	0	1	2	1	1	1	1	0	0	2	1	2	0	2	2	2	2	2	2	2	2	1	2	1	0	2	2	2	2	2	2	2	2	1	2	1	0	107560	180330	38386	79569	47458
Q0DSC3	alpha-L-arabinofuranosidase 1 isoform X1 [Oryza sativa Japonica Group]	Os03g0320100	9.2	29.65	13	2	2	1	1	2	1	1	1	1	1	1	1	1	1	2	1	2	2	2	2	2	2	1	2	2	2	2	1	2	2	2	2	2	2	1	2	2	2	55970	0	64430	63710	59968	42273
Q0DSD6	30S ribosomal protein S1, chloroplastic [Oryza sativa Japonica Group]	Os03g0315800	49	41.925	126	14	13	10	10	11	11	8	11	11	9	9	9	13	14	10	14	13	12	11	13	14	12	11	12	14	14	10	13	12	12	10	12	13	11	10	12	13	13	2380400	2427100	2590200	2536300	2508400	2320000
Q0DSF8	transmembrane protein [Arabidopsis thaliana]	Os03g0310500	31.4	38.114	53	9	9	4	3	6	4	5	5	5	3	4	6	5	3	6	6	8	6	6	7	8	6	7	8	7	7	6	6	8	6	6	7	8	6	7	8	7	7	159100	151490	150460	175040	170190	167070
Q0DSH9	Nicotianamine synthase 1 OS=Oryza sativa subsp. japonica OX=39947 GN=NAS1 PE=2 SV=1	NAS1	48.2	34.932	14	10	3	0	0	0	2	2	3	0	0	0	3	1	3	4	4	3	7	7	9	7	6	5	8	7	8	1	1	0	3	3	3	1	2	2	3	2	3	0	0	0	56765	51334	58616
Q0DSR5	translation initiation factor IF-2 [Setaria italica]	Os03g0293100	18	25.562	19	2	2	2	1	1	2	2	1	1	2	2	2	2	1	1	1	2	1	2	2	2	1	1	1	1	2	1	1	2	1	2	2	2	1	1	1	1	2	60512	66215	70880	62013	68476	61322
Q0DSS1	mitochondrial succinate-fumarate transporter 1 [Oryza sativa Japonica Group]	Os03g0292200	10.4	34.201	3	2	2	0	0	0	0	0	1	0	0	1	0	1	0	0	1	1	1	0	1	0	1	1	1	2	1	0	1	1	1	0	1	0	1	1	1	2	1	0	0	0	0	0	0
Q0DSS9	omega-3 fatty acid desaturase, endoplasmic reticulum [Oryza sativa Japonica Group]	Os03g0290300	26.1	31.662	15	4	4	0	0	0	2	2	4	0	1	0	2	2	2	0	1	1	4	3	4	3	3	3	3	4	3	0	1	1	4	3	4	3	3	3	3	4	3	0	0	0	60200	56500	70054
Q0DSY0	calcium-transporting ATPase 4, endoplasmic reticulum-type [Oryza sativa Japonica Group]	Os03g0281600	38.3	91.214	214	23	20	19	15	17	19	18	20	14	20	18	18	18	18	19	19	19	19	18	20	17	20	17	20	20	19	16	16	16	16	15	17	14	17	16	17	17	16	1179600	1250700	1242300	1274900	1258600	1348500
Q0DT68	cytosolic enolase 3 [Oryza sativa Japonica Group]	Os03g0266200	30.1	28.042	18	4	4	3	2	2	1	1	2	1	1	1	1	2	1	4	4	4	3	3	4	3	3	4	3	3	3	4	4	4	3	3	4	3	3	4	3	3	3	77164	78425	129490	75299	89410	112760
Q0DTD2	protein CHAPERONE-LIKE PROTEIN OF POR1, chloroplastic [Oryza sativa Japonica Group]	Os03g0255200	9.2	31.505	18	2	2	0	2	1	2	1	1	3	1	3	2	1	1	1	1	1	2	1	2	2	2	2	2	1	1	1	1	1	2	1	2	2	2	2	2	1	1	0	108090	0	192780	0	131550
Q0DTU0	conserved oligomeric Golgi complex subunit 6 [Oryza sativa Japonica Group]	Os03g0225600	39.5	12.709	6	2	2	0	0	1	0	0	0	1	1	0	1	2	0	2	2	2	1	2	0	2	1	0	1	2	2	2	2	2	1	2	0	2	1	0	1	2	2	10789	8451.7	11932	0	9821.9	0
Q0DTU6	alpha,alpha-trehalose-phosphate synthase [UDP-forming] 6 [Oryza sativa Japonica Group]	Os03g0224300	13.8	85.497	19	6	6	1	1	2	1	2	1	3	1	1	2	4	0	5	3	3	3	4	4	6	5	5	4	6	4	5	3	3	3	4	4	6	5	5	4	6	4	50486	62843	61957	43714	40529	51401
Q0DTW2	---	Os03g0221300	1.8	75.744	0	1	1	0	0	0	0	0	0	0	0	0	0	0	0	1	1	1	0	1	1	1	1	1	1	1	0	1	1	1	0	1	1	1	1	1	1	1	0	0	0	0	0	0	0
Q0DTX5	superoxide dismutase [Cu-Zn] 2 isoform X1 [Oryza sativa Japonica Group]	Os03g0219200	71.6	16.315	28	5	4	3	2	2	3	4	2	3	2	2	1	1	3	4	4	5	4	5	4	4	2	3	4	4	5	4	3	4	3	4	4	4	2	3	4	3	4	277440	278510	214710	237490	205960	242920
Q0DU12	DExH-box ATP-dependent RNA helicase DExH14 [Oryza sativa Japonica Group]	Os03g0213400	8.3	130.73	19	5	4	1	2	2	2	2	2	1	2	0	2	2	1	3	4	2	5	3	3	3	3	5	3	3	3	3	4	2	4	3	3	3	3	4	3	3	3	48248	47615	18399	34884	34137	39827
Q0DUA4	polyol transporter 5 [Oryza sativa Japonica Group]	Os03g0197200	10.8	31.395	10	2	2	0	2	1	2	1	2	0	0	0	0	1	1	1	2	2	2	2	2	1	1	2	2	2	1	1	2	2	2	2	2	1	1	2	2	2	1	0	33018	24008	23599	42527	66376
Q0DUI8	15-cis-phytoene desaturase, chloroplastic/chromoplastic OS=Oryza sativa subsp. japonica OX=39947 GN=PDS PE=3 SV=2	PDS	35.6	64.769	121	16	16	9	9	11	8	12	12	12	12	10	9	7	10	15	15	15	15	15	13	15	15	13	13	11	14	15	15	15	15	15	13	15	15	13	13	11	14	1140300	1163400	1239300	1248500	1136900	1144700
Q0DV32	4-coumarate--CoA ligase-like 1 OS=Oryza sativa subsp. japonica OX=39947 GN=4CLL1 PE=2 SV=2	4CLL1	13.2	58.971	36	4	4	2	3	3	2	1	4	3	4	4	3	4	3	3	2	4	3	1	3	3	3	3	3	3	2	3	2	4	3	1	3	3	3	3	3	3	2	68304	109430	103820	120900	0	106260
Q0DV39	probable acetyltransferase NATA1-like [Oryza sativa Japonica Group]	Os03g0151600	23.6	17.752	20	3	3	2	2	0	2	1	1	3	2	3	2	1	1	3	3	3	3	3	3	3	3	3	3	3	3	3	3	3	3	3	3	3	3	3	3	3	3	111740	114050	101390	98917	69538	102010
Q0DV66	pheophorbide a oxygenase, chloroplastic [Oryza sativa Japonica Group]	Os03g0146400	35.9	59.074	94	14	14	8	9	9	8	7	7	7	9	5	9	7	9	13	14	13	14	13	13	13	14	12	13	13	13	13	14	13	14	13	13	13	14	12	13	13	13	942830	897200	931120	628870	634500	661760
Q0DVD9	glutathione S-transferase F10 [Oryza sativa Japonica Group]	Os03g0135200	33.3	14.93	51	3	3	3	3	3	4	5	5	4	5	5	4	5	5	3	3	3	3	3	3	3	3	3	3	3	3	3	3	3	3	3	3	3	3	3	3	3	3	571240	569610	557980	707290	660400	682430
Q0DVG7	bromodomain-containing protein DDB_G0270170 [Oryza sativa Japonica Group]	Os03g0130800	10.5	67.605	18	3	3	2	2	2	1	2	1	2	1	1	1	1	2	2	2	2	2	2	2	2	2	2	3	2	2	2	2	2	2	2	2	2	2	2	3	2	2	20444	28306	31788	28472	29968	32069
Q0DVH3	NADH dehydrogenase [ubiquinone] 1 beta subcomplex subunit 7 [Oryza sativa Japonica Group]	Os03g0129900	14.3	16.698	13	2	2	1	1	1	1	1	2	1	1	1	1	1	1	2	2	2	2	2	2	2	1	1	2	1	1	2	2	2	2	2	2	2	1	1	2	1	1	252120	250480	255140	273440	297110	579000
Q0DVI7	callose synthase 3-like isoform X1 [Oryza brachyantha]	Os03g0128100	3.2	72.074	5	1	1	0	1	0	1	1	0	0	1	0	0	1	0	1	1	1	1	1	1	0	1	1	0	1	0	1	1	1	1	1	1	0	1	1	0	1	0	0	0	0	0	0	0
Q0DVP5	callose synthase 9 [Oryza sativa Japonica Group]	Os03g0119500	4.1	68.801	9	2	2	0	1	1	1	0	1	1	1	1	0	1	1	1	1	1	2	2	2	2	1	2	1	2	2	1	1	1	2	2	2	2	1	2	1	2	2	0	0	0	48379	0	55427
Q0DVX2	DEAD-box ATP-dependent RNA helicase 50 OS=Oryza sativa subsp. japonica OX=39947 GN=Os03g0108600 PE=2 SV=2	Os03g0108600	11.2	70.802	15	4	4	0	2	1	1	1	1	2	2	1	2	1	1	3	2	3	3	3	4	4	3	3	3	3	3	3	2	3	3	3	4	4	3	3	3	3	3	28364	30119	34335	28941	31831	31631
Q0DWA9	Signal peptide peptidase-like 4 OS=Oryza sativa subsp. japonica OX=39947 GN=SPPL4 PE=2 SV=1	SPPL4	7.2	59.885	16	2	2	1	1	2	0	2	2	1	1	2	1	1	2	1	2	2	1	2	2	2	2	2	2	1	2	1	2	2	1	2	2	2	2	2	2	1	2	0	129560	133380	0	110270	98828
Q0DWE8	protein LUTEIN DEFICIENT 5, chloroplastic [Oryza sativa Japonica Group]	Os02g0817900	12.9	69.861	32	5	5	3	2	1	2	3	2	5	3	3	3	3	2	5	5	4	4	5	5	5	5	5	5	5	5	5	5	4	4	5	5	5	5	5	5	5	5	68890	76928	65462	84474	80931	89660
Q0DWG0	ABC(yeast) homolog 1 [Zea mays]	Os02g0816600	12	31.925	9	2	2	0	0	0	0	0	1	1	1	2	2	0	2	1	1	1	1	1	2	2	2	2	2	2	2	1	1	1	1	1	2	2	2	2	2	2	2	0	0	0	0	0	393670
Q0DWG5	haloacid dehalogenase-like hydrolase domain-containing protein At2g33255 [Oryza sativa Japonica Group]	Os02g0816100	22.9	28.263	20	4	4	2	3	1	3	2	1	2	1	1	1	1	2	4	4	3	4	3	3	3	3	3	2	3	3	4	4	3	4	3	3	3	3	3	2	3	3	128030	129820	131310	132050	127690	119420
Q0DWG8	exosome complex component csl4 [Oryza sativa Japonica Group]	Os02g0815800	10.2	20.935	2	1	1	0	0	0	0	0	0	0	1	0	1	0	0	1	0	0	1	0	1	1	1	1	1	0	0	1	0	0	1	0	1	1	1	1	1	0	0	0	0	0	0	0	0
Q0DWH1	Alcohol dehydrogenase class-3 OS=Oryza sativa subsp. japonica OX=39947 GN=Os02g0815500 PE=2 SV=1	Os02g0815500	47	40.822	168	16	16	14	17	13	14	16	15	15	14	15	13	11	11	16	16	16	16	15	16	16	14	16	14	15	15	16	16	16	16	15	16	16	14	16	14	15	15	2689400	2848200	2690800	2928300	3064400	2988400
Q0DWH7	Nicotinamide/nicotinic acid mononucleotide adenylyltransferase OS=Oryza sativa subsp. japonica OX=39947 GN=Os02g0814900 PE=3 SV=2	Os02g0814900	18.1	27.793	7	3	3	1	0	1	1	0	0	0	0	0	2	1	1	1	2	3	2	0	1	1	2	2	2	2	2	1	2	3	2	0	1	1	2	2	2	2	2	0	30848	31043	0	0	0
Q0DWN3	PAP-specific phosphatase HAL2-like isoform X1 [Oryza sativa Japonica Group]	Os02g0805500	7.5	52.472	8	2	2	0	1	0	1	0	1	1	2	2	0	0	0	2	2	2	2	2	1	2	2	2	1	1	1	2	2	2	2	2	1	2	2	2	1	1	1	0	0	0	25676	0	0
Q0DWX6	F-box protein SKIP8 [Aegilops tauschii subsp. tauschii]	Os02g0788500	45.8	26.238	39	8	8	2	3	4	4	5	3	4	2	4	3	4	1	6	5	7	7	7	5	5	7	7	7	7	5	6	5	7	7	7	5	5	7	7	7	7	5	140120	156960	153720	158360	149050	161210
Q0DXA1	protein DCL, chloroplastic [Oryza sativa Japonica Group]	Os02g0766000	38.8	16.335	12	4	4	1	0	1	2	1	1	1	0	1	1	1	2	3	4	2	4	4	4	3	3	3	3	3	4	3	4	2	4	4	4	3	3	3	3	3	4	59812	68514	63420	63296	68165	88726
Q0DXF4	protein EXORDIUM [Oryza sativa Japonica Group]	Os02g0756800	9.5	34.184	7	2	2	0	1	0	1	1	1	0	0	0	0	1	2	2	1	2	2	2	1	2	1	1	1	2	2	2	1	2	2	2	1	2	1	1	1	2	2	34239	0	34439	39628	63077	0
Q0DXL7	ATPase GET3 [Oryza sativa Japonica Group]	Os02g0745000	47.7	29.316	111	10	10	9	8	9	9	9	10	10	8	10	9	9	11	9	9	9	9	9	9	9	9	9	9	9	10	9	9	9	9	9	9	9	9	9	9	9	10	864780	891370	900210	813630	828400	869400
Q0DXM0	Starch synthase, chloroplastic/amyloplastic (Fragment) OS=Oryza sativa subsp. japonica OX=39947 GN=Os02g0744700 PE=3 SV=1	Os02g0744700	39.1	74.15	180	18	17	14	15	16	18	15	16	16	18	17	11	11	13	15	18	16	17	16	16	17	16	16	14	16	15	14	17	15	16	15	15	16	15	15	13	15	14	910320	892460	897490	943670	870660	911360
Q0DXR0	dynamin-2A [Oryza sativa Japonica Group]	Os02g0738900	22.4	100.39	28	15	5	3	2	1	2	1	2	4	3	3	2	3	2	11	11	13	14	11	13	14	14	14	11	14	10	4	4	4	4	3	4	5	5	4	3	4	3	71910	72159	27388	78027	73104	87795
Q0DXV3	protein CURVATURE THYLAKOID 1A, chloroplastic [Oryza sativa Japonica Group]	Os02g0731600	30.6	11.771	32	4	4	2	3	4	3	2	4	2	2	2	3	2	3	4	4	4	4	4	4	4	4	4	3	2	3	4	4	4	4	4	4	4	4	4	3	2	3	918930	933490	1057400	1037700	962500	916220
Q0DY73	P-loop containing nucleoside triphosphate hydrolases superfamily protein [Arabidopsis thaliana]	Os02g0711200	24.6	22.378	17	3	3	0	2	1	2	1	1	1	1	2	3	2	1	3	3	2	2	3	1	1	2	3	3	2	2	3	3	2	2	3	1	1	2	3	3	2	2	43853	36231	26356	94973	57348	0
Q0DY86	histidinol-phosphate aminotransferase, chloroplastic [Oryza sativa Japonica Group]	Os02g0709200	18.8	47.058	49	5	5	4	4	3	3	5	4	3	4	5	5	4	5	5	5	5	4	5	5	4	4	5	5	5	5	5	5	5	4	5	5	4	4	5	5	5	5	395240	373510	375580	219320	381860	362400
Q0DYB1	Soluble inorganic pyrophosphatase OS=Oryza sativa subsp. japonica OX=39947 GN=IPP PE=2 SV=1	IPP	62.1	24.16	99	11	7	8	8	7	7	7	10	8	9	9	9	10	7	10	10	10	10	11	11	10	10	10	11	11	10	6	6	6	6	7	7	6	6	6	7	7	6	1285000	1314100	1403700	1320400	1295200	1290900
Q0DYB5	DNA-binding protein SMUBP-2 isoform X1 [Oryza sativa Japonica Group]	Os02g0704300	8.5	35.653	3	2	1	0	0	0	0	0	0	1	1	1	0	0	0	0	1	0	0	1	1	2	1	2	1	1	1	0	0	0	0	0	0	1	1	1	0	0	0	0	0	0	0	0	0
Q0DYC1	syntaxin-22 [Oryza sativa Japonica Group]	Os02g0702800	22.1	29.386	30	3	3	3	2	3	3	2	2	2	3	3	3	1	3	3	2	3	3	3	3	3	3	3	3	2	3	3	2	3	3	3	3	3	3	3	3	2	3	51307	39239	49231	48608	61772	48429
Q0DYK7	Calcium-dependent protein kinase 5 OS=Oryza sativa subsp. japonica OX=39947 GN=CPK5 PE=3 SV=1	CPK5	27.7	60.387	18	8	4	1	1	2	1	2	2	1	3	1	1	2	1	6	6	6	6	8	7	7	8	8	8	7	5	2	3	3	2	4	3	4	4	4	4	4	1	70041	71311	36725	72357	50422	84817
Q0DYW4	UDP-glucose:glycoprotein glucosyltransferase [Oryza sativa Japonica Group]	Os02g0664200	24.8	28.054	25	4	4	2	3	1	3	3	2	3	2	2	2	1	1	4	4	4	3	3	4	4	4	4	4	4	2	4	4	4	3	3	4	4	4	4	4	4	2	122110	130710	159860	119190	148270	111280
Q0DYZ8	dnaJ protein homolog 2 [Oryza sativa Japonica Group]	Os02g0656500	9.5	47.133	5	3	2	0	0	1	0	1	0	0	0	0	1	0	2	1	1	3	0	1	1	1	2	3	2	1	3	1	0	2	0	1	0	0	2	2	1	0	2	0	0	22178	0	0	0
Q0DZE0	Phenylalanine ammonia-lyase OS=Oryza sativa subsp. japonica OX=39947 GN=ZB8 PE=2 SV=1	ZB8	18.1	76.98	2	8	1	0	0	0	0	0	1	0	0	0	1	0	0	4	5	5	8	8	7	7	6	7	8	7	8	0	0	0	1	1	1	0	0	0	1	1	1	0	0	0	0	0	0
Q0DZN5	acetolactate synthase small subunit 2, chloroplastic isoform X2 [Oryza sativa Japonica Group]	Os02g0608600	32.6	37.422	65	8	8	4	5	6	4	7	5	6	7	6	4	6	5	6	7	7	5	8	6	8	8	7	6	7	6	6	7	7	5	8	6	8	8	7	6	7	6	498120	497190	476650	520180	454750	491530
Q0DZS7	cytosolic Fe-S cluster assembly factor NBP35 [Oryza sativa Japonica Group]	Os02g0601100	16.9	12.837	27	2	2	3	2	3	1	2	1	3	2	2	3	2	3	2	2	2	1	1	1	2	2	2	2	2	2	2	2	2	1	1	1	2	2	2	2	2	2	120600	103380	114340	0	0	0
Q0DZZ8	glycerophosphodiester phosphodiesterase GDPDL3 [Oryza sativa Japonica Group]	Os02g0588600	12.7	16.65	7	1	1	1	1	0	1	0	0	1	1	0	1	1	0	1	1	1	1	1	0	1	1	1	1	1	1	1	1	1	1	1	0	1	1	1	1	1	1	0	0	0	0	0	0
Q0E032	photosystem II 5 kDa protein, chloroplastic [Oryza sativa Japonica Group]	Os02g0581100	10.9	11.683	29	2	2	2	3	2	3	3	3	2	2	2	2	2	3	2	2	2	2	2	2	2	2	2	2	2	2	2	2	2	2	2	2	2	2	2	2	2	2	925660	1810800	1029500	1130800	1100800	1588000
Q0E088	Ent-cassa-12,15-diene synthase OS=Oryza sativa subsp. japonica OX=39947 GN=KSL7 PE=2 SV=1	KSL7	13.3	92.108	57	7	7	4	5	4	3	2	4	6	8	6	4	6	5	7	7	7	7	7	7	7	7	7	7	7	7	7	7	7	7	7	7	7	7	7	7	7	7	186350	185580	193530	160640	164300	166290
Q0E0D3	NADPH-dependent pterin aldehyde reductase [Oryza sativa Japonica Group]	Os02g0557700	39.1	23.438	47	7	7	4	4	5	4	3	4	4	4	5	3	3	4	6	7	6	6	7	7	7	7	7	6	7	7	6	7	6	6	7	7	7	7	7	6	7	7	577090	588190	616330	528950	533700	561510
Q0E0P0	Beta-fructofuranosidase, insoluble isoenzyme 1 OS=Oryza sativa subsp. japonica OX=39947 GN=CIN1 PE=2 SV=1	CIN1	32.1	63.983	112	14	13	8	9	10	11	8	11	10	10	8	9	9	9	14	14	14	14	13	14	14	14	12	14	13	14	13	13	13	13	12	13	13	13	11	13	12	13	1586400	1502500	1578500	1580700	1501400	1549300
Q0E0T0	COPII coat assembly protein SEC16-like [Setaria italica]	Os02g0525600	22.8	11.384	4	2	2	1	1	1	0	0	1	0	0	0	0	0	0	1	2	2	2	2	2	0	2	2	2	1	1	1	2	2	2	2	2	0	2	2	2	1	1	0	46555	41719	0	0	42039
Q0E188	riboflavin biosynthesis protein PYRR, chloroplastic isoform X1 [Oryza sativa Japonica Group]	Os02g0473000	5.7	54.346	8	2	2	0	1	0	0	2	0	1	1	1	1	1	0	1	1	0	1	2	2	2	2	2	2	2	1	1	1	0	1	2	2	2	2	2	2	2	1	0	0	0	0	34949	20990
Q0E1D7	Flowering-promoting factor 1-like protein 3 OS=Oryza sativa subsp. japonica OX=39947 GN=Os02g0460200 PE=2 SV=1	Os02g0460200	18.9	13.578	12	2	1	1	1	1	1	1	1	1	1	1	1	1	1	2	2	2	2	2	2	2	2	2	2	2	2	1	1	1	1	1	1	1	1	1	1	1	1	0	0	0	0	0	0
Q0E1I1	eukaryotic translation initiation factor 4B3 [Oryza sativa Japonica Group]	Os02g0439700	13.2	47.575	17	4	4	2	1	2	2	0	2	1	1	1	2	1	2	4	4	4	4	4	4	4	3	3	4	4	3	4	4	4	4	4	4	4	3	3	4	4	3	93538	90963	92693	82253	91199	100320
Q0E1L7	ARF guanine-nucleotide exchange factor GNOM [Oryza sativa Japonica Group]	Os02g0326600	6.9	112.8	14	4	4	0	0	1	0	1	1	2	1	3	2	1	2	4	3	3	3	4	3	3	3	3	3	3	4	4	3	3	3	4	3	3	3	3	3	3	4	21564	13227	27746	21187	24818	21505
Q0E1P4	glutathionyl-hydroquinone reductase YqjG isoform X2 [Oryza sativa Japonica Group]	Os02g0319300	23.4	9.0101	20	1	1	2	2	2	1	2	1	2	1	2	1	2	2	1	1	1	1	1	1	1	1	1	1	1	1	1	1	1	1	1	1	1	1	1	1	1	1	310820	307770	303800	193130	221730	59245
Q0E1V1	probable pre-mRNA-splicing factor ATP-dependent RNA helicase DEAH5 [Oryza sativa Japonica Group]	Os02g0301500	7.3	62.278	3	2	2	0	0	1	1	0	0	1	0	0	0	0	0	2	2	2	2	1	1	2	1	2	2	0	1	2	2	2	2	1	1	2	1	2	2	0	1	0	0	10187	16563	0	0
Q0E1W5	sirohydrochlorin ferrochelatase isoform X2 [Oryza sativa Japonica Group]	Os02g0296800	13.8	13.704	8	1	1	1	0	1	0	1	0	1	1	1	1	0	1	1	1	1	1	1	1	1	1	1	1	0	1	1	1	1	1	1	1	1	1	1	1	0	1	0	0	0	0	0	0
Q0E217	probable lactoylglutathione lyase, chloroplastic [Oryza sativa Japonica Group]	Os02g0280500	59.8	8.982	42	4	3	4	4	3	3	4	3	4	3	3	4	3	4	4	4	4	4	4	4	3	4	4	4	4	4	3	3	3	3	3	3	3	3	3	3	3	3	1428900	1437800	1462700	1382200	1647100	1402700
Q0E243	D-amino-acid transaminase, chloroplastic [Oryza sativa Japonica Group]	Os02g0273100	33.9	41.557	26	7	7	1	2	5	2	3	3	2	1	1	2	3	1	7	5	7	5	6	5	4	5	5	4	7	5	7	5	7	5	6	5	4	5	5	4	7	5	116460	305390	230700	208420	215190	161570
Q0E2A9	protein TSS [Oryza sativa Japonica Group]	Os02g0255700	40.3	68.567	143	15	14	12	10	11	13	12	12	10	15	14	11	13	10	14	14	13	13	13	13	13	14	15	11	13	12	13	13	12	12	12	12	12	13	14	10	12	11	480310	476450	508610	494000	485730	469450
Q0E2E9	prefoldin subunit 6 [Oryza sativa Japonica Group]	Os02g0246300	47.8	15.094	38	7	7	5	1	5	5	3	4	1	1	5	4	2	2	7	5	7	7	6	7	5	5	6	6	6	6	7	5	7	7	6	7	5	5	6	6	6	6	412850	419260	412170	350940	289630	363270
Q0E2I8	60S ribosomal protein L11-like [Oryza sativa Japonica Group]	Os02g0235600	29.1	20.836	8	5	1	1	1	1	0	1	1	1	0	0	1	0	1	5	5	5	4	5	5	5	4	4	5	4	5	1	1	1	0	1	1	1	0	0	1	0	1	0	0	0	0	0	0
Q0E2P1	Serine/threonine protein phosphatase 2A 55 kDa regulatory subunit B beta isoform OS=Oryza sativa subsp. japonica OX=39947 GN=Os02g0224200 PE=2 SV=1	Os02g0224200	27.2	58.979	46	8	5	4	4	2	2	3	6	3	4	3	6	4	5	6	6	6	7	7	6	7	5	4	7	6	6	3	4	3	4	4	4	4	3	2	5	4	3	1383800	1380000	1235300	1249900	1342000	1213900
Q0E2S4	Serine/threonine-protein phosphatase PP2A-3 catalytic subunit OS=Oryza sativa subsp. japonica OX=39947 GN=PP2A3 PE=2 SV=1	PP2A3	45	35.144	44	10	3	4	3	0	4	5	4	1	4	5	5	4	5	10	10	8	8	9	9	9	10	9	10	8	10	3	3	3	2	2	2	3	3	2	3	1	3	411880	398990	381470	444060	453520	417990
Q0E2Z3	Alba DNA/RNA-binding protein [Arabidopsis thaliana]	Os02g0202500	59.4	7.5504	21	4	2	2	2	3	2	3	3	1	0	1	2	1	1	4	4	4	4	4	4	4	4	4	4	4	4	2	2	2	2	2	2	2	2	2	2	2	2	195070	166650	147470	217130	189830	199450
Q0E328	3-oxoacyl-[acyl-carrier-protein] synthase, mitochondrial [Oryza sativa Japonica Group]	Os02g0196900	29.7	24.701	21	3	3	2	1	3	2	2	1	1	2	2	3	1	1	3	3	3	3	2	3	3	3	2	3	3	2	3	3	3	3	2	3	3	3	2	3	3	2	35982	29311	39852	42127	45134	47512
Q0E362	MuDR family transposase-like protein [Solanum lycopersicum]	Os02g0192200	2.6	81.475	2	1	1	0	0	0	0	1	0	1	0	0	0	0	0	0	0	0	0	1	0	1	1	0	1	0	0	0	0	0	0	1	0	1	1	0	1	0	0	0	0	0	0	0	0
Q0E3C3	Homeobox protein knotted-1-like 2 OS=Oryza sativa subsp. japonica OX=39947 GN=HOS58 PE=2 SV=2	HOS58	19.8	33.876	32	6	3	3	3	3	2	4	2	2	2	3	2	2	4	5	5	6	5	6	4	4	4	5	4	4	6	2	2	3	2	3	2	1	2	2	3	2	3	181700	176260	165930	173780	184560	202120
Q0E3C8	Chaperone protein ClpB3, mitochondrial OS=Oryza sativa subsp. japonica OX=39947 GN=CLPB3 PE=2 SV=3	CLPB3	5	109.25	4	3	2	1	0	0	0	0	0	0	0	0	1	1	1	3	3	2	3	2	2	2	2	3	2	3	3	2	2	1	2	1	1	1	1	2	1	2	2	53754	0	0	0	0	0
Q0E3F2	FGGY carbohydrate kinase domain-containing protein [Oryza sativa Japonica Group]	Os02g0177900	28.1	37.652	63	7	7	3	5	5	6	6	5	5	5	6	6	6	5	6	7	6	7	7	7	7	7	7	7	7	6	6	7	6	7	7	7	7	7	7	7	7	6	325570	338030	394350	420430	392790	418880
Q0E3L4	4-hydroxyphenylpyruvate dioxygenase [Oryza sativa Japonica Group]	Os02g0168100	33.9	26.05	47	4	4	6	6	2	3	5	3	4	4	0	6	5	3	4	4	4	3	3	3	3	4	4	4	4	4	4	4	4	3	3	3	3	4	4	4	4	4	322160	315630	332930	259380	285050	283010
Q0E3V2	Protein YELLOW LEAF 1, choloroplastic OS=Oryza sativa subsp. japonica OX=39947 GN=YL1 PE=1 SV=1	YL1	15.8	17.089	7	2	2	0	1	1	0	0	0	0	0	1	2	1	1	2	2	2	2	2	2	1	1	2	2	2	2	2	2	2	2	2	2	1	1	2	2	2	2	134900	99772	105960	108340	105770	128390
Q0E3V9	---	Os02g0152200	21.3	38.497	27	4	4	4	2	3	2	3	2	3	1	3	2	1	1	4	2	3	3	4	3	1	3	3	3	3	3	4	2	3	3	4	3	1	3	3	3	3	3	71688	69016	64911	62142	69102	65495
Q0E3X3	apoptosis-inducing factor 2 [Oryza sativa Japonica Group]	Os02g0150300	20.1	36.183	17	3	3	0	3	1	0	1	2	1	2	1	2	1	3	0	3	1	2	1	2	2	3	2	2	2	3	0	3	1	2	1	2	2	3	2	2	2	3	0	23604	0	39441	0	37330
Q0E3X4	DEAD-box ATP-dependent RNA helicase 35A OS=Oryza sativa subsp. japonica OX=39947 GN=Os02g0150100 PE=2 SV=2	Os02g0150100	8.3	69.241	31	3	3	2	3	3	2	2	2	3	3	3	2	3	3	3	3	3	3	3	3	3	3	3	3	3	3	3	3	3	3	3	3	3	3	3	3	3	3	47454	51238	52527	44058	48449	44836
Q0E3Z8	splicing factor 3B subunit 1-like [Malus domestica]	Os02g0146400	12	39.965	12	3	2	1	1	2	1	1	0	1	1	0	1	1	2	3	3	3	1	3	3	2	3	2	2	2	3	2	2	2	1	2	2	1	2	2	2	2	2	50554	45276	49834	0	29822	15720
Q0E446	50S ribosomal protein L3, chloroplastic [Oryza sativa Japonica Group]	Os02g0137200	35.8	29.487	95	8	8	7	8	9	8	9	6	7	9	9	8	7	8	7	7	7	8	8	8	7	6	7	7	6	7	7	7	7	8	8	8	7	6	7	7	6	7	2399700	2420800	2377400	2536900	2570900	2495200
Q0E448	WD repeat-containing protein 11 [Oryza sativa Japonica Group]	Os02g0137000	4.2	82.026	3	2	2	1	0	0	0	1	0	0	0	0	0	1	0	1	1	0	1	2	2	1	0	1	2	2	1	1	1	0	1	2	2	1	0	1	2	2	1	0	0	0	0	16053	0
Q0E459	Mitogen-activated protein kinase 13 OS=Oryza sativa subsp. japonica OX=39947 GN=MPK13 PE=2 SV=1	MPK13	9.7	58.281	12	3	1	1	1	1	1	1	1	1	1	1	1	1	1	3	3	3	3	3	2	2	2	3	3	3	3	1	1	1	1	1	1	1	1	1	1	1	1	0	0	0	0	0	0
Q0E4A8	18.9 kDa heat shock protein OS=Oryza sativa subsp. japonica OX=39947 GN=HSP18.9 PE=3 SV=1	HSP18.9	9	18.869	2	1	1	0	0	0	0	0	0	2	0	0	0	0	0	1	1	0	1	1	1	1	1	1	1	1	0	1	1	0	1	1	1	1	1	1	1	1	0	0	0	0	0	0	0
Q0E4G1	bifunctional protein FolD 4, chloroplastic [Oryza sativa Japonica Group]	Os02g0120900	35	39.358	74	10	10	4	4	5	6	7	6	5	8	8	8	7	6	8	9	8	10	9	9	8	10	10	9	10	9	8	9	8	10	9	9	8	10	10	9	10	9	406080	386350	384550	415030	442100	398860
Q0E4H0	choline/ethanolaminephosphotransferase 1 [Oryza sativa Japonica Group]	Os02g0119800	5.4	43.729	11	2	2	1	1	0	1	1	2	2	1	1	0	1	0	2	2	2	2	2	2	2	2	2	2	2	2	2	2	2	2	2	2	2	2	2	2	2	2	47253	41651	37776	45265	38983	57310
Q0E4K1	Catalase isozyme A OS=Oryza sativa subsp. japonica OX=39947 GN=CATA PE=2 SV=1	CATA	65.9	56.697	297	30	27	22	20	19	19	25	24	25	26	27	30	31	29	30	27	30	28	25	29	29	29	29	28	30	30	27	24	27	25	22	26	26	26	26	25	27	27	7091400	6951400	7191500	6848000	6675000	6687500
Q0E4R7	60S ribosomal protein L9-like [Oryza sativa Japonica Group]	Os02g0103700	64.6	21.643	8	11	2	0	1	0	1	2	1	1	0	1	0	0	1	11	9	10	9	11	10	11	8	10	10	11	11	2	2	1	1	2	2	2	1	2	2	2	2	16131	21076	0	0	9961.6	19185
Q0E4T3	E3 ubiquitin-protein ligase UPL3 [Oryza sativa Japonica Group]	Os02g0101700	5.3	80.022	12	3	3	1	0	0	0	1	1	2	3	1	1	1	1	1	2	1	2	2	3	3	3	3	3	3	3	1	2	1	2	2	3	3	3	3	3	3	3	0	31120	0	29213	25909	28178
Q0ILB9	Glycerol kinase-like protein OS=Oryza sativa subsp. japonica OX=39947 GN=OGK1 PE=2 SV=1	OGK1	43.5	57.178	117	14	13	11	9	10	12	9	8	8	10	11	10	10	9	11	10	12	10	11	11	9	11	11	12	11	11	10	10	12	9	11	11	9	11	11	12	11	11	1043600	1055100	1113500	993180	986880	949590
Q0ILJ3	Sucrose transport protein SUT2 OS=Oryza sativa subsp. japonica OX=39947 GN=SUT2 PE=2 SV=2	SUT2	3.4	53.215	22	1	1	2	3	2	2	2	2	1	2	2	1	1	2	1	1	1	1	1	1	1	1	1	1	1	1	1	1	1	1	1	1	1	1	1	1	1	1	30756	63832	70921	85781	96236	102600
Q0ILQ6	Ras-related protein Rab5A OS=Oryza sativa subsp. japonica OX=39947 GN=RAB5A PE=1 SV=1	RAB5A	49.8	22.146	43	7	4	3	4	4	5	4	4	4	3	3	3	3	3	6	6	5	6	6	6	6	6	5	6	5	6	4	4	4	4	4	4	4	4	3	4	3	4	94092	107730	107280	108630	100450	112690
Q0ILZ4	DEAD-box ATP-dependent RNA helicase 9 OS=Oryza sativa subsp. japonica OX=39947 GN=Os12g0611200 PE=2 SV=1	Os12g0611200	9.6	65.594	7	3	3	1	0	0	3	0	1	0	0	0	1	0	1	1	1	2	3	2	2	1	1	2	2	2	2	1	1	2	3	2	2	1	1	2	2	2	2	0	0	4625.1	8952.2	5822.5	10135
Q0IMD7	Purple acid phosphatase (Fragment) OS=Oryza sativa subsp. japonica OX=39947 GN=Os12g0576600 PE=3 SV=1	Os12g0576600	6.9	68.803	7	3	2	0	0	1	0	1	1	0	1	0	2	1	0	2	2	2	2	2	2	0	1	2	2	1	1	1	1	1	1	1	1	0	1	1	2	1	0	0	0	0	0	0	0
Q0IMM9	DNA-directed RNA polymerases II, IV and V subunit 9B [Oryza sativa Japonica Group]	Os12g0560400	56.7	11.743	22	3	3	1	2	3	3	1	2	1	2	2	2	2	1	1	3	3	2	2	2	3	2	1	2	2	2	1	3	3	2	2	2	3	2	1	2	2	2	28611	40949	44828	42621	44119	49491
Q0IMS5	Nucleoside diphosphate kinase OS=Oryza sativa subsp. japonica OX=39947 GN=Os12g0548300 PE=2 SV=1	Os12g0548300	33.6	23.47	72	8	8	7	6	7	6	8	5	5	6	5	6	6	5	7	7	7	7	7	6	7	8	7	7	7	6	7	7	7	7	7	6	7	8	7	7	7	6	1119300	1181200	1326800	1383600	1386100	1272000
Q0IMW8	bifunctional 3-dehydroquinate dehydratase/shikimate dehydrogenase, chloroplastic isoform X3[Oryza sativa Japonica Group]	Os12g0534000	25.7	16.102	26	2	2	2	2	2	3	2	2	2	2	2	3	2	2	2	2	2	2	2	2	2	2	2	2	2	2	2	2	2	2	2	2	2	2	2	2	2	2	207600	216760	209220	202980	215150	209970
Q0IMX5	Peroxidase OS=Oryza sativa subsp. japonica OX=39947 GN=Os12g0530100 PE=2 SV=1	Os12g0530100	36.9	35.931	80	8	7	9	8	5	7	5	7	7	5	7	7	7	6	8	8	8	8	8	7	8	8	8	8	8	8	7	7	7	7	7	7	7	7	7	7	7	7	521010	530420	525820	592220	586640	599050
Q0IN14	Hsp90 protein, expressed OS=Oryza sativa subsp. japonica OX=39947 GN=Os12g0514500 PE=3 SV=1	Os12g0514500	45.6	91.479	162	27	22	13	11	12	13	12	14	18	15	13	13	16	12	23	22	24	24	24	23	23	26	25	24	26	23	18	17	19	19	20	18	18	21	20	19	21	18	818520	860580	817270	691300	668710	676010
Q0INA3	ubiquitin carboxyl-terminal hydrolase 12 isoform X1 [Oryza sativa Japonica Group]	Os12g0489100	38.3	64.11	113	15	14	12	10	10	11	9	7	9	6	8	12	10	9	13	12	11	12	11	10	12	14	9	13	12	12	12	11	10	11	10	9	11	13	9	12	11	12	711490	672910	622890	699800	700170	651680
Q0INM3	Beta-galactosidase 15 OS=Oryza sativa subsp. japonica OX=39947 GN=Os12g0429200 PE=2 SV=1	Os12g0429200	32	101.01	175	18	17	15	14	15	15	15	15	13	16	16	13	12	16	16	17	17	15	17	17	16	16	16	17	16	18	15	16	16	14	16	16	15	15	15	16	15	17	1230200	1246500	1282100	1218000	1212500	1191400
Q0INM5	E3 ubiquitin-protein ligase UPL2 [Oryza sativa Japonica Group]	Os12g0428600	14	90.38	35	6	6	4	3	2	3	4	2	2	3	4	2	3	3	6	6	4	5	5	5	5	6	4	5	6	6	6	6	4	5	5	5	5	6	4	5	6	6	160240	153080	161770	138110	133950	145240
Q0INR5	40S ribosomal protein S3a OS=Oryza sativa subsp. japonica OX=39947 GN=Os12g0406200 PE=3 SV=1	Os12g0406200	43.1	29.71	27	9	2	3	3	2	2	2	2	2	2	2	2	3	2	9	9	9	9	9	9	9	9	9	9	9	8	2	2	2	2	2	2	2	2	2	2	2	2	277770	303080	324430	280820	311700	316660
Q0INV6	cysteine desulfurase 1, chloroplastic [Oryza sativa Japonica Group]	Os12g0287300	56.4	35.58	113	10	10	11	11	11	6	9	9	11	6	12	9	9	9	10	9	10	9	10	9	10	9	10	8	9	9	10	9	10	9	10	9	10	9	10	8	9	9	482880	573550	553950	568510	549340	568860
Q0INW1	Probable Ufm1-specific protease OS=Oryza sativa subsp. japonica OX=39947 GN=Os12g0285500 PE=2 SV=2	Os12g0285500	19.5	70.265	38	8	8	4	4	3	3	3	3	4	5	1	3	2	3	6	7	5	5	6	6	6	8	6	6	7	6	6	7	5	5	6	6	6	8	6	6	7	6	122480	138370	132370	111030	144270	130810
Q0INW6	protein RETICULATA-RELATED 1, chloroplastic [Oryza sativa Japonica Group]	Os12g0283800	23.7	26.097	34	5	5	2	4	4	3	1	3	3	3	3	3	2	3	5	5	5	5	4	5	4	5	5	5	5	5	5	5	5	5	4	5	4	5	5	5	5	5	192580	185170	192240	184330	174800	191000
Q0INY7	Ribulose bisphosphate carboxylase small chain, chloroplastic OS=Oryza sativa subsp. japonica OX=39947 GN=RBCS PE=1 SV=1	RBCS	78.3	19.646	0	17	0	0	0	0	0	0	0	0	0	0	0	0	0	16	17	16	16	15	16	15	15	16	15	15	14	0	0	0	0	0	0	0	0	0	0	0	0	0	0	0	0	0	0
Q0INZ4	Probable solanesyl-diphosphate synthase 3, chloroplastic (Fragment) OS=Oryza sativa subsp. japonica OX=39947 GN=SPS3 PE=3 SV=1	SPS3	18.5	40.1	3	4	1	0	0	0	0	0	0	1	1	1	0	0	0	3	3	3	3	3	4	4	4	4	3	3	4	0	0	0	0	0	1	1	1	1	0	0	1	0	0	0	0	0	0
Q0INZ6	Sulfotransferase (Fragment) OS=Oryza sativa subsp. japonica OX=39947 GN=Os12g0270900 PE=3 SV=1	Os12g0270900	11.4	35.533	4	2	2	0	1	0	0	0	0	0	1	1	0	1	0	0	1	1	1	1	2	2	2	2	1	2	1	0	1	1	1	1	2	2	2	2	1	2	1	0	0	0	0	0	0
Q0IP17	3-hydroxyisobutyryl-CoA hydrolase 1 isoform X2 [Oryza sativa Japonica Group]	Os12g0264500	24.3	53.935	48	7	6	4	3	3	4	5	3	5	5	5	5	4	2	6	7	7	7	7	6	7	6	7	7	6	6	5	6	6	6	6	5	6	5	6	6	5	5	182630	137580	130340	167630	152120	172340
Q0IPE5	2-dehydro-3-deoxyphosphooctonate aldolase, putative, expressed (Fragment) OS=Oryza sativa subsp. japonica OX=39947 GN=Os12g0210800 PE=3 SV=1	Os12g0210800	50.5	31.579	84	10	10	5	4	7	8	7	7	8	8	7	8	7	8	9	9	10	10	9	9	10	10	10	10	10	10	9	9	10	10	9	9	10	10	10	10	10	10	689750	817060	853210	864770	820860	824640
Q0IPL3	carboxyvinyl-carboxyphosphonate phosphorylmutase, chloroplastic [Oryza sativa Japonica Group]	Os12g0189300	43.3	34.716	92	11	11	3	4	5	9	7	11	10	4	6	13	8	12	10	9	10	10	9	10	11	11	10	11	10	11	10	9	10	10	9	10	11	11	10	11	10	11	287920	558050	582200	1097500	1091700	1191200
Q0IPW0	UPF0496 protein 4 [Elaeis guineensis]	Os12g0164600	14.5	44.121	13	3	3	1	2	1	0	0	1	0	1	1	2	2	2	3	2	2	2	2	2	3	3	3	3	3	3	3	2	2	2	2	2	3	3	3	3	3	3	49025	57593	23259	38140	37829	40300
Q0IQF7	40S ribosomal protein S16 OS=Oryza sativa subsp. japonica OX=39947 GN=RPS16A PE=2 SV=1	RPS16A	40.9	16.819	39	6	6	3	4	3	4	3	3	2	3	4	3	3	4	6	6	4	6	5	5	6	6	5	5	4	6	6	6	4	6	5	5	6	6	5	5	4	6	2617900	2691900	2726400	3476100	3342500	3177100
Q0IQK9	Non-specific lipid-transfer protein 1 OS=Oryza sativa subsp. japonica OX=39947 GN=LTP PE=1 SV=1	LTP	58.6	11.345	36	7	2	4	3	3	2	2	3	4	5	2	2	3	3	7	7	7	7	4	4	6	6	4	4	6	6	2	2	2	2	0	0	1	1	0	1	1	1	2410400	2444000	2660800	1446400	2398300	2036600
Q0IQT2	probable trans-2-enoyl-CoA reductase, mitochondrial [Oryza sativa Japonica Group]	Os12g0102100	6.8	20.278	9	1	1	0	1	0	1	1	1	1	1	1	0	1	1	1	1	1	1	1	1	1	1	1	1	1	1	1	1	1	1	1	1	1	1	1	1	1	1	0	0	0	0	0	0
Q0IR92	ATPase family AAA domain-containing protein 1-A-like [Nicotiana tabacum]	Os11g0661400	5	27.184	12	1	1	1	1	1	1	1	1	1	1	1	1	1	1	1	1	1	1	1	1	1	1	1	1	1	1	1	1	1	1	1	1	1	1	1	1	1	1	0	0	0	0	0	0
Q0IRE6	Glutathione synthetase OS=Oryza sativa subsp. japonica OX=39947 GN=Os11g0642800 PE=2 SV=1	Os11g0642800	16.5	59.914	27	6	6	3	1	2	1	2	3	4	1	2	2	4	2	5	5	5	5	5	4	5	6	5	5	5	5	5	5	5	5	5	4	5	6	5	5	5	5	95421	108450	122780	95367	82528	99527
Q0IRY4	RNA polymerase II transcription elongation factor DSIF/SUPT5H/SPT5 (ISS) [Ostreococcus tauri]	Os11g0586300	14.7	60.82	8	5	5	1	0	0	2	0	0	1	0	1	1	2	0	2	4	4	4	4	2	2	3	2	3	4	2	2	4	4	4	4	2	2	3	2	3	4	2	88669	59702	65090	76239	75231	0
Q0IS87	Patatin OS=Oryza sativa subsp. japonica OX=39947 GN=Os11g0546300 PE=3 SV=1	Os11g0546300	7.9	39.619	2	2	2	0	1	0	0	0	0	1	0	0	0	0	0	0	1	0	0	0	0	1	0	0	1	1	0	0	1	0	0	0	0	1	0	0	1	1	0	0	0	0	0	0	0
Q0ISB4	Metallopeptidase family M24 containing protein, expressed OS=Oryza sativa subsp. japonica OX=39947 GN=Os11g0540100 PE=3 SV=1	Os11g0540100	14.3	71.466	1	8	2	0	0	0	0	0	0	0	0	0	1	0	0	8	8	7	8	6	7	6	7	7	7	7	7	2	2	2	2	2	2	2	2	2	2	2	2	0	0	0	0	0	0
Q0ISB6	probable Xaa-Pro aminopeptidase P [Oryza sativa Japonica Group]	Os11g0539800	54.8	51.054	135	16	10	11	10	12	13	10	13	11	11	12	8	14	10	15	16	14	16	13	15	13	14	15	15	13	14	9	10	9	10	9	10	9	9	10	10	8	9	1195000	1187800	1192200	1157900	1196800	1203800
Q0ISQ1	protein transport protein Sec24-like CEF [Oryza sativa Japonica Group]	Os11g0482100	31.7	64.301	70	12	9	6	6	4	6	4	7	5	8	5	6	6	7	8	8	8	9	9	11	11	12	6	8	10	10	6	5	5	6	6	8	8	9	3	5	7	7	298940	371490	307860	322880	322800	349900
Q0IT03	pentatricopeptide repeat-containing protein At3g49240 [Oryza sativa Japonica Group]	Os11g0433600	17.7	54.109	26	7	7	3	3	1	1	5	1	3	4	1	1	2	1	6	6	4	5	7	5	5	4	2	4	5	4	6	6	4	5	7	5	5	4	2	4	5	4	90497	138060	104440	110330	108160	84885
Q0IT04	Protein transport protein SEC23 (Fragment) OS=Oryza sativa subsp. japonica OX=39947 GN=Os11g0433500 PE=3 SV=1	Os11g0433500	29.3	39.767	41	6	5	3	5	4	4	4	3	4	2	2	4	2	4	5	6	5	5	5	5	6	6	5	5	6	5	4	5	4	4	4	4	5	5	4	4	5	4	151770	146360	135840	183570	148880	165370
Q0IT61	proteoglycan 4-like [Aegilops tauschii subsp. tauschii]	Os11g0303500	17.1	77.641	40	8	7	2	5	4	2	4	4	2	3	4	4	2	4	7	6	6	7	6	7	6	5	5	5	6	6	7	6	6	7	6	6	6	5	5	5	6	6	154580	149270	163350	110480	126850	140780
Q0ITC0	Endo-1,31,4-beta-D-glucanase, putative, expressed OS=Oryza sativa subsp. japonica OX=39947 GN=Os11g0275200 PE=2 SV=1	Os11g0275200	22.6	28.69	44	4	4	4	5	4	3	3	4	2	3	3	5	3	5	4	4	4	3	4	4	3	3	4	4	4	4	4	4	4	3	4	4	3	3	4	4	4	4	141530	177570	169900	162060	112920	169280
Q0ITC8	NB-ARC domain containing protein, expressed OS=Oryza sativa subsp. japonica OX=39947 GN=Os11g0270500 PE=3 SV=1	Os11g0270500	3	97.957	5	2	2	0	0	0	0	0	0	0	0	1	1	2	1	2	2	2	2	2	2	2	2	1	1	2	1	2	2	2	2	2	2	2	2	1	1	2	1	268510	260470	264590	203670	245520	246180
Q0ITF8	subtilisin-like protease SBT3.9 [Oryza brachyantha]	Os11g0261600	8.9	22.59	10	1	1	1	1	1	1	1	1	1	0	0	1	1	1	1	1	1	1	1	1	1	1	1	1	1	1	1	1	1	1	1	1	1	1	1	1	1	1	0	0	0	0	0	0
Q0ITI9	probably inactive leucine-rich repeat receptor-like protein kinase At5g48380 [Oryza sativa Japonica Group]	Os11g0249900	7	55.093	11	2	2	1	1	0	1	1	1	1	1	1	1	1	1	2	2	2	2	2	1	2	2	2	2	2	2	2	2	2	2	2	1	2	2	2	2	2	2	0	0	0	0	0	0
Q0ITJ6	la-related protein 6B [Oryza sativa Japonica Group]	Os11g0248200	22.3	38.75	26	5	5	2	2	2	4	2	2	3	0	2	2	4	1	5	4	3	5	3	3	4	2	4	5	5	4	5	4	3	5	3	3	4	2	4	5	5	4	114940	108340	39352	86962	33815	116910
Q0ITL9	Expressed protein OS=Oryza sativa subsp. japonica OX=39947 GN=Os11g0240900 PE=4 SV=1	Os11g0240900	16.4	50.325	19	4	4	1	2	1	3	1	1	1	2	3	1	1	2	2	3	3	3	3	3	3	4	3	3	2	3	2	3	3	3	3	3	3	4	3	3	2	3	57104	55828	27460	25285	37885	52578
Q0ITS8	60S ribosomal protein L10-1 OS=Oryza sativa subsp. japonica OX=39947 GN=SC34 PE=2 SV=1	SC34	34.4	25.346	31	8	1	2	2	3	3	3	2	2	3	2	3	3	3	7	7	8	7	7	7	7	7	6	8	8	7	1	1	1	1	1	1	1	1	1	1	1	1	321470	395840	337670	352040	330170	203590
Q0ITU1	Methylthioribose-1-phosphate isomerase OS=Oryza sativa subsp. japonica OX=39947 GN=IDI2 PE=2 SV=1	IDI2	48.9	39.507	105	15	15	9	7	9	8	9	9	7	10	10	10	8	9	11	12	12	9	14	13	11	12	12	12	12	11	11	12	12	9	14	13	11	12	12	12	12	11	905940	958780	872970	878790	892230	908040
Q0ITU3	uncharacterized aarF domain-containing protein kinase At4g31390, chloroplastic [Oryza sativa Japonica Group]	Os11g0216300	17.6	82.893	50	10	10	7	5	4	4	2	5	3	4	5	4	3	4	9	9	9	8	8	8	8	10	9	8	8	8	9	9	9	8	8	8	8	10	9	8	8	8	231880	242320	259960	158600	158680	169340
Q0ITW6	alcohol dehydrogenase 2 [Oryza sativa Japonica Group]	Os11g0210600	22.2	31.861	16	4	3	1	0	2	1	3	2	2	1	2	1	0	1	3	3	4	4	3	4	4	4	4	4	4	4	2	2	3	3	2	3	3	3	3	3	3	3	66061	74315	83841	83942	91114	116750
Q0ITW7	Alcohol dehydrogenase 2 OS=Oryza sativa subsp. japonica OX=39947 GN=ADH2 PE=2 SV=2	ADH2	17.7	41.206	16	4	2	2	1	2	2	1	1	1	1	1	1	1	2	4	3	4	4	3	3	3	3	3	3	3	3	2	1	2	2	1	1	1	1	1	1	1	1	534850	0	496840	546160	0	0
Q0IU69	short-chain dehydrogenase TIC 32, chloroplastic [Oryza sativa Japonica Group]	Os11g0181700	46.1	36.505	94	11	11	8	8	7	10	8	7	6	10	8	7	6	9	10	11	9	11	11	10	10	11	9	10	11	11	10	11	9	11	11	10	10	11	9	10	11	11	313440	299510	330320	351460	331760	355920
Q0IU70	Nitrogen fixation protein, putative, expressed OS=Oryza sativa subsp. japonica OX=39947 GN=Os11g0181500 PE=2 SV=1	Os11g0181500	18.4	24.05	16	2	2	2	2	2	1	2	1	1	1	1	1	1	1	2	2	2	1	2	1	1	1	1	1	1	1	2	2	2	1	2	1	1	1	1	1	1	1	70806	68290	66839	0	53825	0
Q0IU77	protein-tyrosine-phosphatase PTP1 [Oryza sativa Japonica Group]	Os11g0180200	37.5	8.0943	10	2	2	1	1	0	1	1	1	0	0	2	1	1	1	2	2	2	2	2	2	2	2	2	2	2	1	2	2	2	2	2	2	2	2	2	2	2	1	45268	43609	47259	45336	46465	59182
Q0IU89	protein TPLATE [Oryza sativa Japonica Group]	Os11g0175900	20.7	87.235	74	11	5	6	5	6	4	6	6	6	7	8	7	7	6	10	10	9	9	9	9	10	10	9	10	9	9	4	4	4	4	4	4	4	4	5	4	4	4	307760	322240	332410	378400	375950	409030
Q0IUB5	V-type proton ATPase 16 kDa proteolipid subunit OS=Oryza sativa subsp. japonica OX=39947 GN=VATP-P1 PE=2 SV=1	VATP-P1	10.9	16.667	29	1	1	2	3	1	5	2	2	2	2	2	4	2	2	1	1	1	1	1	1	1	1	1	1	1	1	1	1	1	1	1	1	1	1	1	1	1	1	357600	376550	367750	430300	389600	375190
Q0IUB6	long chain acyl-CoA synthetase 9, chloroplastic [Oryza sativa Japonica Group]	Os11g0169800	16.5	39.813	6	4	2	0	0	0	1	0	0	1	1	0	0	2	1	2	2	3	3	4	2	4	3	4	4	3	3	1	0	1	1	2	0	2	2	2	2	2	2	0	0	0	0	7461.2	0
Q0IUE3	Cytochrome b-c1 complex subunit 6 OS=Oryza sativa subsp. japonica OX=39947 GN=Os11g0162200 PE=3 SV=1	Os11g0162200	36.2	8.2275	12	2	2	1	0	1	1	1	1	1	2	1	2	0	1	2	2	2	2	2	2	2	2	2	2	2	2	2	2	2	2	2	2	2	2	2	2	2	2	90180	0	149650	206420	154980	197270
Q0IUV5	aladin [Oryza sativa Japonica Group]	Os11g0132700	15.6	47.965	31	4	4	2	2	2	3	3	2	2	3	3	4	4	1	4	4	4	4	4	4	4	3	4	4	4	4	4	4	4	4	4	4	4	3	4	4	4	4	91804	108100	96863	94018	95008	86812
Q0IV51	prosaposin-like [Brachypodium distachyon]	Os11g0112800	10.9	16.562	11	1	1	1	0	1	2	2	1	1	2	0	0	0	1	1	1	1	1	1	1	1	1	1	1	1	1	1	1	1	1	1	1	1	1	1	1	1	1	14863	40626	16488	42259	54268	37366
Q0IV61	plastid transcriptionally active 6 [Arabidopsis thaliana]	Os11g0110100	13.5	28.898	12	2	2	1	1	0	0	1	2	1	1	1	0	2	2	2	2	2	2	1	2	1	2	1	2	2	2	2	2	2	2	1	2	1	2	1	2	2	2	33366	81896	76317	72948	0	87774
Q0IVE4	NADH dehydrogenase [ubiquinone] 1 beta subcomplex subunit 10-B [Oryza sativa Japonica Group]	Os10g0576000	36.7	7.091	10	2	2	1	0	1	1	1	1	0	1	1	1	1	1	1	1	1	2	2	1	0	1	2	1	1	1	1	1	1	2	2	1	0	1	2	1	1	1	0	0	0	0	0	0
Q0IVQ5	dentin sialophosphoprotein-like, partial [Zea mays]	Os10g0559700	30.5	126.46	160	20	20	13	13	14	17	14	16	12	13	10	11	15	12	17	17	17	18	17	19	18	18	19	16	19	19	17	17	17	18	17	19	18	18	19	16	19	19	564540	545720	565610	553340	640130	652950
Q0IVQ6	serine-rich adhesin for platelets isoform X2 [Prunus mume]	Os10g0559600	16.7	51.751	51	6	6	4	6	5	3	5	3	2	5	5	3	5	5	5	5	6	5	5	5	6	5	6	5	5	5	5	5	6	5	5	5	6	5	6	5	5	5	182060	177840	186420	173820	145190	163770
Q0IW03	protein STRICTOSIDINE SYNTHASE-LIKE 5 [Oryza sativa Japonica Group]	Os10g0543500	20.4	27.814	16	4	4	2	3	2	0	1	1	1	1	0	1	2	2	3	4	4	3	4	4	2	3	3	4	3	4	3	4	4	3	4	4	2	3	3	4	3	4	112570	123880	119720	79990	71361	73894
Q0IWL9	Monothiol glutaredoxin-S11 OS=Oryza sativa subsp. japonica OX=39947 GN=GRXS11 PE=2 SV=2	GRXS11	56.6	53.154	140	18	18	10	14	13	11	9	11	11	12	13	13	11	12	14	16	16	16	15	14	17	16	16	16	15	17	14	16	16	16	15	14	17	16	16	16	15	17	1321800	1368100	1336300	1323200	1284400	1299600
Q0IWN2	protein STABILIZED1 [Oryza sativa Japonica Group]	Os10g0498600	15.9	48.175	31	5	4	3	1	4	2	2	3	3	3	1	2	5	2	5	4	5	5	5	5	5	4	4	5	5	4	4	4	4	4	4	4	4	4	4	4	4	4	74200	60290	66786	70118	64351	62726
Q0IWN4	AB hydrolase superfamily protein YfhM [Oryza sativa Japonica Group]	Os10g0498300	18.1	36.976	48	6	3	4	4	4	3	4	4	4	5	3	4	5	4	3	3	4	4	4	4	5	5	4	5	6	5	1	1	1	1	2	1	2	2	1	2	3	2	562820	558320	568440	557440	524020	559850
Q0IWS0	protein TIC110, chloroplastic [Oryza sativa Japonica Group]	Os10g0492300	64.9	46.053	329	25	23	27	28	29	27	28	27	27	29	27	26	27	27	22	25	23	22	24	22	24	23	22	24	24	24	21	23	21	21	23	21	22	21	20	22	22	22	9979200	10159000	10429000	10480000	10905000	10665000
Q0IWT4	DNA ligase OS=Oryza sativa subsp. japonica OX=39947 GN=Os10g0489200 PE=3 SV=1	Os10g0489200	12.4	89.189	36	7	7	2	2	2	4	3	4	4	3	4	2	4	2	5	4	4	6	5	5	7	6	5	5	5	6	5	4	4	6	5	5	7	6	5	5	5	6	138820	134810	168660	140750	146840	130250
Q0IX96	protein fluG isoform X1 [Oryza sativa Japonica Group]	Os10g0456500	25.1	93.717	68	14	14	4	3	5	8	6	8	6	6	5	6	5	6	13	11	12	13	11	11	13	11	10	12	10	13	13	11	12	13	11	11	13	11	10	12	10	13	342880	342510	390530	389520	414900	422910
Q0IXE8	translin [Oryza sativa Japonica Group]	Os10g0443200	17.7	32.239	54	4	4	5	5	4	4	4	6	5	4	4	4	4	5	3	3	3	3	3	4	4	4	3	3	3	4	3	3	3	3	3	4	4	4	3	3	3	4	464900	509800	484520	439370	398880	392950
Q0IXI6	E3 ubiquitin-protein ligase RBBP6 isoform X1 [Oryza sativa Japonica Group]	Os10g0431000	10.1	51.636	5	3	3	1	1	1	0	0	1	0	0	0	0	0	1	2	2	3	1	0	3	1	3	3	1	3	3	2	2	3	1	0	3	1	3	3	1	3	3	33971	30384	36110	0	0	28566
Q0IXP9	Acylamino-acid-releasing enzyme 1 OS=Oryza sativa subsp. japonica OX=39947 GN=Os10g0415600 PE=3 SV=1	Os10g0415600	44.8	84.939	167	22	22	17	15	12	12	13	12	17	14	16	13	13	13	22	21	20	21	21	20	21	21	22	22	21	19	22	21	20	21	21	20	21	21	22	22	21	19	2575900	2765100	2590300	2393500	2258800	2370900
Q0IXR5	Phospholipid-transporting ATPase (Fragment) OS=Oryza sativa subsp. japonica OX=39947 GN=Os10g0412000 PE=3 SV=1	Os10g0412000	4.2	73.062	12	2	2	0	1	2	2	1	1	1	1	1	0	1	1	2	2	2	2	2	1	2	2	1	1	1	2	2	2	2	2	2	1	2	2	1	1	1	2	22574	25933	13457	39353	27974	0
Q0IXV0	delta(24)-sterol reductase [Oryza sativa Japonica Group]	Os10g0397400	52.6	32.236	72	10	10	5	4	6	3	8	10	7	6	5	6	7	5	10	7	10	9	10	10	9	9	9	9	9	10	10	7	10	9	10	10	9	9	9	9	9	10	502280	532010	520080	635600	656210	603280
Q0IYC2	myosin-15 [Oryza sativa Japonica Group]	Os10g0339400	6	83.188	1	3	2	0	0	0	0	0	0	0	0	0	0	1	0	3	2	2	2	3	2	2	2	3	2	1	2	2	1	1	1	2	1	1	1	2	1	0	1	0	0	0	0	0	0
Q0IZB5	protein NRT1/ PTR FAMILY 8.3-like isoform X1 [Setaria italica]	Os10g0111300	6.5	55.3	9	2	2	1	0	2	0	2	0	0	0	1	2	1	0	2	2	2	2	2	1	1	1	2	2	1	1	2	2	2	2	2	1	1	1	2	2	1	1	47125	23117	73841	17328	62750	0
Q0IZD0	MuDR family transposase [Arabidopsis thaliana]	Os10g0104700	9.9	92.856	24	5	5	3	1	1	2	1	2	4	2	3	2	2	1	3	4	3	4	4	3	5	4	5	3	4	3	3	4	3	4	4	3	5	4	5	3	4	3	53149	42232	96194	37557	64069	66322
Q0IZF1	basic blue protein [Oryza sativa Japonica Group]	Os09g0572700	27.9	17.539	19	3	3	3	2	1	3	2	2	1	1	0	1	2	1	3	3	2	3	3	2	3	3	3	1	3	2	3	3	2	3	3	2	3	3	3	1	3	2	130280	139920	122840	138010	148910	155290
Q0IZG6	short-chain dehydrogenase TIC 32, chloroplastic [Oryza sativa Japonica Group]	Os09g0570300	37.3	33.972	48	8	8	4	3	3	5	5	7	4	2	3	4	4	4	5	6	5	7	8	7	6	5	5	6	4	5	5	6	5	7	8	7	6	5	5	6	4	5	151750	162200	144320	188640	176160	198150
Q0IZP8	mitochondrial glycoprotein isoform X1 [Zea mays]	Os09g0557400	7.6	25.426	6	1	1	0	0	1	0	0	1	1	1	0	1	1	0	1	1	1	1	1	1	1	1	1	1	1	1	1	1	1	1	1	1	1	1	1	1	1	1	0	0	0	0	0	0
Q0IZQ2	Cysteine--tRNA ligase CPS1 homolog, chloroplastic/mitochondrial OS=Oryza sativa subsp. japonica OX=39947 GN=Os09g0556500 PE=2 SV=1	Os09g0556500	28.5	63.946	85	11	10	8	6	7	4	8	7	8	7	6	8	6	10	9	9	8	8	9	8	10	9	9	8	8	9	9	8	8	8	8	8	9	9	9	8	8	9	265570	280540	285110	265410	264060	275080
Q0IZQ3	Probable anion transporter 5, chloroplastic OS=Oryza sativa subsp. japonica OX=39947 GN=PHT4;5 PE=2 SV=2	PHT4;5	4.2	49.842	4	1	1	1	1	0	0	0	0	0	1	0	0	1	0	1	1	0	1	1	1	1	1	1	1	1	1	1	1	0	1	1	1	1	1	1	1	1	1	0	0	0	0	0	0
Q0IZR7	protein PLASTID MOVEMENT IMPAIRED 1 [Aegilops tauschii subsp. tauschii]	Os09g0553900	58.4	94.215	368	39	39	27	29	27	34	29	30	31	31	31	32	33	34	35	36	36	36	32	37	36	37	37	37	35	37	35	36	36	36	32	37	36	37	37	37	35	37	2139200	2244800	2226300	2358600	2272000	2351600
Q0IZS0	Nicotinate-nucleotide pyrophosphorylase [carboxylating], chloroplastic OS=Oryza sativa subsp. japonica OX=39947 GN=Os09g0553600 PE=2 SV=1	Os09g0553600	37.5	39.926	87	12	12	7	7	7	7	8	9	7	6	5	8	7	9	9	10	10	9	10	9	10	12	11	12	11	12	9	10	10	9	10	9	10	12	11	12	11	12	294190	305030	331200	290900	338420	281690
Q0IZS1	nudix hydrolase 23, chloroplastic [Oryza sativa Japonica Group]	Os09g0553300	21.7	20.014	9	2	2	0	1	1	1	0	0	2	1	0	2	1	0	2	2	2	2	2	2	2	2	2	2	2	2	2	2	2	2	2	2	2	2	2	2	2	2	29595	50318	48408	38532	44651	39508
Q0IZU8	chitin elicitor-binding protein-like [Oryza sativa Japonica Group]	Os09g0548200	9.7	38.686	7	2	2	0	0	0	1	1	0	1	1	0	1	1	1	1	0	1	2	1	1	2	2	2	2	2	1	1	0	1	2	1	1	2	2	2	2	2	1	0	0	0	0	0	0
Q0IZW8	enoyl-CoA hydratase 2, peroxisomal isoform X2 [Oryza sativa Japonica Group]	Os09g0544900	41.3	34.392	49	6	6	3	3	4	4	5	4	6	3	3	4	5	5	3	5	5	5	5	5	6	4	4	5	5	4	3	5	5	5	5	5	6	4	4	5	5	4	193360	204570	201770	177510	177500	149060
Q0IZX5	Phospholipase D OS=Oryza sativa subsp. japonica OX=39947 GN=Os09g0543100 PE=2 SV=1	Os09g0543100	22.1	96.459	66	13	13	5	6	6	7	6	5	5	5	5	5	4	7	11	10	10	10	10	10	10	10	12	9	11	12	11	10	10	10	10	10	10	10	12	9	11	12	209720	141930	220530	246920	238270	244700
Q0IZY2	aspartic proteinase-like protein 1 [Oryza sativa Japonica Group]	Os09g0542100	17.8	51.97	41	6	6	5	2	3	3	5	3	3	3	4	4	3	3	6	6	6	6	5	5	6	5	6	5	5	6	6	6	6	6	5	5	6	5	6	5	5	6	209540	230780	242530	208050	175820	189050
Q0IZZ4	Acyl carrier protein (Fragment) OS=Oryza sativa subsp. japonica OX=39947 GN=Os09g0539800 PE=4 SV=1	Os09g0539800	52.8	7.5674	12	2	2	1	1	1	2	1	1	0	1	1	1	1	1	2	1	2	2	2	2	2	2	1	2	2	2	2	1	2	2	2	2	2	2	1	2	2	2	58038	0	86118	94942	59601	90975
Q0J006	Proteasome subunit alpha type-7-B OS=Oryza sativa subsp. japonica OX=39947 GN=PAD1 PE=2 SV=1	PAD1	48.2	27.214	3	7	3	0	0	1	0	1	1	0	0	0	0	0	0	7	7	7	7	7	7	7	6	6	7	6	6	3	3	3	3	3	3	3	2	3	3	3	2	0	0	48361	0	0	38337
Q0J032	Lon protease homolog 2, peroxisomal OS=Oryza sativa subsp. japonica OX=39947 GN=Os09g0533400 PE=2 SV=1	Os09g0533400	13.7	97.277	24	7	6	2	3	1	1	3	2	3	1	3	2	1	2	4	4	5	5	6	3	6	6	5	5	5	6	4	4	4	4	5	3	5	5	4	4	4	5	106630	122210	117450	83744	128020	136420
Q0J035	Pantothenate kinase 2 OS=Oryza sativa subsp. japonica OX=39947 GN=Os09g0533100 PE=2 SV=2	Os09g0533100	25.7	98.95	93	17	17	8	4	10	7	6	7	11	6	10	10	7	7	14	14	16	16	14	13	14	13	15	16	16	12	14	14	16	16	14	13	14	13	15	16	16	12	292800	303650	292690	321660	304220	327930
Q0J0C4	myosin-5-like [Glycine max]	Os09g0517000	19.2	12.117	31	3	3	2	3	3	2	3	3	3	3	1	2	3	3	3	3	3	3	3	3	3	3	2	3	3	3	3	3	3	3	3	3	3	3	2	3	3	3	500560	728410	793610	531630	559390	270630
Q0J0F7	hsp70 nucleotide exchange factor FES1 [Oryza brachyantha]	Os09g0512700	15.6	44.501	20	4	4	3	3	2	1	2	2	1	2	1	1	1	1	4	4	4	3	3	4	2	4	4	3	4	4	4	4	4	3	3	4	2	4	4	3	4	4	53087	78649	93063	53382	65381	70213
Q0J0H3	hydroxyproline-rich glycoprotein family protein [Zea mays]	Os09g0509300	7.5	69.045	17	3	3	1	2	1	2	2	1	2	1	1	2	1	1	2	2	2	2	3	2	3	3	3	3	3	2	2	2	2	2	3	2	3	3	3	3	3	2	84987	90533	87194	71124	75194	71783
Q0J0H6	multiple organellar RNA editing factor 8, chloroplastic/mitochondrial [Oryza sativa Japonica Group]	Os09g0509000	20.5	42.933	17	7	2	2	1	2	2	2	1	2	1	1	1	1	1	6	7	7	7	7	5	7	6	7	6	6	6	2	2	2	2	2	1	2	1	2	1	1	1	545090	41949	427470	428810	420110	0
Q0J0I9	30S ribosomal protein S16 [Oryza sativa Japonica Group]	Os09g0498100	11	15.162	7	1	1	1	0	1	0	1	0	1	0	0	1	1	1	1	1	1	1	1	1	1	1	0	1	1	1	1	1	1	1	1	1	1	1	0	1	1	1	0	0	0	0	0	0
Q0J0L1	chitinase-like protein 1 [Oryza sativa Japonica Group]	Os09g0494200	9.2	36.519	17	2	2	1	0	1	1	1	2	2	2	1	2	2	2	2	1	1	1	1	2	2	2	1	2	2	2	2	1	1	1	1	2	2	2	1	2	2	2	15082	0	0	0	0	15518
Q0J0L3	Purple acid phosphatase OS=Oryza sativa subsp. japonica OX=39947 GN=Os09g0506000 PE=2 SV=1	Os09g0506000	12.5	69.431	45	5	4	3	4	4	4	2	2	3	5	4	4	4	6	4	4	5	4	4	4	3	5	4	5	4	5	3	3	4	3	3	3	2	4	3	4	3	4	95344	88003	90700	105540	94440	98572
Q0J0L4	Uridine kinase OS=Oryza sativa subsp. japonica OX=39947 GN=Os09g0505800 PE=2 SV=1	Os09g0505800	16.5	55.042	3	6	1	1	0	1	0	0	0	0	0	0	0	0	1	5	5	5	4	5	5	6	5	4	5	6	6	1	1	1	0	1	1	1	0	0	0	1	1	0	0	0	0	0	0
Q0J0L9	protein Iojap, chloroplastic [Oryza sativa Japonica Group]	Os09g0493600	15.6	24.157	12	2	2	1	1	1	1	1	1	0	2	1	1	1	1	2	1	1	1	1	1	1	2	2	2	1	1	2	1	1	1	1	1	1	2	2	2	1	1	53141	0	0	0	0	0
Q0J0M2	Acyl-[acyl-carrier-protein] hydrolase (Fragment) OS=Oryza sativa subsp. japonica OX=39947 GN=Os09g0505300 PE=3 SV=1	Os09g0505300	26.8	31.591	14	5	5	1	1	1	1	1	1	2	2	1	1	1	1	5	2	3	3	3	4	3	5	3	4	3	3	5	2	3	3	3	4	3	5	3	4	3	3	35910	0	0	73966	0	60098
Q0J0N6	leucine--tRNA ligase, cytoplasmic [Oryza sativa Japonica Group]	Os09g0503400	36.3	123.62	89	25	11	9	6	10	6	7	8	8	5	5	7	8	10	24	24	25	23	23	23	22	22	21	21	22	19	11	10	11	10	10	10	8	9	8	9	9	8	552300	730720	649670	566880	631900	707280
Q0J0N7	putative quinone-oxidoreductase homolog, chloroplastic [Oryza sativa Japonica Group]	Os09g0503100	37.9	35.957	80	9	9	5	7	7	7	6	7	5	7	7	7	7	8	7	8	8	9	8	8	7	8	8	8	8	8	7	8	8	9	8	8	7	8	8	8	8	8	301810	306100	309890	348370	317850	322990
Q0J0P9	putative quinone-oxidoreductase homolog, chloroplastic [Oryza sativa Japonica Group]	Os09g0502500	26.5	34.988	32	5	5	2	2	3	4	2	3	3	3	3	2	2	3	4	3	5	4	2	3	4	3	4	3	3	3	4	3	5	4	2	3	4	3	4	3	3	3	71799	157330	117970	139510	145250	164830
Q0J0Q3	probable glucan endo-1,3-beta-glucosidase A6 isoform X1 [Oryza sativa Japonica Group]	Os09g0502200	7.9	51.378	12	3	3	0	1	1	1	1	0	2	1	1	0	2	2	2	3	2	3	1	2	3	3	3	1	3	2	2	3	2	3	1	2	3	3	3	1	3	2	31135	33396	38604	40802	0	33717
Q0J0Q4	transcription factor bHLH130 [Oryza sativa Japonica Group]	Os09g0487900	5	41.968	6	1	1	1	1	1	0	0	0	1	1	1	0	0	0	1	1	1	1	1	1	1	1	1	1	1	1	1	1	1	1	1	1	1	1	1	1	1	1	0	0	0	0	0	0
Q0J0Q8	60S ribosomal protein L32-1 [Oryza brachyantha]	Os09g0502000	33.1	15.674	58	3	1	4	4	6	4	3	5	5	5	4	5	7	6	3	3	3	3	3	3	3	3	3	3	3	3	1	1	1	1	1	1	1	1	1	1	1	1	548530	451460	472930	411930	437260	407040
Q0J0R1	complex I subunit [Medicago truncatula]	Os09g0487500	34.2	12.661	28	3	3	3	3	2	3	1	3	3	2	1	3	2	2	3	3	3	3	2	3	3	3	3	3	2	3	3	3	3	3	2	3	3	3	3	3	2	3	219580	159740	177320	221670	264260	219850
Q0J0T7	cytochrome c1 [Oryza sativa Japonica Group]	Os09g0484200	57.3	15.105	42	4	4	2	5	3	4	3	5	4	3	3	4	3	3	2	4	3	4	4	4	4	3	4	4	4	4	2	4	3	4	4	4	4	3	4	4	4	4	525280	510040	557260	483710	465420	484690
Q0J0V4	probable WRKY transcription factor 2 [Oryza sativa Japonica Group]	Os09g0481700	5.4	68.279	2	2	2	0	0	2	0	0	0	0	0	0	0	0	0	1	1	2	1	1	1	1	1	0	1	0	2	1	1	2	1	1	1	1	1	0	1	0	2	0	0	22125	0	0	0
Q0J0Z5	heat shock protein 90-5, chloroplastic [Oryza sativa Japonica Group]	Os09g0474300	42.8	74.805	95	21	8	7	8	7	8	8	8	8	7	10	7	8	9	21	19	20	18	18	16	21	17	21	20	20	18	8	7	7	7	8	7	8	6	8	8	7	7	819480	837560	858210	722990	717690	727840
Q0J103	EG45-like domain containing protein [Oryza sativa Japonica Group]	Os09g0472900	22.4	13.735	12	1	1	1	1	1	1	1	1	1	1	1	1	1	1	1	1	1	1	1	1	1	1	1	1	1	1	1	1	1	1	1	1	1	1	1	1	1	1	0	0	0	0	0	0
Q0J198	mitochondrial phosphate carrier protein 3, mitochondrial [Oryza sativa Japonica Group]	Os09g0454600	7.4	36.909	4	2	2	0	0	1	1	1	1	0	0	0	0	0	0	0	1	1	1	2	1	0	1	1	2	0	1	0	1	1	1	2	1	0	1	1	2	0	1	0	0	0	0	0	0
Q0J1K1	AT-rich interactive domain-containing protein 4 [Oryza sativa Japonica Group]	Os09g0434100	6.4	33.152	3	1	1	0	1	0	1	0	0	0	1	0	0	0	0	1	1	1	1	1	1	1	1	0	0	0	1	1	1	1	1	1	1	1	1	0	0	0	1	0	0	0	0	0	0
Q0J1S6	ATP-dependent 6-phosphofructokinase OS=Oryza sativa subsp. japonica OX=39947 GN=Os09g0415800 PE=3 SV=1	Os09g0415800	18.2	58.045	23	6	6	2	3	2	1	2	2	1	2	2	2	1	3	5	5	5	5	5	5	5	5	5	5	6	6	5	5	5	5	5	5	5	5	5	5	6	6	90656	82719	85554	73454	94870	102300
Q0J1X6	putative 1-phosphatidylinositol-3-phosphate 5-kinase FAB1C [Oryza sativa Japonica Group]	Os09g0402300	3.2	35.999	3	1	1	0	0	0	1	0	1	0	1	0	0	0	0	1	1	0	1	0	1	0	1	1	1	0	0	1	1	0	1	0	1	0	1	1	1	0	0	0	0	0	0	0	0
Q0J2C6	Probable protein arginine N-methyltransferase 1 OS=Oryza sativa subsp. japonica OX=39947 GN=PRMT1 PE=2 SV=1	PRMT1	12.1	43.014	15	3	3	1	2	2	2	1	1	1	1	1	1	1	1	3	2	3	3	2	3	3	3	3	3	3	3	3	2	3	3	2	3	3	3	3	3	3	3	46619	54967	54106	49491	47705	52651
Q0J360	Beta-fructofuranosidase, insoluble isoenzyme 7 OS=Oryza sativa subsp. japonica OX=39947 GN=CIN7 PE=2 SV=1	CIN7	12.2	65.489	23	5	5	1	2	2	1	2	3	2	2	2	1	2	3	3	4	3	3	4	3	4	5	5	3	4	4	3	4	3	3	4	3	4	5	5	3	4	4	72156	83235	102490	77228	87396	91753
Q0J3B7	PRA1 family protein OS=Oryza sativa subsp. japonica OX=39947 GN=Os09g0134400 PE=2 SV=1	Os09g0134400	5	27.777	2	1	1	0	0	0	0	0	1	1	0	0	0	0	0	1	0	1	1	1	1	1	1	1	1	1	1	1	0	1	1	1	1	1	1	1	1	1	1	0	0	0	0	0	0
Q0J3D0	DNA-binding protein SMUBP-2 isoform X1 [Oryza sativa Japonica Group]	Os09g0130800	16.3	108.62	43	10	9	5	4	6	4	4	1	3	4	2	6	3	1	7	7	6	6	8	4	8	5	5	8	7	6	7	6	6	6	7	3	7	5	4	7	6	5	298680	336490	362690	390870	201600	128380
Q0J3D9	Coatomer subunit alpha-3 OS=Oryza sativa subsp. japonica OX=39947 GN=Os09g0127800 PE=2 SV=1	Os09g0127800	41.1	136.56	64	34	8	4	5	5	4	6	5	6	5	5	6	7	6	30	29	29	29	32	32	31	33	32	31	31	29	7	6	7	6	8	7	6	7	8	6	8	6	166680	172790	178520	177820	168320	169370
Q0J3L2	probable aminopyrimidine aminohydrolase, mitochondrial [Oryza sativa Japonica Group]	Os08g0566000	12.3	67.539	29	4	4	2	4	3	3	3	3	1	2	3	2	2	1	4	4	4	4	4	4	4	4	4	4	4	4	4	4	4	4	4	4	4	4	4	4	4	4	84855	108000	96785	78168	78146	85433
Q0J3L4	Monothiol glutaredoxin-S10 OS=Oryza sativa subsp. japonica OX=39947 GN=GRXS10 PE=2 SV=2	GRXS10	42.1	17.832	40	5	5	4	3	5	4	3	3	3	4	2	3	2	4	5	4	4	4	4	4	3	4	3	4	4	3	5	4	4	4	4	4	3	4	3	4	4	3	874800	959350	986960	803930	892390	817610
Q0J3P4	PLATZ transcription factor [Zea mays]	Os08g0560300	11	21.497	8	1	1	1	0	0	0	1	1	1	1	0	1	1	1	1	0	0	1	1	1	1	1	0	1	1	1	1	0	0	1	1	1	1	1	0	1	1	1	0	0	0	0	0	0
Q0J3S0	28 kDa ribonucleoprotein, chloroplastic [Oryza sativa Japonica Group]	Os08g0557100	46.4	21.389	52	6	6	5	5	4	4	2	5	6	4	7	3	3	4	6	5	6	6	5	5	6	6	5	6	6	5	6	5	6	6	5	5	6	6	5	6	6	5	368700	446010	397220	339860	212120	373340
Q0J3Z8	transcription factor VIP1 [Oryza sativa Japonica Group]	Os08g0543900	9.5	49.683	10	3	3	0	2	1	1	1	1	2	0	2	0	0	0	1	3	2	2	3	3	2	2	3	0	3	2	1	3	2	2	3	3	2	2	3	0	3	2	0	82423	55240	58204	66133	30195
Q0J434	ubiquitin thioesterase otubain-like [Oryza sativa Japonica Group]	Os08g0537800	40.3	24.699	41	5	5	5	2	5	5	1	4	3	3	2	5	2	4	5	4	5	5	4	5	4	4	4	5	4	5	5	4	5	5	4	5	4	4	4	5	4	5	134960	132340	125040	94509	72068	90363
Q0J485	FHA domain-containing protein FHA2 isoform X2 [Oryza sativa Japonica Group]	Os08g0528900	23.3	38.14	19	6	6	2	3	2	1	2	1	2	1	1	1	2	1	6	6	6	6	4	4	5	4	5	5	5	6	6	6	6	6	4	4	5	4	5	5	5	6	77668	67430	91961	86038	102200	92001
Q0J4A3	RPM1-interacting protein 4 isoform X1 [Oryza sativa Japonica Group]	Os08g0526400	13.9	25.721	11	2	2	1	0	1	1	1	1	1	0	1	2	1	1	1	1	1	1	1	1	1	1	1	2	1	1	1	1	1	1	1	1	1	1	1	2	1	1	0	0	0	0	0	0
Q0J4D8	pumilio homolog 5 [Oryza sativa Japonica Group]	Os08g0519800	5.6	109.42	21	4	4	2	3	2	2	2	2	1	3	1	1	1	1	3	3	3	3	3	3	2	3	3	2	3	4	3	3	3	3	3	3	2	3	3	2	3	4	92088	79444	85241	65777	55991	60869
Q0J4P2	Heat shock protein 81-1 OS=Oryza sativa subsp. japonica OX=39947 GN=HSP81-1 PE=3 SV=2	HSP81-1	53.8	80.193	77	41	9	7	7	4	8	7	4	8	7	7	6	3	9	35	38	39	37	37	38	41	39	38	40	36	38	8	8	8	8	8	9	9	9	9	9	7	9	527050	533510	535080	535300	602450	543200
Q0J4W4	nitronate monooxygenase isoform X2 [Oryza sativa Japonica Group]	Os08g0485400	29.3	30.359	44	5	5	3	4	4	4	5	4	4	4	3	3	3	3	4	5	4	4	5	4	5	5	3	5	5	4	4	5	4	4	5	4	5	5	3	5	5	4	86124	90945	91891	98078	109430	103050
Q0J4Y4	LETM1-like protein [Medicago truncatula]	Os08g0482100	24.6	97.161	81	14	6	4	5	5	7	6	5	13	10	11	4	6	5	11	10	11	12	11	11	12	14	11	12	12	11	5	5	5	5	6	5	6	6	5	6	5	5	182340	216280	220480	197740	182250	210470
Q0J5E5	omega-6 fatty acid desaturase, chloroplastic [Oryza sativa Japonica Group]	Os08g0440900	25.5	21.864	14	3	3	0	1	0	2	1	2	2	3	0	0	2	1	1	1	2	2	1	2	3	3	2	1	2	2	1	1	2	2	1	2	3	3	2	1	2	2	0	0	28550	46519	0	45188
Q0J5H3	Malate dehydrogenase (Fragment) OS=Oryza sativa subsp. japonica OX=39947 GN=Os08g0434300 PE=3 SV=1	Os08g0434300	58.4	37.436	26	13	3	2	3	3	2	3	2	2	3	1	2	1	2	12	12	11	12	12	12	12	13	12	12	12	11	3	3	3	3	3	3	3	3	3	3	3	2	109500	128830	94676	118640	113870	115990
Q0J5I8	NADH-ubiquinone oxidoreductase 20.9 kDa subunit [Oryza sativa Japonica Group]	Os08g0431500	34.1	14.729	32	3	3	4	2	3	3	3	1	3	3	2	2	3	3	3	3	3	3	3	3	3	3	3	3	3	3	3	3	3	3	3	3	3	3	3	3	3	3	149960	141280	144700	101410	97134	75885
Q0J5L9	methylcrotonoyl-CoA carboxylase beta chain, mitochondrial [Oryza sativa Japonica Group]	Os08g0424200	58.7	33.637	108	12	12	9	8	10	12	10	7	9	7	10	11	8	7	11	11	12	12	11	11	12	11	12	12	11	11	11	11	12	12	11	11	12	11	12	12	11	11	714960	740570	771540	716870	704650	726320
Q0J5P2	RNA-binding protein 25 isoform X1 [Oryza sativa Japonica Group]	Os08g0416400	11.3	54.742	21	3	3	2	1	1	2	2	2	1	2	1	2	2	3	3	2	3	2	2	2	1	3	1	2	2	3	3	2	3	2	2	2	1	3	1	2	2	3	30826	24796	30645	113000	108570	104130
Q0J5R5	uncharacterized methyltransferase At1g78140, chloroplastic [Oryza sativa Japonica Group]	Os08g0411200	17	38.745	10	2	2	2	1	0	0	0	1	1	1	1	1	1	1	2	2	1	1	1	1	1	2	2	1	1	1	2	2	1	1	1	1	1	2	2	1	1	1	30467	18603	0	0	0	0
Q0J5V5	Aminopeptidase M1-B OS=Oryza sativa subsp. japonica OX=39947 GN=Os08g0398700 PE=2 SV=1	Os08g0398700	42.2	97.902	212	24	23	16	14	21	19	21	16	13	17	20	19	18	18	18	19	18	20	21	19	18	20	20	22	20	17	17	18	17	19	20	18	17	19	19	21	19	16	1041400	958170	975490	921670	889700	769180
Q0J636	probable serine/threonine-protein kinase dyrk1 [Vitis vinifera]	Os08g0374200	14	12.84	5	1	1	0	0	0	0	0	1	0	1	0	1	1	1	0	1	1	0	1	1	0	1	0	1	1	1	0	1	1	0	1	1	0	1	0	1	1	1	0	0	0	0	0	0
Q0J6H8	Cyclase-like protein 3 OS=Oryza sativa subsp. japonica OX=39947 GN=CYL3 PE=2 SV=1	CYL3	9.6	30.088	14	2	2	0	1	0	0	2	2	1	1	2	2	2	1	1	1	1	0	2	2	1	1	2	2	2	1	1	1	1	0	2	2	1	1	2	2	2	1	0	0	0	0	46924	42793
Q0J6N4	Homeobox protein knotted-1-like 13 OS=Oryza sativa subsp. japonica OX=39947 GN=OSH45 PE=2 SV=2	OSH45	27.8	39.767	45	8	6	7	5	4	5	5	3	2	3	4	2	3	2	8	6	6	8	8	6	8	6	7	6	7	8	6	5	5	6	6	6	6	5	6	5	6	6	323190	339070	324930	272900	279560	253710
Q0J6P7	Probable adenylate kinase 5, chloroplastic OS=Oryza sativa subsp. japonica OX=39947 GN=Os08g0288200 PE=2 SV=2	Os08g0288200	43.6	66.883	135	20	20	13	13	11	10	10	12	10	11	13	12	9	11	20	20	20	18	19	20	18	19	19	18	19	20	20	20	20	18	19	20	18	19	19	18	19	20	1271900	1277700	1330600	1113600	1073900	1213200
Q0J6T8	retrotransposon protein SINE subclass precursor [Zea mays]	Os08g0269500	17.6	13.572	2	1	1	0	0	0	0	0	0	0	1	0	0	0	1	0	0	0	0	0	1	1	1	1	1	1	1	0	0	0	0	0	1	1	1	1	1	1	1	0	0	0	0	0	0
Q0J6W9	glutamyl-tRNA reductase-binding protein, chloroplastic [Oryza sativa Japonica Group]	Os08g0254900	27.8	34.365	41	4	4	4	2	2	3	5	4	3	6	2	2	3	5	4	4	3	4	4	4	4	4	4	3	4	4	4	4	3	4	4	4	4	4	4	3	4	4	136160	130840	137230	133250	156980	151370
Q0J6X7	ATP synthase subunit epsilon, mitochondrial [Oryza sativa Japonica Group]	Os08g0250200	55.1	7.6707	46	3	3	3	5	4	5	3	4	4	3	3	3	4	5	3	3	3	3	3	3	3	3	3	3	3	3	3	3	3	3	3	3	3	3	3	3	3	3	860400	997940	818760	885990	838320	859560
Q0J705	NADPH--cytochrome P450 reductase [Oryza sativa Japonica Group]	Os08g0243500	6.5	71.999	5	3	1	0	0	0	0	1	1	0	0	0	1	1	1	0	2	1	1	3	2	1	1	2	2	2	3	0	0	0	0	1	1	0	0	1	1	1	1	0	0	0	0	0	0
Q0J709	ACT domain-containing protein DS12, chloroplastic OS=Oryza sativa subsp. japonica OX=39947 GN=Os08g0242700 PE=4 SV=2	Os08g0242700	45.6	30.322	84	10	10	8	7	7	10	7	6	6	7	7	6	4	9	9	10	10	10	10	10	10	9	10	10	10	9	9	10	10	10	10	10	10	9	10	10	10	9	1959100	1872600	1992300	1936300	1778200	1811700
Q0J716	Villin-5 OS=Oryza sativa subsp. japonica OX=39947 GN=VLN5 PE=3 SV=1	VLN5	18.8	107.34	100	12	10	9	8	7	8	7	9	7	9	9	10	8	9	11	11	11	12	12	12	12	10	10	11	10	11	9	9	9	10	10	10	10	8	8	9	8	9	385580	400040	392170	420340	420010	427640
Q0J724	LYR motif-containing protein 4 [Oryza sativa Japonica Group]	Os08g0239000	31.1	10.085	9	2	2	1	1	1	1	1	1	1	0	1	0	0	1	1	1	1	1	1	2	2	2	2	2	2	1	1	1	1	1	1	2	2	2	2	2	2	1	0	0	0	0	0	341250
Q0J7M1	Diacylglycerol kinase OS=Oryza sativa subsp. japonica OX=39947 GN=Os08g0178700 PE=2 SV=1	Os08g0178700	36.7	55.854	94	10	7	6	7	7	8	9	9	8	8	5	8	10	9	10	10	10	10	9	10	9	9	9	9	10	10	7	7	7	7	6	7	7	6	6	6	7	7	364010	343470	335880	349030	329970	338330
Q0J7N5	Phosphopantothenate--cysteine ligase 2 OS=Oryza sativa subsp. japonica OX=39947 GN=Os08g0176100 PE=2 SV=2	Os08g0176100	12.4	35.833	29	3	3	2	1	2	2	3	2	2	3	3	3	3	3	2	2	2	2	3	2	3	3	3	3	3	3	2	2	2	2	3	2	3	3	3	3	3	3	130040	150340	114830	154160	158190	161780
Q0J7U6	Protein TPR2 OS=Oryza sativa subsp. japonica OX=39947 GN=TPR2 PE=1 SV=1	TPR2	43.2	124.78	133	30	24	10	10	10	12	15	14	13	10	10	9	9	11	24	26	25	26	27	27	26	27	25	27	25	27	19	21	21	21	22	22	20	21	21	22	20	22	925530	939830	964290	962210	1056300	1028300
Q0J7V5	THO complex subunit 7B isoform X1 [Oryza sativa Japonica Group]	Os08g0160000	19.4	27.568	19	3	3	3	1	2	1	1	1	2	2	1	1	2	2	3	1	2	2	2	1	2	2	3	3	2	3	3	1	2	2	2	1	2	2	3	3	2	3	46538	0	46461	36686	38990	0
Q0J7Y1	protein NRT1/ PTR FAMILY 6.3 [Oryza sativa Japonica Group]	Os08g0155400	6.9	56.611	2	2	2	0	0	0	0	0	0	0	0	1	1	0	0	0	0	1	2	0	2	1	0	1	1	1	1	0	0	1	2	0	2	1	0	1	1	1	1	0	0	0	0	0	9361.3
Q0J7Y5	Sm-like protein LSM2 OS=Oryza sativa subsp. japonica OX=39947 GN=Os08g0154700 PE=2 SV=2	Os08g0154700	49.5	10.737	26	3	3	2	2	2	2	2	2	2	3	2	2	3	2	2	3	2	2	2	2	2	3	2	3	3	2	2	3	2	2	2	2	2	3	2	3	3	2	185440	161260	156380	203970	204370	164760
Q0J845	stellacyanin [Oryza sativa Japonica Group]	Os08g0137400	22.4	17.953	20	3	3	0	2	1	2	3	3	0	2	2	1	3	1	2	3	3	2	3	3	3	3	3	2	3	3	2	3	3	2	3	3	3	3	3	2	3	3	87881	106890	84561	219850	126400	183810
Q0J8A4	Glyceraldehyde-3-phosphate dehydrogenase 1, cytosolic OS=Oryza sativa subsp. japonica OX=39947 GN=GAPC1 PE=1 SV=1	GAPC1	69.4	36.412	148	17	12	17	13	13	9	12	12	12	10	13	11	12	14	16	16	17	15	15	17	16	16	16	17	16	15	11	11	12	10	10	12	11	12	11	12	11	10	22648000	22211000	21553000	21315000	24043000	20220000
[truncated: 4,384 more rows]
[truncated: 26 more columns]

## Sheet: Table S2
Table S2. Differentially abundant protein summary (Filtered with threshold value of expression fold change and P value < 0.05)
[truncated: 9 more rows]

[truncated: 10 more sheets: Table S3, Table S4, Table S5, Table S6, Table S7, Table S8, Table S9, TableS10, table s11, table S12]
